# Supplementary material for: The class 3 PI3K coordinates autophagy and mitochondrial lipid catabolism by controlling nuclear receptor PPARα
Source: Nat Commun. 2019 Apr 5;10:1566. doi: 10.1038/s41467-019-09598-9 (PMC6451001; doi:10.1038/s41467-019-09598-9)
Supplement: Supplementary file 4 — Supplementary Data 1 [file 41467_2019_9598_MOESM4_ESM.xlsx]

## Sheet: Supplementary Data 1
Supplementary Data 1. List of significantly modified genes in livers upon acute deletion of Vps15. The table shows average expression of significantly modified genes (fold change >1.5, P<0.05) in livers of mice transduced with adenoviral vectors expressing Cre recombinase protein to deplete Vps15 or GFP as a control. “Average CRE” and “Average GFP” columns contain the values representing the aver…
Probe	Gene	Gene name	SC	BH	Average CRE	Average GFP	ratio_Cre vs GFP
2360050	INMT	indolethylamine N-methyltransferase (Inmt), mRNA,	0.000320865	0.0325035	358.99	14481.6	0.0247894
7610520	Sult2a8	RIKEN cDNA 2810007J24 gene (2810007J24Rik), mRNA,	0.000163178	0.0274	121.337	4575.29	0.02652
1450242	CAR3	carbonic anhydrase 3 (Car3), mRNA,	0.00376817	0.0759906	433.986	12533.3	0.0346265
6580403	THRSP	thyroid hormone responsive SPOT14 homolog (Rattus) (Thrsp), mRNA,	0.00371154	0.0755432	359.782	10022.6	0.0358971
4900341	CYP8B1	cytochrome P450, family 8, subfamily b, polypeptide 1 (Cyp8b1), mRNA,	0.000510231	0.0380575	297.097	7780.71	0.0381838
1940053	EG13909	predicted gene, EG13909 (EG13909), mRNA,	2.2648e-05	0.0214711	146.937	3781.33	0.0388585
6450746	HSD3B5	hydroxy-delta-5-steroid dehydrogenase, 3 beta- and steroid delta-isomerase 5 (Hsd3b5), mRNA,	0.000339455	0.0331269	98.2664	2468.5	0.0398081
620561	EG13909	predicted gene, EG13909 (EG13909), mRNA,	0.00122511	0.050754	299.859	5296.3	0.0566167
2680722	ACTB	actin, beta (Actb), mRNA,	0.0436393	0.242985	219.978	3621.21	0.0607473
2230678	MUP4	major urinary protein 4 (Mup4), mRNA,	2.02418e-05	0.0213155	120.275	1862.85	0.0645651
780386	ACTB	actin, beta, cytoplasmic (Actb), mRNA,	0.0430975	0.241313	248.008	3732.42	0.0664471
1940273	CYP4A14	cytochrome P450, family 4, subfamily a, polypeptide 14 (Cyp4a14), mRNA,	0.000798396	0.0435712	347.455	5182.45	0.0670445
6220554	ES31	PREDICTED: esterase 31, transcript variant 5 (Es31), mRNA,	0.00230622	0.0631367	269.403	3951.58	0.068176
7330482	HAMP2	hepcidin antimicrobial peptide 2 (Hamp2), mRNA,	0.000136775	0.0274	588.533	7970.13	0.0738424
6770110	ELOVL3	Elongation of very long chain fatty acids protein 3	0.00673589	0.0981499	132.244	1625.82	0.0813403
4640221	INMT	indolethylamine N-methyltransferase (Inmt), mRNA,	9.73312e-06	0.0203117	1577.23	19118.7	0.0824969
3290735	LOC100044218	PREDICTED: hypothetical protein LOC100044218 (LOC100044218), mRNA,	0.000377795	0.0347702	251.738	3025.49	0.0832057
290437	CYP2C50	cytochrome P450, family 2, subfamily c, polypeptide 50 (Cyp2c50), mRNA,	0.000783765	0.0435659	863.425	10051.5	0.0859003
580364	IGFBP2	insulin-like growth factor binding protein 2 (Igfbp2), mRNA,	0.00309354	0.0703558	182.377	2089.98	0.0872627
1410170	UPP2	uridine phosphorylase 2 (Upp2), mRNA,	0.00190692	0.0595498	262.303	2872.38	0.0913189
4480437	CYP2C37	cytochrome P450, family 2, subfamily c, polypeptide 37 (Cyp2c37), mRNA, XM_975342	0.00161922	0.055676	1146.16	12293.8	0.0932313
1240592	CYP2C37	cytochrome P450, family 2, subfamily c, polypeptide 37 (Cyp2c37), mRNA, XM_975342	0.00152676	0.0549112	1103.68	11534.3	0.0956862
1230240	IGFBP2	insulin-like growth factor binding protein 2 (Igfbp2), mRNA,	0.000613718	0.0402167	150.938	1508.98	0.100027
6040400	UPP2	uridine phosphorylase 2 (Upp2), mRNA,	0.0014242	0.0532529	278.267	2737.79	0.101639
20327	G0S2	G0/G1 switch gene 2 (G0s2), mRNA,	0.000204858	0.0290944	279.609	2602.81	0.107426
3520382	UPP2	uridine phosphorylase 2 (Upp2), mRNA,	0.0013181	0.0517244	385.477	3526.44	0.10931
4040259	Ces1e	esterase 22 (Es22), mRNA,	6.82117e-06	0.0203117	263.391	2407.55	0.109402
2070372	UPP2	uridine phosphorylase 2 (Upp2), mRNA,	0.0046613	0.0830651	518.259	4623.45	0.112093
5420577	HAL	histidine ammonia lyase (Hal), mRNA,	0.0023253	0.0631944	393.584	3346.11	0.117625
2230600	ACOT3	acyl-CoA thioesterase 3 (Acot3), mRNA,	0.000195738	0.0288389	140.637	1162.41	0.120987
3130112	GLS2	glutaminase 2 (liver, mitochondrial) (Gls2), mRNA,	0.000136571	0.0274	615.24	5043.07	0.121997
4730403	CYP2C29	cytochrome P450, family 2, subfamily c, polypeptide 29 (Cyp2c29), mRNA,	0.00139628	0.0527482	168.123	1369.52	0.122761
2360528	HPD	4-hydroxyphenylpyruvic acid dioxygenase (Hpd), mRNA,	0.000566706	0.039473	669.567	5358.26	0.12496
3360608	CFD	complement factor D (adipsin) (Cfd), mRNA,	0.000170621	0.0274	108.928	867.472	0.125569
3370255	G6PC	glucose-6-phosphatase, catalytic (G6pc), mRNA,	0.0104796	0.119205	947.136	7112.04	0.133174
3610382	GLS2	glutaminase 2 (liver, mitochondrial) (Gls2), nuclear gene encoding mitochondrial protein, mRNA,	0.000162742	0.0274	762.241	5570.98	0.136823
7610747	UGT3A1	UDP glycosyltransferases 3 family, polypeptide A1 (Ugt3a1), mRNA,	0.004301	0.0800244	366.929	2676.82	0.137076
4210291	HAL	histidine ammonia lyase (Hal), mRNA,	0.000274835	0.0316621	183.693	1319.54	0.13921
5220280	HAAO	3-hydroxyanthranilate 3,4-dioxygenase (Haao), mRNA, XM_925483 XM_986039 XM_986095 XM_988905 XM_988933 XM_988974	0.00218053	0.0621231	500.215	3509.86	0.142517
60364	CYP4A31	cytochrome P450, family 4, subfamily a, polypeptide 31 (Cyp4a31), mRNA,	0.00671084	0.0981499	140.269	973.314	0.144115
450731	Cyp4a31	PREDICTED: similar to cytochrome P450, family 4, subfamily a, polypeptide 10 (LOC666168), mRNA,	0.00527555	0.0880634	177.959	1225.99	0.145155
4480653	NALP6	---	8.6453e-05	0.0258364	202.413	1391.59	0.145454
7040243	Nrep	DNA segment, human D4S114 (D0H4S114), mRNA,	0.00144618	0.0534585	292.693	2010.24	0.145601
1190148	SUCNR1	succinate receptor 1 (Sucnr1), mRNA,	0.00382648	0.0764637	170.818	1155.86	0.147785
3370551	NNMT	nicotinamide N-methyltransferase (Nnmt), mRNA,	1.02895e-05	0.0203117	198.027	1333.13	0.148543
6660403	SERPINA6	serine (or cysteine) peptidase inhibitor, clade A, member 6 (Serpina6), mRNA,	0.00172359	0.0568161	516.792	3439.24	0.150263
4480541	ALAS2	---	0.000775874	0.0433733	313.336	2077.31	0.150838
6280735	LOC100044164	PREDICTED: hypothetical protein LOC100044164 (LOC100044164), mRNA,	0.0422311	0.238497	186.553	1223.58	0.152466
2100470	IL1RAP	interleukin 1 receptor accessory protein (Il1rap), transcript variant 1, mRNA,	0.00257186	0.0652051	362.183	2374.95	0.152501
6180408	AGXT	alanine-glyoxylate aminotransferase (Agxt), mRNA,	0.000101531	0.0265476	349.163	2267.96	0.153954
7000601	IL1RAP	interleukin 1 receptor accessory protein (Il1rap), transcript variant 1, mRNA,	0.00103094	0.0478788	322.49	2082.41	0.154864
610364	C730029A08RIK	---	0.000145403	0.0274	200.705	1278.4	0.156997
7380671	CML1	camello-like 1 (Cml1), mRNA,	0.000132394	0.0274	707.982	4494.55	0.15752
4880333	CYP7A1	cytochrome P450, family 7, subfamily a, polypeptide 1 (Cyp7a1), mRNA,	0.0155113	0.143718	326.153	2046.2	0.159394
4880672	LOC236060	---	0.00811458	0.105879	944.059	5874.29	0.16071
2630026	LOC384022	---	0.000357446	0.0337707	145.085	891.936	0.162663
3400703	MACROD1	MACRO domain containing 1 (Macrod1), mRNA,	0.000105055	0.0269814	168.878	1028.66	0.164173
770168	GNMT	glycine N-methyltransferase (Gnmt), mRNA,	0.000431866	0.0363193	1995.87	12155.1	0.164201
5340068	IL1RAP	interleukin 1 receptor accessory protein (Il1rap), transcript variant 2, mRNA,	0.00163048	0.055847	311.428	1895.79	0.164274
4540382	EGFR	epidermal growth factor receptor (Egfr), transcript variant 2, mRNA,	0.000288266	0.0319108	279.706	1616.1	0.173075
2070102	DCT	dopachrome tautomerase (Dct), mRNA,	0.00392675	0.077153	143.577	827.458	0.173516
1660373	CYP2C54	cytochrome P450, family 2, subfamily c, polypeptide 54 (Cyp2c54), mRNA,	0.00102276	0.0476456	113.586	645.279	0.176027
4220326	MCM10	minichromosome maintenance deficient 10 (S, cerevisiae) (Mcm10), mRNA,	0.00353022	0.0741428	595.215	3381.15	0.176039
6940196	AATK	apoptosis-associated tyrosine kinase (Aatk), mRNA,	0.00559243	0.0904	215.191	1210.75	0.177733
6060326	KLKB1	kallikrein B, plasma 1 (Klkb1), mRNA,	0.000351502	0.0337707	450.498	2534.18	0.177769
3890541	SERPINA4-PS1	serine (or cysteine) peptidase inhibitor, clade A, member 4, pseudogene 1 (Serpina4-ps1), non-coding RNA,	0.0242433	0.179343	168.151	932.734	0.180278
2350259	TMEM25	transmembrane protein 25 (Tmem25), mRNA,	3.75473e-05	0.0226258	230.33	1268.9	0.181519
7560762	RDH16	retinol dehydrogenase 16 (Rdh16), mRNA,	0.00252026	0.0648148	257.096	1411.42	0.182154
6180025	KLKB1	---	0.000622866	0.0403491	435.227	2373.16	0.183396
7330228	Ttc39c	RIKEN cDNA 2810439F02 gene (Ttc39c ), mRNA,	1.43774e-05	0.0203117	539.125	2889.1	0.186607
5080634	PPP1R3B	protein phosphatase 1, regulatory (inhibitor) subunit 3B (Ppp1r3b), mRNA,	0.00282247	0.0679448	490.508	2620.63	0.187172
2600612	CYP2D40	cytochrome P450, family 2, subfamily d, polypeptide 40 (Cyp2d40), mRNA,	0.00246312	0.0645443	360.527	1926.15	0.187175
6330164	HAAO	3-hydroxyanthranilate 3,4-dioxygenase (Haao), mRNA, XM_925483 XM_986039 XM_986095 XM_988905 XM_988933 XM_988974	0.00947016	0.113956	966.254	5143.32	0.187866
1430685	GNMT	---	0.0370106	0.222128	237.013	1245.45	0.190303
1740164	HAAO	3-hydroxyanthranilate 3,4-dioxygenase (Haao), mRNA, XM_925483 XM_986039 XM_986095 XM_988905 XM_988933 XM_988974	0.00453372	0.0818547	1311.17	6790.16	0.193099
6040278	AFMID	arylformamidase (Afmid), mRNA,	0.000174269	0.027495	270.06	1366.05	0.197694
5870333	LOC100044218	PREDICTED: hypothetical protein LOC100044218 (LOC100044218), mRNA,	0.00224574	0.0626846	2825.59	14201.7	0.198961
1770292	EGFR	epidermal growth factor receptor (Egfr), transcript variant 2, mRNA,	0.00430924	0.0800244	234.115	1173.02	0.199583
5900592	TLCD2	TLC domain containing 2 (Tlcd2), mRNA,	0.000418756	0.0360875	168.04	829.361	0.202614
670608	ELOVL6	ELOVL family member 6, elongation of long chain fatty acids (yeast) (Elovl6), mRNA,	0.00726844	0.101424	552.673	2681.68	0.206092
650731	PAQR9	progestin and adipoQ receptor family member IX (Paqr9), mRNA,	0.00182366	0.0583584	579.176	2740.7	0.211324
3060487	PIPOX	pipecolic acid oxidase (Pipox), mRNA,	0.00120154	0.0505572	242.124	1142.24	0.211972
4640041	CYP4F14	cytochrome P450, family 4, subfamily f, polypeptide 14 (Cyp4f14), mRNA,	0.0131274	0.133243	916.409	4310.15	0.212617
3990324	PDK1	pyruvate dehydrogenase kinase, isoenzyme 1 (Pdk1), nuclear gene encoding mitochondrial protein, mRNA,	8.11861e-05	0.0258364	269.887	1263.75	0.21356
4880736	C8B	complement component 8, beta polypeptide (C8b), mRNA,	0.000865619	0.0446934	572.631	2658.47	0.215398
2450523	Egfr	---	0.0115729	0.124651	581.415	2696.55	0.215614
650121	MCM10	minichromosome maintenance deficient 10 (S, cerevisiae) (Mcm10), mRNA,	0.0051507	0.0875102	166.911	772.842	0.215971
620594	SLC27A5	solute carrier family 27 (fatty acid transporter), member 5 (Slc27a5), mRNA,	0.000426472	0.0362739	1857.77	8583.37	0.216439
6370703	PRODH2	proline dehydrogenase (oxidase) 2 (Prodh2), mRNA,	0.000674214	0.0412555	558.903	2579.02	0.216711
7000634	HES6	hairy and enhancer of split 6 (Drosophila) (Hes6), mRNA,	0.00372006	0.0755955	340.284	1562.8	0.21774
6220070	ELOVL3	elongation of very long chain fatty acids (FEN1/Elo2, SUR4/Elo3, yeast)-like 3 (Elovl3), mRNA,	0.00153057	0.0549173	101.397	463.814	0.218615
7510343	PCK1	---	0.00154984	0.055302	238.103	1079.19	0.220631
2810047	ACSL1	acyl-CoA synthetase long-chain family member 1 (Acsl1), mRNA,	0.00291172	0.068837	700.161	3133.53	0.223442
6900164	CFHR1	complement factor H-related 1 (Cfhr1), mRNA,	0.00355744	0.0741641	183.652	821.708	0.2235
2190148	PRODH2	proline dehydrogenase (oxidase) 2 (Prodh2), mRNA,	0.000360969	0.0337707	696.249	3114.59	0.223544
4390762	NUDT7	---	0.000390407	0.0348679	1216.47	5425.47	0.224214
7150324	EG13909	predicted gene, EG13909 (EG13909), mRNA,	0.00114695	0.0498695	103.1	455.723	0.226233
6560095	UGT1A5	---	0.00526187	0.0880634	122.897	541.893	0.226793
70112	CPS1	carbamoyl-phosphate synthetase 1 (Cps1), nuclear gene encoding mitochondrial protein, mRNA, XM_993466	0.0021138	0.0616322	1871.06	8236.75	0.22716
360187	CYP7B1	cytochrome P450, family 7, subfamily b, polypeptide 1 (Cyp7b1), mRNA,	0.00105591	0.0485587	1153.82	5078.27	0.227206
4860341	DIO1	deiodinase, iodothyronine, type I (Dio1), mRNA,	0.00127797	0.0512205	322.949	1417.76	0.227788
4150025	CYP2C44	cytochrome P450, family 2, subfamily c, polypeptide 44 (Cyp2c44), mRNA,	0.00363055	0.0750399	1625.43	7130.17	0.227965
1430139	ASL	---	0.00732823	0.101641	261.007	1143.07	0.228338
430500	CBS	cystathionine beta-synthase (Cbs), transcript variant 1, mRNA,	0.000886299	0.0452145	407.146	1779.26	0.228828
4670022	Ttc39c	RIKEN cDNA 2810439F02 gene (Ttc39c ), mRNA,	0.000152051	0.0274	482.941	2100.15	0.229955
6110551	AHCY	S-adenosylhomocysteine hydrolase (Ahcy), mRNA,	0.00826361	0.106757	263.396	1134.92	0.232083
870465	0610005C13RIK	---	0.00373671	0.0756438	197.523	848.032	0.23292
6200368	LOC667337	PREDICTED: hypothetical LOC667337 (LOC667337), mRNA,	0.0262002	0.186507	248.09	1053.53	0.235485
1410050	TLCD2	TLC domain containing 2 (Tlcd2), mRNA,	0.000799639	0.0435712	153.421	647.852	0.236814
6100154	SLC38A3	solute carrier family 38, member 3 (Slc38a3), mRNA,	0.00346431	0.0738199	1310.11	5511.47	0.237706
2650309	SARDH	sarcosine dehydrogenase (Sardh), nuclear gene encoding mitochondrial protein, mRNA,	0.00266792	0.0664866	200.249	833.907	0.240133
6560373	TM7SF2	transmembrane 7 superfamily member 2 (Tm7sf2), mRNA,	8.55932e-05	0.0258364	197.277	821.355	0.240185
7400450	SLC27A5	---	8.32047e-05	0.0258364	2279.51	9472.8	0.240638
1850139	DPYD	dihydropyrimidine dehydrogenase (Dpyd), mRNA,	0.000878414	0.0450458	207.228	856.585	0.241924
1440746	ASL	---	0.00523512	0.0878305	380.08	1566.86	0.242575
6270768	ELOVL2	elongation of very long chain fatty acids (FEN1/Elo2, SUR4/Elo3, yeast)-like 2 (Elovl2), mRNA,	0.0019659	0.0598918	361.684	1488.21	0.243033
3130066	NOX4	NADPH oxidase 4 (Nox4), mRNA,	0.0090766	0.111341	159.369	655.122	0.243266
6560594	ABCA8A	ATP-binding cassette, sub-family A (ABC1), member 8a (Abca8a), mRNA,	0.0065207	0.0965886	230.008	941.601	0.244274
4150097	PPP1R3B	---	0.000581185	0.0396481	171.966	701.631	0.245095
6520259	Cyp2d36-ps	---	0.00128108	0.0512777	185.824	758.017	0.245145
4280022	CCBL2	cysteine conjugate-beta lyase 2 (Ccbl2), mRNA,	0.00126303	0.0511895	362.645	1477.68	0.245415
5550273	UOX	urate oxidase (Uox), mRNA,	2.00011e-05	0.0213155	3506.39	14274.5	0.24564
4010224	EGFR	epidermal growth factor receptor (Egfr), transcript variant 1, mRNA,	0.0178552	0.153978	479.894	1950.6	0.246023
130392	DCT	dopachrome tautomerase (Dct), mRNA,	0.00243971	0.0643327	118.146	479.184	0.246556
6380707	CBS	---	0.00100552	0.0475561	393.332	1593.34	0.246861
2140364	PRODH2	proline dehydrogenase (oxidase) 2 (Prodh2), mRNA,	0.00839874	0.107478	808.561	3243.28	0.249303
3440739	PAQR9	progestin and adipoQ receptor family member IX (Paqr9), mRNA,	0.000889576	0.0452145	194.211	777.163	0.249898
7150209	RETSAT	retinol saturase (all trans retinol 13,14 reductase) (Retsat), mRNA,	0.00229343	0.063015	1214.5	4842.43	0.250803
6280392	HMGCS2	3-hydroxy-3-methylglutaryl-Coenzyme A synthase 2 (Hmgcs2), nuclear gene encoding mitochondrial protein, mRNA,	0.000165088	0.0274	3273.18	13020.6	0.251384
7330411	LIN7A	lin-7 homolog A (C, elegans) (Lin7a), transcript variant 1, mRNA,	4.53202e-06	0.0203117	156.141	619.05	0.252226
4290274	HAO1	hydroxyacid oxidase 1, liver (Hao1), mRNA,	0.000116544	0.0274	676.933	2679.38	0.252646
4490224	EG241041	predicted gene, EG241041 (EG241041), non-coding RNA,	0.00123596	0.0508778	170.628	674.196	0.253084
150196	Tlcd2	---	0.0050481	0.0865845	624.917	2443.49	0.255748
2710113	PROZ	---	0.0017147	0.0568161	216.137	844.417	0.25596
2850577	PCK1	phosphoenolpyruvate carboxykinase 1, cytosolic (Pck1), mRNA,	0.00386686	0.0767008	206.159	805.269	0.256012
520358	UGT3A2	UDP glycosyltransferases 3 family, polypeptide A2 (Ugt3a2), mRNA,	0.00349893	0.0740005	1961.67	7632.33	0.257021
2650209	HOMER2	---	0.00208594	0.0613574	195.796	755.021	0.259325
4200709	PIPOX	pipecolic acid oxidase (Pipox), mRNA,	0.000280565	0.0316815	481.673	1845.78	0.260959
360544	Aspdh	RIKEN cDNA 0610012D14 gene (Aspdh), mRNA,	0.0120873	0.127443	361.246	1380.42	0.261693
2340162	HAO1	hydroxyacid oxidase 1, liver (Hao1), mRNA,	0.00170713	0.0567164	1159.88	4425.74	0.262076
5870653	FADS2	---	3.35342e-05	0.0226258	248.543	948.141	0.262138
6840014	KHK	ketohexokinase (Khk), mRNA,	0.0011143	0.0492262	1932.28	7363.62	0.26241
5910632	PPM1K	protein phosphatase 1K (PP2C domain containing) (Ppm1k), mRNA,	0.000987562	0.0471707	565.781	2153.81	0.262689
6510373	PIGR	polymeric immunoglobulin receptor (Pigr), mRNA,	0.0480481	0.255175	753.129	2864.47	0.262921
6560497	NNMT	nicotinamide N-methyltransferase (Nnmt), mRNA,	0.000147117	0.0274	1279.08	4776.96	0.267759
4260148	PAPSS2	3-phosphoadenosine 5-phosphosulfate synthase 2 (Papss2), mRNA,	0.00107203	0.0489818	1135.03	4229.07	0.268388
4760092	UPB1	ureidopropionase, beta (Upb1), mRNA,	0.00100372	0.0475561	992.011	3686.82	0.269069
2350451	MGLL	monoglyceride lipase (Mgll), mRNA,	0.000759484	0.0431957	244.834	909.855	0.269091
3990246	AHCY	---	0.00824837	0.106687	2065.42	7670.18	0.269279
4120400	PRODH	proline dehydrogenase (Prodh), nuclear gene encoding mitochondrial protein, mRNA,	0.000137718	0.0274	445.448	1647.47	0.270383
3190646	AOX3	aldehyde oxidase 3 (Aox3), mRNA,	0.00154231	0.0551202	1618.42	5982.62	0.270521
4780463	QDPR	quinoid dihydropteridine reductase (Qdpr), mRNA,	0.000107322	0.0269814	1266.09	4666.64	0.271307
5700189	DCLK3	doublecortin-like kinase 3 (Dclk3), mRNA,	0.00519895	0.0877919	133.094	489.096	0.272123
5090187	PXMP2	peroxisomal membrane protein 2 (Pxmp2), mRNA,	0.00502339	0.0864409	616.733	2257.23	0.273226
7550026	AMDHD1	PREDICTED: amidohydrolase domain containing 1 (Amdhd1), mRNA,	0.00100589	0.0475561	751.126	2745.61	0.273573
4540717	Epb41l4b	PREDICTED: erythrocyte protein band 4,1-like 4b, transcript variant 2 (Epb41l4b), mRNA,	0.00114207	0.0498695	462.615	1690.57	0.273645
3170270	ACSM3	acyl-CoA synthetase medium-chain family member 3 (Acsm3), transcript variant 3, mRNA,	0.003025	0.0698452	472.818	1727.33	0.273727
610333	CYP2D13	cytochrome P450, family 2, subfamily d, polypeptide 13 (Cyp2d13), non-coding RNA,	0.00066467	0.0412555	117.25	426.916	0.274644
2320768	HSD3B2	hydroxy-delta-5-steroid dehydrogenase, 3 beta- and steroid delta-isomerase 2 (Hsd3b2), mRNA,	0.00101817	0.0476436	112.139	404.684	0.277104
6110438	TPRKB	Tp53rk binding protein (Tprkb), mRNA,	0.003913	0.0770703	821.897	2948.6	0.278742
4540673	Hnf4aos	---	0.00917498	0.111982	114.865	410.786	0.279624
3190202	Aspdh	RIKEN cDNA 0610012D14 gene (Aspdh), mRNA,	0.0147209	0.140037	538.472	1925.5	0.279653
6840156	SREBF1	sterol regulatory element binding factor 1 (Srebf1), mRNA,	0.0132444	0.133807	203.241	726.692	0.279679
7650347	Slc22a28	predicted gene, EG434674 (EG434674), mRNA, XM_922736 XM_922739 XM_922744 XM_922747	0.00069253	0.0418344	175.351	624.765	0.280666
3460020	2310001H17RIK	---	0.000795651	0.0435712	203.683	725.575	0.280719
4290392	EG240549	predicted gene, EG240549 (EG240549), mRNA,	4.57907e-05	0.0227852	282.531	1004.12	0.281372
5720612	RETSAT	retinol saturase (all trans retinol 13,14 reductase) (Retsat), mRNA,	0.000426948	0.0362739	2235.99	7905.46	0.282842
2070519	NNMT	---	0.00276648	0.0677143	1516.77	5360.48	0.282955
3710019	GPD1	glycerol-3-phosphate dehydrogenase 1 (soluble) (Gpd1), mRNA,	8.21642e-05	0.0258364	207.465	731.72	0.283531
160209	CPSF4L	cleavage and polyadenylation specific factor 4-like (Cpsf4l), transcript variant 1, mRNA,	0.000333907	0.0329178	159.911	559.54	0.28579
7650176	CPS1	carbamoyl-phosphate synthetase 1 (Cps1), nuclear gene encoding mitochondrial protein, mRNA, XM_993466	0.00566112	0.0908447	3173.16	11005.5	0.288324
3460102	APOL7A	apolipoprotein L 7a (Apol7a), mRNA,	0.00306112	0.0700762	873.333	3027.02	0.288513
5420332	Sdr42e1	RIKEN cDNA 4632417N05 gene (Sdr42e1), mRNA,	0.00262803	0.0661477	288.595	998.863	0.288923
3170255	CML4	camello-like 4 (Cml4), mRNA,	0.0312741	0.203818	595.153	2056.8	0.289358
780215	MPV17L	Mpv17 transgene, kidney disease mutant-like (Mpv17l), mRNA,	0.0034299	0.073535	163.526	562.434	0.290748
20730	Slc22a30	RIKEN cDNA C730048C13 gene (Slc22a30 ), mRNA,	0.00208797	0.0613574	199.506	685.934	0.290852
1990112	EBP	phenylalkylamine Ca2+ antagonist (emopamil) binding protein (Ebp), mRNA,	5.44656e-05	0.0230174	1409.52	4843.31	0.291024
4890731	OTC	ornithine transcarbamylase (Otc), mRNA,	0.00536926	0.0887428	160.686	550.435	0.291925
20010	KHK	ketohexokinase (Khk), mRNA,	0.000771302	0.0433317	1751.55	5992.93	0.292269
2350368	MFSD2	major facilitator superfamily domain containing 2 (Mfsd2), mRNA,	0.0312567	0.203762	1107.61	3755.02	0.294969
1570026	Epb41l4b	PREDICTED: erythrocyte protein band 4,1-like 4b, transcript variant 2 (Epb41l4b), mRNA,	0.000547261	0.0390108	510.6	1730.26	0.2951
5310328	MGLL	monoglyceride lipase (Mgll), mRNA,	0.00125053	0.0511752	578.376	1957.25	0.295504
1010008	NUDT7	nudix (nucleoside diphosphate linked moiety X)-type motif 7 (Nudt7), transcript variant 2, mRNA,	0.00479165	0.0842654	97.4318	329.494	0.295702
6060133	PBLD	phenazine biosynthesis-like protein domain containing (Pbld), mRNA,	0.00402549	0.077797	457.246	1543.4	0.296259
6940133	CCBL2	cysteine conjugate-beta lyase 2 (Ccbl2), mRNA,	0.00229178	0.0630078	211.858	710.939	0.297998
4070132	SUOX	sulfite oxidase (Suox), nuclear gene encoding mitochondrial protein, mRNA,	9.52273e-05	0.0265476	188.456	631.372	0.298487
4070402	EG241041	predicted gene, EG241041 (EG241041), non-coding RNA,	0.00299026	0.0696513	176.629	591.65	0.298536
2070347	0610031G08RIK	---	0.000808681	0.0436447	154.944	518.634	0.298755
6550672	PTPRD	protein tyrosine phosphatase, receptor type, D (Ptprd), transcript variant a, mRNA,	0.0120966	0.127443	595.698	1988.27	0.299606
1340095	PANK1	pantothenate kinase 1 (Pank1), transcript variant 2, mRNA,	0.000222858	0.0297902	185.751	619.914	0.299641
6510403	PCSK4	proprotein convertase subtilisin/kexin type 4 (Pcsk4), mRNA,	0.000983008	0.0471521	173.825	579.774	0.299815
4570196	HSD11B1	---	0.000102014	0.0265476	3027.37	10093.4	0.299936
450193	FBP3	---	0.0153363	0.143108	764.714	2533.4	0.301853
6200468	SHMT1	---	0.000184559	0.0282738	565.961	1874.55	0.301918
3940064	SLC1A2	solute carrier family 1 (glial high affinity glutamate transporter), member 2 (Slc1a2), transcript variant 1, mRNA,	0.00015889	0.0274	244.469	807.746	0.302655
4390398	PON1	paraoxonase 1 (Pon1), mRNA,	1.58068e-05	0.0203117	4248.02	14014.9	0.303107
1110288	GNMT	glycine N-methyltransferase (Gnmt), mRNA,	0.000208596	0.0292368	4918.19	16091.4	0.305641
1510669	ACY1	aminoacylase 1 (Acy1), mRNA,	0.000226757	0.0297902	347.019	1133.89	0.306044
3060400	PRODH	---	0.000649782	0.0411601	1100.02	3577.4	0.307492
1770707	SEPHS2	selenophosphate synthetase 2 (Sephs2), mRNA,	0.0188512	0.158014	1367.5	4443.14	0.307778
3140274	DCXR	dicarbonyl L-xylulose reductase (Dcxr), mRNA,	0.000437063	0.0364575	762.451	2476.85	0.307831
4040376	UPB1	ureidopropionase, beta (Upb1), mRNA,	0.00013876	0.0274	1328.58	4314.66	0.307923
4810402	C8A	complement component 8, alpha polypeptide (C8a), mRNA,	0.000747452	0.0430905	762.716	2473.12	0.308402
5890563	GYS2	glycogen synthase 2 (Gys2), mRNA,	0.00319017	0.0713954	176.462	571.831	0.308591
2480592	KEG1	kidney expressed gene 1 (Keg1), mRNA,	0.00600085	0.0929927	2196.29	7102.81	0.309214
2850424	Hoga1	RIKEN cDNA 0610010D20 gene (0610010D20Rik), mRNA,	0.000118074	0.0274	273.222	882.676	0.309539
2760161	SLC1A2	solute carrier family 1 (glial high affinity glutamate transporter), member 2 (Slc1a2), transcript variant 2, mRNA,	0.00729774	0.101458	320.084	1033.66	0.309662
4570463	KCNK5	potassium channel, subfamily K, member 5 (Kcnk5), mRNA,	0.0149024	0.140969	353.918	1141.98	0.309916
3710458	LOC100044124	PREDICTED: similar to Nedd4 binding protein 2 (LOC100044124), mRNA,	0.00615598	0.0940303	292.36	942.187	0.3103
1740148	UGT1A2	UDP glucuronosyltransferase 1 family, polypeptide A2 (Ugt1a2), mRNA,	0.00515534	0.0875286	134.31	432.05	0.310867
5570653	NIT2	nitrilase family, member 2 (Nit2), mRNA,	0.00135966	0.0523973	552.906	1773.84	0.311701
7200050	HES6	hairy and enhancer of split 6 (Drosophila) (Hes6), mRNA,	0.00166954	0.0562907	157.457	505.086	0.311743
4290259	SDS	serine dehydratase (Sds), mRNA,	0.00191109	0.0595979	978.282	3133.21	0.31223
6270133	SDS	serine dehydratase (Sds), mRNA,	0.00482404	0.0845669	728.361	2329.01	0.312734
4220392	GYS2	glycogen synthase 2 (Gys2), mRNA,	0.00229693	0.0630338	232.631	743.424	0.312918
1070019	SLC6A12	solute carrier family 6 (neurotransmitter transporter, betaine/GABA), member 12 (Slc6a12), mRNA,	0.000738427	0.0428644	482.624	1542.25	0.312936
6480176	UGT2B1	UDP glucuronosyltransferase 2 family, polypeptide B1 (Ugt2b1), mRNA,	0.00441091	0.080569	1186.48	3788.51	0.313177
2940373	IL1RAP	interleukin 1 receptor accessory protein (Il1rap), transcript variant 2, mRNA,	0.00169377	0.0566499	152.747	486.799	0.313779
290044	GAMT	guanidinoacetate methyltransferase (Gamt), mRNA,	0.00134648	0.0521555	919.965	2920.65	0.314986
6040392	CYP4F15	cytochrome P450, family 4, subfamily f, polypeptide 15 (Cyp4f15), mRNA,	0.00387146	0.0767193	616.497	1946.15	0.316777
540575	NR1I3	nuclear receptor subfamily 1, group I, member 3 (Nr1i3), mRNA,	0.00460966	0.0825347	725.899	2289.29	0.317085
1450195	ACSM3	acyl-CoA synthetase medium-chain family member 3 (Acsm3), transcript variant 3, mRNA,	0.00714918	0.100658	485.751	1529.17	0.317656
6060661	SLC17A8	solute carrier family 17 (sodium-dependent inorganic phosphate cotransporter), member 8 (Slc17a8), mRNA,	0.00291578	0.068837	168.989	531.404	0.318005
4120470	PAOX	polyamine oxidase (exo-N4-amino) (Paox), mRNA,	0.000611558	0.0401333	262.097	822.037	0.318838
6330072	NGEF	---	0.000275499	0.0316621	260.919	814.125	0.32049
3140064	PTPRD	protein tyrosine phosphatase, receptor type, D (Ptprd), transcript variant a, mRNA,	0.00291073	0.068837	661.7	2064.16	0.320566
1980639	FADS2	---	0.000148222	0.0274	485.605	1513.25	0.320902
2340082	AADAC	arylacetamide deacetylase (esterase) (Aadac), mRNA,	0.000687893	0.04181	210.637	653.905	0.322122
6480288	ALDH4A1	---	0.00677965	0.0984326	1125.57	3490.88	0.322432
4050369	HSD11B1	hydroxysteroid 11-beta dehydrogenase 1 (Hsd11b1), transcript variant 1, mRNA,	0.000406716	0.0354163	4029.41	12472.1	0.323073
2340301	HSD11B1	---	0.00118237	0.0501299	3397.92	10516.1	0.323115
3440110	Mup21	predicted gene, OTTMUSG00000000231 (OTTMUSG00000000231), mRNA,	0.021403	0.168636	4163.81	12885.9	0.323129
6620372	BC048644	cDNA sequence BC048644 (BC048644), mRNA,	0.0253143	0.183696	751.966	2324.38	0.323512
7210615	HACL1	2-hydroxyacyl-CoA lyase 1 (Hacl1), mRNA,	0.00533399	0.0885437	180.379	557.478	0.323563
5960220	B3GALT1	UDP-Gal:betaGlcNAc beta 1,3-galactosyltransferase, polypeptide 1 (B3galt1), mRNA,	0.00547651	0.0893967	115.058	354.271	0.324774
5890706	AFM	afamin (Afm), mRNA,	0.000126397	0.0274	542.187	1666.08	0.325426
6220128	IGFALS	insulin-like growth factor binding protein, acid labile subunit (Igfals), mRNA,	0.000545104	0.0390108	952.697	2923.05	0.325925
5420685	NUDT7	nudix (nucleoside diphosphate linked moiety X)-type motif 7 (Nudt7), transcript variant 1, mRNA,	0.00214129	0.0619827	4260.87	13055.7	0.326359
6250184	TMEM86B	transmembrane protein 86B (Tmem86b), mRNA,	0.00232603	0.0631944	221.607	678.792	0.326472
2490717	ALDH5A1	---	7.35156e-05	0.0251755	293.522	898.324	0.326745
430468	SHMT1	---	0.00264823	0.0663745	219.059	668.286	0.327792
870053	EG381806	predicted gene, EG381806 (EG381806) on chromosome 6,	0.00151393	0.0546233	350.162	1067.62	0.327985
670653	CYP17A1	cytochrome P450, family 17, subfamily a, polypeptide 1 (Cyp17a1), mRNA,	0.0206699	0.166047	121.761	371.184	0.328033
4150184	ELOVL5	ELOVL family member 5, elongation of long chain fatty acids (yeast) (Elovl5), mRNA,	0.00308479	0.0703018	4392.01	13371.6	0.328458
6860274	F7	coagulation factor VII (F7), mRNA,	0.000646477	0.0411601	245.135	745.624	0.328765
360678	PCSK4	proprotein convertase subtilisin/kexin type 4 (Pcsk4), mRNA,	0.00224679	0.0626846	127.405	387.296	0.32896
1230373	GPR155	---	0.0038784	0.0767442	277.842	843.683	0.32932
270612	Mcrip2	RIKEN cDNA 9530058B02 gene (9530058B02Rik), mRNA,	0.00126774	0.0511895	344.311	1039.9	0.3311
3850594	4732465J04RIK	---	0.00193889	0.0598823	294.935	890.309	0.331272
150722	ALDOB	aldolase B, fructose-bisphosphate (Aldob), mRNA,	0.00252756	0.0648148	3982.41	12012.5	0.331521
3180671	FBP1	fructose bisphosphatase 1 (Fbp1), mRNA,	0.016751	0.149429	2260.2	6786.42	0.333048
3450632	UGT1A1	UDP glucuronosyltransferase 1 family, polypeptide A1 (Ugt1a1), mRNA,	0.00186343	0.0589232	301.242	902.909	0.333635
6840193	ADH4	alcohol dehydrogenase 4 (class II), pi polypeptide (Adh4), mRNA,	0.000290894	0.0319108	776.837	2323.99	0.334269
1450601	NDRG2	N-myc downstream regulated gene 2 (Ndrg2), mRNA,	0.00469342	0.0833422	832.544	2487.66	0.33467
1230161	CD163	CD163 antigen (Cd163), mRNA,	0.000148686	0.0274	123.257	367.804	0.335115
7050706	MUP2	major urinary protein 2 (Mup2), transcript variant 1, mRNA,	0.0191616	0.159303	4146.22	12314.1	0.336706
240433	BDH2	3-hydroxybutyrate dehydrogenase, type 2 (Bdh2), mRNA,	0.000828958	0.044144	519.694	1540.23	0.337414
3440437	RGN	regucalcin (Rgn), mRNA,	0.000383856	0.0348672	124.03	366.994	0.337962
2120601	ABAT	4-aminobutyrate aminotransferase (Abat), nuclear gene encoding mitochondrial protein, mRNA,	1.65971e-05	0.0203117	310.058	916.037	0.338478
7040142	CTH	cystathionase (cystathionine gamma-lyase) (Cth), mRNA,	0.00815608	0.106149	540.38	1594.82	0.338834
5720356	TRFR2	transferrin receptor 2 (Trfr2), mRNA,	0.000273263	0.0316621	792.647	2336.47	0.33925
5090343	MLXIPL	MLX interacting protein-like (Mlxipl), mRNA,	0.000670271	0.0412555	451.001	1328.52	0.339475
610309	LMAN2	lectin, mannose-binding 2 (Lman2), mRNA,	0.00120451	0.0505572	447.409	1315.88	0.340008
5340386	SLC38A4	solute carrier family 38, member 4 (Slc38a4), mRNA,	0.000735012	0.042779	956.035	2808.17	0.340447
4150605	OLIG1	oligodendrocyte transcription factor 1 (Olig1), mRNA,	0.0119807	0.126828	264.824	776.845	0.340897
6940711	CLSTN3	calsyntenin 3 (Clstn3), mRNA,	0.0098589	0.116014	239.349	700.428	0.341718
2030047	PLG	plasminogen (Plg), mRNA,	0.0172863	0.151675	603.547	1765.95	0.341768
6180608	BC016495	cDNA sequence BC016495 (BC016495), mRNA,	0.000729061	0.0427624	178.688	522.264	0.342141
6370164	KCNK5	potassium channel, subfamily K, member 5 (Kcnk5), mRNA,	0.00322793	0.071684	143.736	419.759	0.342424
6040397	ES1	esterase 1 (Es1), mRNA,	0.0207822	0.166454	2559.81	7471.26	0.34262
4250689	CCRN4L	CCR4 carbon catabolite repression 4-like (S, cerevisiae) (Ccrn4l), mRNA,	0.0497499	0.259712	380.638	1110.01	0.342914
1470626	UPB1	ureidopropionase, beta (Upb1), mRNA,	1.23399e-05	0.0203117	1909.57	5565.28	0.343123
6330731	ABCB11	ATP-binding cassette, sub-family B (MDR/TAP), member 11 (Abcb11), mRNA,	0.00118901	0.0503461	572.651	1661.88	0.344581
3390020	PCCB	propionyl Coenzyme A carboxylase, beta polypeptide (Pccb), mRNA,	0.000334405	0.0329178	625.052	1813.71	0.344626
1450438	ACADSB	acyl-Coenzyme A dehydrogenase, short/branched chain (Acadsb), nuclear gene encoding mitochondrial protein, mRNA,	0.000118423	0.0274	635.185	1837.87	0.34561
6580152	PM20D1	peptidase M20 domain containing 1 (Pm20d1), mRNA,	8.85408e-06	0.0203117	175.066	506.244	0.345813
5870220	CAR14	carbonic anhydrase 14 (Car14), mRNA,	0.0122222	0.128299	262.336	757.708	0.346223
7050735	AFMID	arylformamidase (Afmid), mRNA,	0.0064287	0.0959769	248.044	714.553	0.347131
2320750	CFHR1	complement factor H-related 1 (Cfhr1), mRNA,	0.0218208	0.170181	310.348	892.411	0.347764
2600195	NR1I3	nuclear receptor subfamily 1, group I, member 3 (Nr1i3), mRNA,	0.00321338	0.0715364	543.584	1562.35	0.347926
6650209	FGF1	fibroblast growth factor 1 (Fgf1), mRNA,	0.00819313	0.106313	332.027	954.051	0.348018
7040609	LOC665792	PREDICTED: hypothetical LOC665792 (LOC665792), mRNA,	0.00130783	0.0516301	149.678	429.024	0.348881
5490719	DCXR	dicarbonyl L-xylulose reductase (Dcxr), mRNA,	0.00234347	0.063282	549.907	1575.4	0.349059
1260564	PCSK4	proprotein convertase subtilisin/kexin type 4 (Pcsk4), mRNA,	0.00234367	0.063282	127.652	365.417	0.349333
4050040	SERPINC1	serine (or cysteine) peptidase inhibitor, clade C (antithrombin), member 1 (Serpinc1), mRNA,	0.00301233	0.0698452	230.456	659.687	0.349342
7610731	TPRKB	Tp53rk binding protein (Tprkb), mRNA,	0.0166281	0.148668	155.179	443.155	0.350168
6590403	ACY1	aminoacylase 1 (Acy1), mRNA,	0.000755572	0.0431438	209.645	597.239	0.351023
1850253	B430005K18RIK	---	0.000156844	0.0274	127.545	362.5	0.351848
3520129	MUG1	murinoglobulin 1 (Mug1), mRNA, XM_981606	0.00817474	0.10621	921.768	2615.79	0.352386
2370148	ACY1	aminoacylase 1 (Acy1), mRNA,	4.23766e-05	0.0226426	154.079	436.935	0.352637
1090474	SRD5A1	---	0.0140674	0.137191	245.036	693.58	0.353292
780360	APH1A	anterior pharynx defective 1a homolog (C, elegans) (Aph1a), transcript variant 1, mRNA,	0.00478295	0.0842382	148.997	421.717	0.35331
1470121	SDC4	syndecan 4 (Sdc4), mRNA,	0.0243032	0.179494	661.66	1871.1	0.353621
4560762	TTC36	tetratricopeptide repeat domain 36 (Ttc36), mRNA,	0.000360555	0.0337707	1949.18	5485.86	0.355309
4670397	Vwa8	PREDICTED: RIKEN cDNA 1300010F03 gene (1300010F03Rik), mRNA,	0.000437091	0.0364575	297.899	838.009	0.355484
990195	LSM6	LSM6 homolog, U6 small nuclear RNA associated (S, cerevisiae) (Lsm6), mRNA, XM_990335	0.00013761	0.0274	470.972	1324.45	0.355599
5890040	AFMID	arylformamidase (Afmid), mRNA,	0.0150242	0.141468	161.57	454.019	0.355865
2900398	NR1I3	nuclear receptor subfamily 1, group I, member 3 (Nr1i3), mRNA,	0.0132051	0.133648	521.976	1464.92	0.356316
7200392	SAA4	serum amyloid A 4 (Saa4), mRNA,	0.000152503	0.0274	1434.26	4023.7	0.356454
7560253	ABCD3	ATP-binding cassette, sub-family D (ALD), member 3 (Abcd3), mRNA,	0.00367421	0.0752474	3191.26	8912.75	0.358055
5290739	Vwa8	---	2.98845e-05	0.0226258	345.552	962.529	0.359004
7400612	GCAT	---	0.00255718	0.0650478	966.454	2689.35	0.359363
650619	Fam214a	cDNA sequence BC031353 (BC031353), mRNA,	0.00218766	0.0621231	451.017	1254.85	0.359418
6020520	PLXNA1	plexin A1 (Plxna1), mRNA,	0.00487626	0.0850874	183.729	509.054	0.360922
2900333	PDIA5	protein disulfide isomerase associated 5 (Pdia5), mRNA,	0.00246293	0.0645443	310.879	859.83	0.361559
7510292	MASP1	mannan-binding lectin serine peptidase 1 (Masp1), mRNA,	0.0012029	0.0505572	589.165	1625.53	0.362446
4560309	OAT	ornithine aminotransferase (Oat), mRNA,	0.00296999	0.0693911	5483.75	15109.7	0.36293
7560491	UGT1A5	UDP glucuronosyltransferase 1 family, polypeptide A5 (Ugt1a5), mRNA,	0.00233354	0.0632734	121.731	335.309	0.363039
7150484	MTHFD1	methylenetetrahydrofolate dehydrogenase (NADP+ dependent), methenyltetrahydrofolate cyclohydrolase, formyltetrahydrofolate synthase (Mthfd1), mRNA,	0.000187169	0.0284402	764.402	2100.61	0.363895
3190008	Hoga1	RIKEN cDNA 0610010D20 gene (0610010D20Rik), mRNA,	0.00354629	0.0741561	345.967	950.212	0.364095
4640187	ACAA2	acetyl-Coenzyme A acyltransferase 2 (mitochondrial 3-oxoacyl-Coenzyme A thiolase) (Acaa2), mRNA,	0.0115876	0.124662	1778.02	4877.8	0.364514
3130612	DIO1	deiodinase, iodothyronine, type I (Dio1), mRNA,	0.00878564	0.109764	134.905	370.014	0.364595
2940546	INHBC	inhibin beta-C (Inhbc), mRNA,	0.00140237	0.0527851	213.505	584.118	0.365516
5900168	WBSCR14	---	0.00334496	0.0726093	277.685	759.573	0.36558
2750064	ABCD3	---	0.00817589	0.10621	780.27	2126.45	0.366936
5870687	SLC29A1	solute carrier family 29 (nucleoside transporters), member 1 (Slc29a1), mRNA,	0.00438001	0.0804643	580.397	1578.96	0.367582
3850725	GCK	glucokinase (Gck), mRNA,	0.00360007	0.0746939	642.344	1746.69	0.367748
2970544	ZAP70	zeta-chain (TCR) associated protein kinase (Zap70), mRNA,	0.00374988	0.0757691	187.141	508.263	0.368197
3370332	HES6	hairy and enhancer of split 6 (Drosophila) (Hes6), mRNA,	0.00157541	0.0555138	144.302	391.568	0.368522
6620369	PROZ	protein Z, vitamin K-dependent plasma glycoprotein (Proz), mRNA,	0.0196254	0.161469	514.468	1395.84	0.368571
3400255	4432416J03RIK	RIKEN cDNA 4432416J03 gene (4432416J03Rik), mRNA,	0.00590448	0.0921934	157.119	426.206	0.368645
6200092	AK3L1	adenylate kinase 3-like 1 (Ak3l1), nuclear gene encoding mitochondrial protein, mRNA,	0.00309872	0.0704257	375.039	1017.23	0.368687
1010324	LOC100048313	PREDICTED: similar to ABC transporter, transcript variant 1 (LOC100048313), mRNA,	1.48367e-05	0.0203117	141.685	384.208	0.368771
290053	PTMS	parathymosin (Ptms), mRNA,	0.0166274	0.148668	300.348	814.13	0.368919
3310424	ACAA2	acetyl-Coenzyme A acyltransferase 2 (mitochondrial 3-oxoacyl-Coenzyme A thiolase) (Acaa2), nuclear gene encoding mitochondrial protein, mRNA,	0.00767515	0.103452	1616.03	4372.85	0.369559
6020209	Nxpe2	RIKEN cDNA 1110028A07 gene (1110028A07Rik), mRNA,	0.00216778	0.0620475	126.765	341.83	0.370843
3370408	LOC240549	---	0.000649283	0.0411601	157.924	425.275	0.371345
7050292	SCL0001647	---	0.00209465	0.0613574	1279.26	3442.7	0.371587
2230674	Mettl26	RIKEN cDNA 0610011F06 gene (0610011F06Rik), mRNA,	5.40902e-05	0.0230174	878.89	2364.37	0.371723
4570333	ACSS2	acyl-CoA synthetase short-chain family member 2 (Acss2), mRNA,	0.00561469	0.0904764	1886.93	5070.66	0.372126
5130546	SPATA2L	spermatogenesis associated 2-like (Spata2L), mRNA,	0.0250515	0.182578	165.808	445.139	0.372486
5550554	SIRT3	sirtuin 3 (silent mating type information regulation 2, homolog) 3 (S, cerevisiae) (Sirt3), mRNA,	0.00015426	0.0274	1212.44	3254.16	0.372582
6660719	MGLL	monoglyceride lipase (Mgll), mRNA,	0.00352487	0.0741168	175.493	470.04	0.373357
7510270	LOC214403	---	0.00101505	0.0476436	986.526	2640.54	0.373608
2060088	Mcrip2	RIKEN cDNA 9530058B02 gene (9530058B02Rik), mRNA,	0.000666448	0.0412555	341.097	911.857	0.374069
2000707	2810459M11RIK	---	0.0026517	0.0663745	172.547	460.76	0.374484
1300082	CLCN2	chloride channel 2 (Clcn2), mRNA,	0.000349203	0.0337149	126.965	338.967	0.374564
2070440	P2RY1	purinergic receptor P2Y, G-protein coupled 1 (P2ry1), mRNA,	0.000482953	0.0377044	138.138	368.67	0.374693
7200398	2310007H09RIK	RIKEN cDNA 2310007H09 gene (2310007H09Rik), mRNA,	0.00370347	0.0755414	300.382	800.077	0.375441
5860020	UOX	urate oxidase (Uox), mRNA,	9.40531e-05	0.0265476	117.648	313.079	0.375779
4760672	382044	predicted gene, 382044 (382044), mRNA,	0.0036485	0.0750421	2077.04	5527.08	0.375794
4850725	AGXT2L1	alanine-glyoxylate aminotransferase 2-like 1 (Agxt2l1), mRNA,	0.000189033	0.0286274	433.15	1151.27	0.376235
1050369	ABCC6	ATP-binding cassette, sub-family C (CFTR/MRP), member 6 (Abcc6), mRNA,	0.00121913	0.0507384	214.684	570.043	0.376611
1990390	ACOT4	acyl-CoA thioesterase 4 (Acot4), mRNA,	0.0190961	0.15898	260.412	690.514	0.377128
540022	SLC37A4	solute carrier family 37 (glucose-6-phosphate transporter), member 4 (Slc37a4), mRNA,	0.00061583	0.0402386	221.965	588.113	0.377419
3840246	CAR1	carbonic anhydrase 1 (Car1), transcript variant 1, mRNA,	0.0022763	0.0630078	112.515	297.652	0.378008
4260541	PLG	plasminogen (Plg), mRNA,	0.000444554	0.0367246	364.035	962.916	0.378055
2060592	DDAH1	---	0.0105535	0.119398	798.345	2111.28	0.378133
2900110	Selenoo	RIKEN cDNA 1300018J18 gene (1300018J18Rik), mRNA,	0.00267435	0.066599	271.777	718.733	0.378134
5690711	C6	complement component 6 (C6), mRNA,	0.0025835	0.0653351	442.132	1165.36	0.379394
6290411	PANK1	pantothenate kinase 1 (Pank1), transcript variant 2, mRNA,	0.00526386	0.0880634	1611.99	4248.62	0.379416
7610161	Shroom1	---	0.0026562	0.0664138	255.623	673.675	0.379446
7550112	CXCL12	---	0.00399688	0.0776663	1841.03	4847.56	0.379784
5270022	PAOX	polyamine oxidase (exo-N4-amino) (Paox), mRNA,	0.000213071	0.0295953	208.737	549.038	0.380187
2450750	DMGDH	dimethylglycine dehydrogenase precursor (Dmgdh), nuclear gene encoding mitochondrial protein, mRNA,	0.000101376	0.0265476	359.266	944.753	0.380275
6270296	SLC9A3R1	solute carrier family 9 (sodium/hydrogen exchanger), member 3 regulator 1 (Slc9a3r1), mRNA,	6.42997e-05	0.0242181	1428.02	3753.31	0.38047
5090356	MPV17L	Mpv17 transgene, kidney disease mutant-like (Mpv17l), mRNA,	0.000733409	0.042779	127.982	336.343	0.380511
5270131	ATP5SL	ATP5S-like (Atp5sl), mRNA,	8.1677e-05	0.0258364	283.3	744.283	0.380634
5090039	ACOX1	acyl-Coenzyme A oxidase 1, palmitoyl (Acox1), mRNA,	0.00610408	0.0937853	137.854	361.855	0.380965
2710068	GHR	growth hormone receptor (Ghr), transcript variant 2, mRNA,	0.00609424	0.0937342	725.308	1903.26	0.381087
2490575	SERPINF1	serine (or cysteine) peptidase inhibitor, clade F, member 1 (Serpinf1), mRNA,	0.000884821	0.0452145	4763.4	12494.3	0.381246
7320064	GSTZ1	glutathione transferase zeta 1 (maleylacetoacetate isomerase) (Gstz1), mRNA,	0.000132288	0.0274	4493.96	11786.2	0.38129
150373	TST	thiosulfate sulfurtransferase, mitochondrial (Tst), nuclear gene encoding mitochondrial protein, mRNA,	0.00141095	0.05302	1590.84	4168.24	0.381656
4830576	HYI	hydroxypyruvate isomerase homolog (E, coli) (Hyi), mRNA,	0.00134834	0.052183	949.846	2485.87	0.382098
150538	FN3K	fructosamine 3 kinase (Fn3k), transcript variant 1, mRNA,	0.000582843	0.0396481	180.562	471.842	0.382675
2140612	TXNRD2	---	0.00122073	0.0507416	237.309	619.497	0.383067
2710739	PAPSS2	3-phosphoadenosine 5-phosphosulfate synthase 2 (Papss2), mRNA,	0.00358393	0.0745105	137.3	356.411	0.38523
3310309	MAOB	monoamine oxidase B (Maob), nuclear gene encoding mitochondrial protein, mRNA,	0.0104336	0.118883	1014.07	2632.27	0.385246
1010010	DHRS4	dehydrogenase/reductase (SDR family) member 4 (Dhrs4), transcript variant 1, mRNA,	0.00403774	0.0778948	382.506	992.871	0.385252
3060286	Vwa8	PREDICTED: RIKEN cDNA 1300010F03 gene (1300010F03Rik), mRNA,	0.00840085	0.107478	342.701	889.285	0.385367
1230639	F10	---	0.00325813	0.0720276	1514.97	3919.67	0.386504
4920215	MYO1B	myosin IB (Myo1b), mRNA,	4.6851e-05	0.0228114	319.57	826.68	0.38657
4010398	ACAA2	---	0.016556	0.14828	1486.98	3842.04	0.38703
1690632	AKR1C14	aldo-keto reductase family 1, member C14 (Akr1c14), mRNA,	0.00101139	0.0475561	225.072	581.199	0.387254
4120017	Fmc1	RIKEN cDNA 1110001J03 gene (1110001J03Rik), mRNA,	0.00204714	0.0610649	713.047	1839.44	0.387644
6100300	HRG	histidine-rich glycoprotein (Hrg), mRNA,	0.00703207	0.100011	163.949	422.15	0.388368
1340711	GCHFR	GTP cyclohydrolase I feedback regulator (Gchfr), mRNA,	6.33144e-05	0.0241469	1384.68	3564.93	0.388416
7560400	1810019D21RIK	---	0.00137661	0.0524257	129.529	332.724	0.389298
2120035	CYP2D26	cytochrome P450, family 2, subfamily d, polypeptide 26 (Cyp2d26), mRNA,	0.0172299	0.151551	1067.91	2742.4	0.389408
3850097	Ptms	---	0.00901969	0.110893	892.614	2292.17	0.389419
4390619	Ces1f	expressed sequence AU018778 (AU018778), mRNA,	0.0212516	0.168163	2892	7423.36	0.389581
6510441	ABCD3	ATP-binding cassette, sub-family D (ALD), member 3 (Abcd3), mRNA,	0.00279656	0.0677533	896.559	2300.07	0.389796
3310333	PYGL	liver glycogen phosphorylase (Pygl), mRNA,	0.0117359	0.12554	1335.2	3423.23	0.390042
6770202	SLC30A10	solute carrier family 30, member 10 (Slc30a10), mRNA,	0.00792592	0.105163	107.864	276.329	0.390346
5900047	Aldh1l1	PREDICTED: similar to Aldehyde dehydrogenase 1 family, member L1 (LOC100047937), mRNA,	0.00158529	0.0555331	1818.07	4640.53	0.391781
940041	Sptbn2	spectrin beta 3 (Spnb3), mRNA,	0.0113105	0.123054	259.817	662.966	0.391901
3390136	ALDH8A1	aldehyde dehydrogenase 8 family, member A1 (Aldh8a1), mRNA,	0.00504246	0.0865331	1132.85	2877.08	0.393749
60768	HSD17B10	hydroxysteroid (17-beta) dehydrogenase 10 (Hsd17b10), nuclear gene encoding mitochondrial protein, mRNA,	0.00240096	0.063809	2205.3	5592.12	0.394359
2760463	SLC2A2	solute carrier family 2 (facilitated glucose transporter), member 2 (Slc2a2), mRNA,	0.00894158	0.110424	209.754	531.844	0.394391
6180397	ABCA6	ATP-binding cassette, sub-family A (ABC1), member 6 (Abca6), mRNA,	0.000125339	0.0274	187.207	474.479	0.394554
2120402	NGEF	neuronal guanine nucleotide exchange factor (Ngef), mRNA,	0.000750298	0.0430905	125.526	318.143	0.394557
3990497	CPN2	carboxypeptidase N, polypeptide 2 (Cpn2), mRNA,	0.00327782	0.0720981	778.12	1963.94	0.396204
3440689	ALDH8A1	aldehyde dehydrogenase 8 family, member A1 (Aldh8a1), mRNA,	0.0128369	0.131762	275.015	693.388	0.396625
6270373	KNG2	kininogen 2 (Kng2), mRNA,	0.000235634	0.0300416	717.553	1808.74	0.396715
110605	PEX11C	peroxisomal biogenesis factor 11c (Pex11c), mRNA,	0.000457765	0.0368124	414.889	1045.21	0.396944
6180220	Lrrc3	---	0.00802539	0.105397	313.669	789.376	0.397363
3520671	AGXT2L1	alanine-glyoxylate aminotransferase 2-like 1 (Agxt2l1), mRNA,	0.00278016	0.0677143	416.213	1046.59	0.397686
450356	ACOT1	acyl-CoA thioesterase 1 (Acot1), mRNA,	0.0335527	0.210916	1200.8	3017.69	0.39792
7510746	POLG2	---	8.09423e-05	0.0258364	136.592	342.567	0.398731
520138	KYNU	kynureninase (L-kynurenine hydrolase) (Kynu), mRNA,	0.000667051	0.0412555	1008.29	2528.32	0.398798
1300725	NDUFB10	NADH dehydrogenase (ubiquinone) 1 beta subcomplex, 10 (Ndufb10), mRNA,	0.000144889	0.0274	334.965	839.088	0.399201
60270	WWP1	---	0.000182368	0.0281836	427.701	1071.1	0.39931
6380703	Lhpp	RIKEN cDNA 2310007H09 gene (2310007H09Rik), mRNA,	0.00294414	0.069182	183.577	459.72	0.399323
2600072	GNE	glucosamine (Gne), mRNA,	0.0033771	0.0729957	425.64	1064.97	0.399673
6450309	SLC27A2	solute carrier family 27 (fatty acid transporter), member 2 (Slc27a2), mRNA,	0.000199641	0.0288389	3681.37	9201.64	0.400077
5670296	PLG	plasminogen (Plg), mRNA,	0.000775221	0.0433733	4662.02	11649.9	0.400176
1500278	LOC383215	---	0.00197652	0.0600664	107.395	268.192	0.400439
3180192	GJB1	gap junction protein, beta 1 (Gjb1), mRNA,	0.000308892	0.0324166	169.494	422.708	0.400972
3390605	CYHR1	cysteine and histidine rich 1 (Cyhr1), transcript variant 2, mRNA,	0.0054007	0.0888622	382.176	952.918	0.401059
3990543	SCNN1A	sodium channel, nonvoltage-gated 1 alpha (Scnn1a), mRNA,	0.0294808	0.197766	108.316	269.93	0.401272
360431	SERPINA1A	serine (or cysteine) peptidase inhibitor, clade A, member 1a (Serpina1a), mRNA,	0.0413377	0.235626	4451.78	11073.2	0.402031
7570181	CLEC2D	C-type lectin domain family 2, member d (Clec2d), mRNA,	0.014106	0.137363	962.987	2394.31	0.402198
2260561	PECR	peroxisomal trans-2-enoyl-CoA reductase (Pecr), mRNA,	0.0108374	0.12073	350.606	871.443	0.402328
2070279	AK2	adenylate kinase 2 (Ak2), transcript variant 1, mRNA,	0.00694873	0.0997434	828.018	2051.98	0.403522
3420020	AGPAT6	1-acylglycerol-3-phosphate O-acyltransferase 6 (lysophosphatidic acid acyltransferase, zeta) (Agpat6), mRNA,	0.000247301	0.0305124	1977.67	4889.76	0.404451
5890487	GSTK1	glutathione S-transferase kappa 1 (Gstk1), mRNA,	0.00605974	0.0933968	2036.37	5034.4	0.404491
5890450	MAGIX	MAGI family member, X-linked (Magix), mRNA,	0.0015365	0.0549995	132.453	327.044	0.405002
4210609	PROC	protein C (Proc), transcript variant 2, mRNA,	0.00683125	0.0986318	1180.74	2911.01	0.405611
580369	CADPS2	Ca2+-dependent activator protein for secretion 2 (Cadps2), mRNA,	0.000410295	0.035523	275.543	679.2	0.405687
1770139	C730018L13RIK	---	0.000238354	0.0300416	166.565	409.287	0.406965
10348	SUSD4	sushi domain containing 4 (Susd4), mRNA,	0.0483257	0.255814	119.72	293.598	0.407768
770390	CYP2C50	cytochrome P450, family 2, subfamily c, polypeptide 50 (Cyp2c50), mRNA,	0.00126691	0.0511895	106.807	261.824	0.407935
2510075	MCCC2	---	0.00253285	0.0648148	174.537	426.801	0.408942
5090414	ACAA2	---	0.0215601	0.169314	1895.08	4628.31	0.409454
5960685	OLFR707	olfactory receptor 707 (Olfr707), mRNA,	0.00215215	0.0619919	133.305	325.283	0.409813
7570398	SIAT7B	---	0.00448038	0.0813457	520.282	1265.91	0.410995
1450338	PREPL	prolyl endopeptidase-like (Prepl), mRNA,	0.00161951	0.055676	194.736	473.748	0.411054
7560338	ASS1	argininosuccinate synthetase 1 (Ass1), mRNA,	0.00617006	0.0940419	5850.82	14231.7	0.411111
5960398	Nat8f4	RIKEN cDNA 1700019G17 gene (1700019G17Rik), mRNA,	0.0175748	0.152901	1653.15	4020.72	0.411157
2600541	HAGH	hydroxyacyl glutathione hydrolase (Hagh), mRNA,	0.0029673	0.0693911	1316.01	3196.45	0.411709
6130605	MGAM	PREDICTED: maltase-glucoamylase, transcript variant 1 (Mgam), mRNA,	0.00518011	0.0876206	441.012	1070.7	0.41189
4280471	TLCD1	TLC domain containing 1 (Tlcd1), mRNA,	0.00022829	0.0297902	297.924	723.036	0.412046
2600274	FFAR3	free fatty acid receptor 3 (Ffar3), mRNA,	0.000185449	0.0282738	184.806	448.225	0.412306
1170537	Miga2	RIKEN cDNA 5730472N09 gene (5730472N09Rik), mRNA,	0.00130205	0.0516301	582.559	1412.34	0.412477
6220553	C6	complement component 6 (C6), mRNA,	0.0186897	0.157444	977.054	2367.75	0.412651
1850037	KNSL5	---	0.0139375	0.136858	571.722	1383.06	0.413374
7570017	CYP3A25	cytochrome P450, family 3, subfamily a, polypeptide 25 (Cyp3a25), mRNA,	0.00207262	0.0613102	1522.38	3679.36	0.413763
5090202	LOC381019	---	0.00252744	0.0648148	4556.16	10986.3	0.414714
830600	NAGS	N-acetylglutamate synthase (Nags), transcript variant 2, mRNA,	0.000572818	0.0396481	420.889	1014.63	0.414819
5720022	GALM	galactose mutarotase (Galm), mRNA,	0.0106275	0.119588	446.426	1076.19	0.414821
6560161	MTHFD1	---	0.0107053	0.120145	200.481	483.148	0.414947
7570411	GCHFR	GTP cyclohydrolase I feedback regulator (Gchfr), mRNA,	0.00740097	0.101923	597.278	1435.86	0.415973
2690181	PCCA	propionyl-Coenzyme A carboxylase, alpha polypeptide (Pcca), mRNA,	0.000155775	0.0274	439.839	1056.35	0.416375
5270082	TEF	thyrotroph embryonic factor (Tef), transcript variant 1, mRNA,	0.0076875	0.103508	552.332	1326.43	0.416406
4610451	GHR	growth hormone receptor (Ghr), transcript variant 1, mRNA,	0.00427215	0.07997	2401.47	5764.68	0.416583
7510598	LOC100044101	PREDICTED: similar to thioredoxin reductase 2 (LOC100044101), mRNA,	0.00167994	0.0564313	232.661	558.176	0.416825
5700722	ECE1	endothelin converting enzyme 1 (Ece1), mRNA,	0.00140465	0.052827	859.303	2061.34	0.416867
2680593	SLC2A2	solute carrier family 2 (facilitated glucose transporter), member 2 (Slc2a2), mRNA,	0.00030563	0.0324166	1552.52	3714.9	0.417918
3840521	LOC100046232	PREDICTED: similar to NFIL3/E4BP4 transcription factor (LOC100046232), mRNA,	0.00953524	0.114256	333.158	797.015	0.418007
2000192	PCCA	propionyl-Coenzyme A carboxylase, alpha polypeptide (Pcca), mRNA,	0.000316954	0.0324931	387.173	925.654	0.41827
4540273	GCDH	glutaryl-Coenzyme A dehydrogenase (Gcdh), nuclear gene encoding mitochondrial protein, transcript variant 2, mRNA,	0.0110651	0.12169	2593.68	6182.48	0.419521
2760538	HGD	homogentisate 1, 2-dioxygenase (Hgd), mRNA,	0.0168811	0.149906	3447.12	8216.15	0.419554
2940228	ZFP707	zinc finger protein 707 (Zfp707), mRNA,	0.00338371	0.0729957	235.342	560.289	0.420037
4150747	SC5D	---	0.00192392	0.0597921	212.065	501.624	0.422756
630487	SLC2A2	solute carrier family 2 (facilitated glucose transporter), member 2 (Slc2a2), mRNA,	0.00890484	0.110343	213.302	502.339	0.424617
2850746	CCBL1	cysteine conjugate-beta lyase 1 (Ccbl1), mRNA,	0.00114328	0.0498695	625.172	1470.47	0.425151
6980253	SLC25A23	solute carrier family 25 (mitochondrial carrier; phosphate carrier), member 23 (Slc25a23), nuclear gene encoding mitochondrial protein, mRNA,	0.00102166	0.0476436	172.025	403.783	0.426032
3710040	UGT2A3	UDP glucuronosyltransferase 2 family, polypeptide A3 (Ugt2a3), mRNA,	0.00120069	0.0505572	526.314	1232.13	0.427156
4230019	TMEM57	transmembrane protein 57 (Tmem57), mRNA,	0.00302496	0.0698452	477.835	1118.14	0.427349
2510689	DHRS4	dehydrogenase/reductase (SDR family) member 4 (Dhrs4), transcript variant 1, mRNA,	0.00982718	0.115791	461.195	1077.11	0.428178
940646	NAPRT1	nicotinate phosphoribosyltransferase domain containing 1 (Naprt1), mRNA,	0.00119322	0.0503584	553.841	1291.22	0.428929
2070494	MOCS2	molybdenum cofactor synthesis 2 (Mocs2), mRNA,	0.00219988	0.0623359	1124.2	2612.88	0.430254
4150692	FAHD2A	fumarylacetoacetate hydrolase domain containing 2A (Fahd2a), mRNA,	0.000101288	0.0265476	197.532	458.837	0.430507
4050601	SEC16B	SEC16 homolog B (S, cerevisiae) (Sec16b), mRNA,	0.000167306	0.0274	363.319	843.645	0.430653
5560056	BCDO2	beta-carotene 9, 10-dioxygenase 2 (Bcdo2), mRNA,	6.49398e-05	0.0242181	136.444	316.663	0.430881
5960632	UROC1	urocanase domain containing 1 (Uroc1), mRNA,	0.00697343	0.0998621	2096.02	4863.63	0.430958
5340228	IVD	isovaleryl coenzyme A dehydrogenase (Ivd), nuclear gene encoding mitochondrial protein, mRNA,	0.000609201	0.0400556	1163.13	2697.89	0.431126
380754	ALDH1L1	aldehyde dehydrogenase 1 family, member L1 (Aldh1l1), mRNA,	0.000439568	0.0365266	2459.7	5699.01	0.431601
1010215	Scara5	---	0.00377649	0.0759906	205.143	475.191	0.431706
3170739	CCL27	chemokine (C-C motif) ligand 27 (Ccl27), transcript variant 2, mRNA,	0.000302784	0.0324122	295.293	683.387	0.432102
620349	PEMT	phosphatidylethanolamine N-methyltransferase (Pemt), nuclear gene encoding mitochondrial protein, mRNA,	0.00206082	0.0612711	2147.49	4968.01	0.432264
5860131	Zcchc24	PREDICTED: RIKEN cDNA 2310047A01 gene (2310047A01Rik), mRNA,	0.000524456	0.0384893	960.277	2216.16	0.433306
6580092	CML2	camello-like 2 (Cml2), mRNA,	0.00777874	0.104174	581.379	1341.19	0.433479
60100	GGNBP1	gametogenetin binding protein 1 (Ggnbp1), mRNA,	0.00625904	0.0948195	191.955	442.468	0.433828
4900563	LOC100044968	PREDICTED: similar to modulator recognition factor 2 (LOC100044968), mRNA,	0.0291252	0.196662	311.464	717.173	0.434294
150709	AK2	adenylate kinase 2 (Ak2), transcript variant 2, mRNA,	0.000286836	0.0319108	1479.66	3405.51	0.434491
1430347	PKLR	pyruvate kinase liver and red blood cell (Pklr), mRNA,	0.00106691	0.0488977	160.385	368.949	0.434709
7550575	HSD3B2	hydroxy-delta-5-steroid dehydrogenase, 3 beta- and steroid delta-isomerase 2 (Hsd3b2), mRNA,	0.00310448	0.0704278	105.598	242.449	0.435547
3780601	C8G	complement component 8, gamma polypeptide (C8g), mRNA,	0.00803942	0.105486	5040.48	11549.5	0.436425
7050546	HIST2H2AA1	histone cluster 2, H2aa1 (Hist2h2aa1), mRNA,	0.00715907	0.100736	643.859	1470.12	0.437964
4180133	GALT	galactose-1-phosphate uridyl transferase (Galt), mRNA,	0.00113742	0.0498695	187.828	428.732	0.438102
2690253	ANGPTL6	---	3.32036e-05	0.0226258	208.355	475.227	0.438433
520446	RCHY1	ring finger and CHY zinc finger domain containing 1 (Rchy1), mRNA,	0.0499116	0.260164	130.164	296.679	0.438737
3370192	DGCR6	DiGeorge syndrome critical region gene 6 (Dgcr6), mRNA,	0.000799607	0.0435712	391.602	891.63	0.439197
670603	CES3	carboxylesterase 3 (Ces3), mRNA,	0.011194	0.122391	6771.43	15411.3	0.439382
5810253	SEMA4G	sema domain, immunoglobulin domain (Ig), transmembrane domain (TM) and short cytoplasmic domain, (semaphorin) 4G (Sema4g), mRNA,	0.00204063	0.0609928	495.331	1125.7	0.440023
1740326	ITIH4	inter alpha-trypsin inhibitor, heavy chain 4 (Itih4), mRNA,	0.000925265	0.0459958	2068.43	4695.78	0.440488
1980356	PPM1K	protein phosphatase 1K (PP2C domain containing) (Ppm1k), mRNA,	0.00279253	0.0677533	131.413	298.03	0.44094
460053	SCL0002690	---	0.000901317	0.0453017	304.464	690.241	0.441099
1260129	SLC47A1	solute carrier family 47, member 1 (Slc47a1), mRNA,	0.00172235	0.0568161	167.798	379.599	0.442039
1050670	FKBP4	FK506 binding protein 4 (Fkbp4), mRNA,	0.00244142	0.0643327	1115.42	2523.11	0.44208
3360280	ZAP70	zeta-chain (TCR) associated protein kinase (Zap70), mRNA,	0.00197445	0.0600664	148.37	335.453	0.442297
5390632	TMIE	transmembrane inner ear (Tmie), mRNA,	0.00115075	0.0499109	142.471	322.109	0.442309
1440682	LRTM1	leucine-rich repeats and transmembrane domains 1 (Lrtm1), mRNA,	0.000588145	0.0396897	109.007	246.248	0.442672
4830209	ABCA6	ATP-binding cassette, sub-family A (ABC1), member 6 (Abca6), mRNA,	0.000136284	0.0274	239.195	539.526	0.443343
780348	GRB7	growth factor receptor bound protein 7 (Grb7), mRNA,	0.000923971	0.0459958	1399.1	3143.54	0.44507
6060431	GNE	---	0.00330359	0.0722747	225.996	507.463	0.445344
5310600	PDCD4	programmed cell death 4 (Pdcd4), mRNA,	0.00168588	0.0565468	676.163	1517.34	0.445623
5870754	ALDH4A1	aldehyde dehydrogenase 4 family, member A1 (Aldh4a1), nuclear gene encoding mitochondrial protein, mRNA,	0.0153497	0.143123	4290.09	9625.1	0.445719
4200022	D630022F07RIK	---	0.000837652	0.044144	146.095	327.645	0.445893
5090079	HDAC11	histone deacetylase 11 (Hdac11), mRNA,	0.00426968	0.07997	172.03	384.307	0.447637
5570020	RSC1A1	regulatory solute carrier protein, family 1, member 1 (Rsc1a1), mRNA,	0.000117574	0.0274	273.601	611.131	0.447695
6380678	PCYT2	phosphate cytidylyltransferase 2, ethanolamine (Pcyt2), mRNA,	1.43787e-05	0.0203117	820.492	1829.06	0.448586
1090768	SERPINF2	serine (or cysteine) peptidase inhibitor, clade F, member 2 (Serpinf2), mRNA,	0.00616999	0.0940419	1263.35	2815.47	0.448719
6270082	CYB5B	cytochrome b5 type B (Cyb5b), mRNA,	0.00216606	0.0620475	3678.72	8194.98	0.448899
940736	CYP2D26	cytochrome P450, family 2, subfamily d, polypeptide 26 (Cyp2d26), mRNA,	0.000856812	0.044523	3976.67	8857.18	0.448977
4890608	Aldh1l1	PREDICTED: similar to Aldehyde dehydrogenase 1 family, member L1 (LOC100047937), mRNA,	0.00026498	0.0313278	2626.61	5845.95	0.449304
4830685	MCC	mutated in colorectal cancers (Mcc), mRNA,	0.000671291	0.0412555	228.748	508.967	0.449435
5260441	AI132487	expressed sequence AI132487 (AI132487), mRNA,	0.00432022	0.0800869	4291.75	9523.67	0.45064
770328	FAAH	fatty acid amide hydrolase (Faah), mRNA,	0.00634107	0.0953603	593.45	1316.89	0.450646
6620681	SLC17A2	solute carrier family 17 (sodium phosphate), member 2 (Slc17a2), mRNA,	0.00141691	0.0531118	1253.44	2780.77	0.450752
1710674	AK3	adenylate kinase 3 (Ak3), nuclear gene encoding mitochondrial protein, mRNA,	0.00351584	0.0740812	1728.67	3833.51	0.450936
380075	LOC100044443	PREDICTED: similar to cytochrome P450IIIA25 (LOC100044443), misc RNA,	0.0110277	0.121373	195.639	433.338	0.451469
4830692	SLC25A10	solute carrier family 25 (mitochondrial carrier, dicarboxylate transporter), member 10 (Slc25a10), nuclear gene encoding mitochondrial protein, mRNA,	0.0105649	0.119398	976.379	2156.83	0.452691
50279	HBS1L	Hbs1-like (S, cerevisiae) (Hbs1l), transcript variant 2, mRNA,	0.00874608	0.109582	240.042	529.916	0.452981
1740246	AGT	angiotensinogen (serpin peptidase inhibitor, clade A, member 8) (Agt), mRNA,	0.000786596	0.0435712	1111.34	2451.05	0.453413
1510561	Aamdc	RIKEN cDNA 1810020D17 gene (1810020D17Rik), mRNA,	0.000696609	0.0418344	258.044	567.544	0.454668
1410142	Zbtb44	cDNA sequence BC038156 (BC038156), mRNA,	6.34589e-05	0.0241469	158.332	347.5	0.455632
2650215	PGRMC2	PREDICTED: progesterone receptor membrane component 2, transcript variant 3 (Pgrmc2), mRNA,	0.00132474	0.0518457	208.65	457.639	0.455928
5270377	GSTK1	glutathione S-transferase kappa 1 (Gstk1), mRNA,	0.00452236	0.0817146	2832.86	6203.84	0.456631
1470170	CCBL1	cysteine conjugate-beta lyase 1 (Ccbl1), mRNA,	0.00825432	0.106698	1123.16	2459.02	0.456751
5340129	D10JHU81E	DNA segment, Chr 10, Johns Hopkins University 81 expressed (D10Jhu81e), mRNA,	0.000697816	0.0418514	839.523	1837.15	0.45697
5090594	Pbld2	RIKEN cDNA 3110049J23 gene (3110049J23Rik), mRNA,	0.00158575	0.0555331	2268.6	4961.4	0.457251
20382	SLC17A2	---	0.00196283	0.0598918	872.414	1906.85	0.457516
2070307	LOC100047762	PREDICTED: similar to Aspartate aminotransferase, cytoplasmic (Transaminase A) (Glutamate oxaloacetate transaminase 1) (LOC100047762), mRNA,	0.00585081	0.0919579	367.564	801.532	0.458577
7400376	APON	apolipoprotein N (Apon), mRNA,	0.010557	0.119398	1218.6	2654.36	0.459094
290037	PARVA	parvin, alpha (Parva), mRNA,	0.00217925	0.0621231	340.105	740.475	0.459307
430564	GSTT1	glutathione S-transferase, theta 1 (Gstt1), mRNA,	0.000662286	0.0412555	1765.74	3841.9	0.4596
4040767	SHMT2	serine hydroxymethyltransferase 2 (mitochondrial) (Shmt2), nuclear gene encoding mitochondrial protein, mRNA,	0.000940622	0.0463546	304.645	662.454	0.459874
5690743	LOC677317	PREDICTED: similar to Mod1 protein, transcript variant 4 (LOC677317), mRNA,	0.00970879	0.115197	1039.26	2259.87	0.459877
670025	PMVK	phosphomevalonate kinase (Pmvk), mRNA,	0.00187983	0.0591116	258.072	561.025	0.460001
1030025	CXCL12	chemokine (C-X-C motif) ligand 12 (Cxcl12), transcript variant 1, mRNA,	0.0164522	0.147782	190.171	413.25	0.460183
2690240	TRABD	TraB domain containing (Trabd), mRNA,	0.000192377	0.0288389	270.866	588.552	0.460224
1710541	MUP5	major urinary protein 5 (Mup5), mRNA,	0.00280103	0.0678235	101.028	219.471	0.460326
110576	CISD1	CDGSH iron sulfur domain 1 (Cisd1), mRNA,	0.000369812	0.0343035	859.767	1867.55	0.460371
1260538	Odf3b	RIKEN cDNA 2010001J22 gene (2010001J22Rik), mRNA,	0.00150384	0.0545198	129.949	282.111	0.460632
6020181	ABAT	4-aminobutyrate aminotransferase (Abat), nuclear gene encoding mitochondrial protein, mRNA,	0.00283859	0.0681042	1650.73	3580.5	0.461035
6940064	GPLD1	glycosylphosphatidylinositol specific phospholipase D1 (Gpld1), mRNA,	0.00125831	0.0511895	373.48	809.711	0.461251
2230091	Ldah	RIKEN cDNA 1110057K04 gene (1110057K04Rik), mRNA,	0.0040041	0.0776663	403.607	874.346	0.46161
6400707	ACO1	aconitase 1 (Aco1), mRNA,	0.00415077	0.0787394	443.723	960.878	0.461789
3800446	UGT1A6A	UDP glucuronosyltransferase 1 family, polypeptide A6A (Ugt1a6a), mRNA,	0.033168	0.209477	373.909	809.267	0.462034
2480086	LOC100047670	PREDICTED: similar to required for meiotic nuclear division 5 homolog A (LOC100047670), mRNA,	0.000415836	0.0359341	1444.33	3125.98	0.46204
1090136	NIT2	nitrilase family, member 2 (Nit2), mRNA,	0.00107893	0.0489818	152.293	329.592	0.462065
1570367	CEACAM2	CEA-related cell adhesion molecule 2 (Ceacam2), mRNA,	0.000728703	0.0427624	603.752	1306.31	0.462183
2230184	RAB43	RAB43, member RAS oncogene family (Rab43), transcript variant 2, mRNA,	0.0101218	0.117459	337.292	729.579	0.462311
6400113	AMY1	amylase 1, salivary (Amy1), mRNA,	0.0187614	0.157614	1099.94	2379.12	0.462331
4250746	ANKRD28	---	0.000305259	0.0324166	204.957	442.745	0.462923
1990279	PCDH1	protocadherin 1 (Pcdh1), mRNA,	0.000863452	0.0446324	242.124	522.155	0.463701
5720014	SORD	sorbitol dehydrogenase (Sord), mRNA,	0.00431014	0.0800244	2751.18	5932.9	0.463716
3440070	SLC25A25	solute carrier family 25 (mitochondrial carrier, phosphate carrier), member 25 (Slc25a25), nuclear gene encoding mitochondrial protein, mRNA,	0.0478905	0.255111	1117.69	2410.24	0.463728
7570735	Etfbkmt	---	0.00624088	0.0946078	295.584	637.351	0.46377
540475	SLC46A1	solute carrier family 46, member 1 (Slc46a1), mRNA,	0.0115557	0.124558	305.661	658.772	0.463986
6290326	HIST2H2AC	histone cluster 2, H2ac (Hist2h2ac), mRNA,	0.0274144	0.190596	225.095	485.111	0.464008
4880092	HRG	histidine-rich glycoprotein (Hrg), mRNA,	6.0568e-05	0.023899	874.745	1884.8	0.464105
5860348	FAH	fumarylacetoacetate hydrolase (Fah), mRNA,	0.000472739	0.0372414	5912.2	12736.9	0.464178
2190243	B230342N21RIK	---	0.00520574	0.0877919	154.934	333.612	0.464412
1440037	SLCO1A4	solute carrier organic anion transporter family, member 1a4 (Slco1a4), mRNA,	0.0117598	0.125678	155.031	332.793	0.465848
4830288	NAT15	N-acetyltransferase 15 (GCN5-related, putative) (Nat15), mRNA,	0.000327891	0.0326273	149.241	320.246	0.466021
240239	DGCR6	DiGeorge syndrome critical region gene 6 (Dgcr6), mRNA,	0.00214998	0.0619853	267.477	573.297	0.46656
6550209	SDC2	syndecan 2 (Sdc2), mRNA,	0.00332499	0.072413	813.155	1738.79	0.467655
4590739	SLC31A1	solute carrier family 31, member 1 (Slc31a1), mRNA,	0.00200303	0.060384	933.072	1994.89	0.467732
7100546	PCX	pyruvate carboxylase (Pcx), nuclear gene encoding mitochondrial protein, mRNA,	0.00083551	0.044144	423.69	905.75	0.467777
1940113	PDCD4	programmed cell death 4 (Pdcd4), mRNA,	0.00308836	0.070317	611.864	1305.72	0.468602
150356	LIN7A	lin-7 homolog A (C, elegans) (Lin7a), transcript variant 1, mRNA,	0.0477777	0.25482	113.482	242.153	0.468635
3710129	UBE2H	---	0.000238706	0.0300416	185.428	395.095	0.469326
630309	LRRC8	---	0.00201117	0.0605101	326.038	694.469	0.469477
1010273	LOC381968	---	0.00148255	0.0538814	180.986	385.488	0.469499
1300142	SAR1B	SAR1 gene homolog B (S, cerevisiae) (Sar1b), mRNA,	0.00312476	0.0706755	1515.29	3227.45	0.4695
3290605	SLC2A9	solute carrier family 2 (facilitated glucose transporter), member 9 (Slc2a9), transcript variant b, mRNA,	0.00158837	0.0555375	152.917	325.561	0.469703
3800647	ABCA3	ATP-binding cassette, sub-family A (ABC1), member 3 (Abca3), transcript variant 2, mRNA,	0.00390942	0.0770703	326.758	695.16	0.470047
10575	CIDEB	cell death-inducing DNA fragmentation factor, alpha subunit-like effector B (Cideb), mRNA,	0.00826707	0.106772	1571.65	3343.02	0.470129
290161	PIM3	---	0.00196643	0.0598918	1173.65	2496.08	0.470198
2070692	AKR1C19	aldo-keto reductase family 1, member C19 (Akr1c19), mRNA,	0.0156323	0.144135	1188.19	2526.47	0.470296
1030653	AI464131	expressed sequence AI464131 (AI464131), mRNA,	0.000145969	0.0274	247.496	526.202	0.470344
7000431	TTPA	tocopherol (alpha) transfer protein (Ttpa), mRNA,	0.00320718	0.0715088	561.554	1193.75	0.47041
1660451	DEB1	differentially expressed in B16F10 1 (Deb1), mRNA,	0.000157469	0.0274	1478.25	3138.1	0.471065
3800670	ANK	progressive ankylosis (Ank), mRNA,	0.000263696	0.0312577	151.093	320.716	0.471111
3830048	LOC100044204	PREDICTED: hypothetical protein LOC100044204 (LOC100044204), mRNA,	0.00397634	0.0775421	3429.21	7270.68	0.471648
3450187	Tedc2	RIKEN cDNA 1600002H07 gene (1600002H07Rik), mRNA,	3.8242e-05	0.0226258	242.339	513.643	0.471805
1430689	LDHD	lactate dehydrogenase D (Ldhd), nuclear gene encoding mitochondrial protein, mRNA,	0.00234919	0.0633178	503.179	1065.75	0.472134
5900333	GPSN2	glycoprotein, synaptic 2 (Gpsn2), mRNA,	0.000653365	0.0412555	1839.92	3896.46	0.472203
1030068	NAGS	N-acetylglutamate synthase (Nags), transcript variant 2, mRNA,	0.000749487	0.0430905	336.548	712.175	0.472564
2030278	Slc47a1	RIKEN cDNA 1300013J15 gene (1300013J15Rik), mRNA,	0.0171523	0.151244	184.226	389.774	0.47265
3450066	COL18A1	procollagen, type XVIII, alpha 1 (Col18a1), mRNA,	0.000101216	0.0265476	273.869	578.869	0.473111
1780594	GNAT1	guanine nucleotide binding protein, alpha transducing 1 (Gnat1), mRNA,	0.0227771	0.173719	200.433	422.225	0.474706
5290278	CPN1	carboxypeptidase N, polypeptide 1 (Cpn1), mRNA,	0.00349703	0.0739948	665.353	1400.82	0.474974
1070092	SCL0003399	---	0.00289493	0.0685739	148.118	311.831	0.474993
1570338	MOD1	malic enzyme, supernatant (Mod1), mRNA,	0.0337744	0.211336	662.084	1392.11	0.475598
6560445	HGFAC	hepatocyte growth factor activator (Hgfac), mRNA,	0.00174657	0.0572676	2273.71	4777.81	0.475889
3520053	OCIAD2	OCIA domain containing 2 (Ociad2), mRNA,	0.0040465	0.07797	787.473	1653.42	0.476269
2630543	NDRG2	---	0.0070479	0.100011	4626.65	9708.56	0.476554
2600097	LYRM5	LYR motif containing 5 (Lyrm5), mRNA,	0.0401012	0.231787	690.25	1445.01	0.477678
6590575	AASS	aminoadipate-semialdehyde synthase (Aass), nuclear gene encoding mitochondrial protein, mRNA,	0.0177058	0.153295	368.389	770.884	0.477879
3310138	UGT1A6B	UDP glucuronosyltransferase 1 family, polypeptide A6B (Ugt1a6b), mRNA,	0.0437768	0.243341	471.852	986.618	0.478252
940348	DDRGK1	DDRGK domain containing 1 (Ddrgk1), mRNA, XM_925578 XM_925581 XM_925583 XM_994018 XM_994040 XM_994059 XM_994077	0.00173674	0.0570651	707.562	1478.42	0.478592
2230465	ITIH4	inter alpha-trypsin inhibitor, heavy chain 4 (Itih4), mRNA,	0.00352061	0.0741129	4882.79	10200.5	0.478684
4390484	MMAB	methylmalonic aciduria (cobalamin deficiency) type B homolog (human) (Mmab), nuclear gene encoding mitochondrial protein, mRNA,	0.00111781	0.049333	178.775	373.087	0.479178
380484	HEXIM1	hexamethylene bis-acetamide inducible 1 (Hexim1), mRNA,	0.00325931	0.0720276	148.284	309.316	0.479394
6660475	Urah	RIKEN cDNA 1190003J15 gene (1190003J15Rik), mRNA, XM_133915 XM_900078 XM_900080 XM_900083 XM_917938 XM_925372 XM_925374 XM_925375	0.00173168	0.0569651	4810.35	10028.7	0.479657
3840026	TRFR2	transferrin receptor 2 (Trfr2), mRNA,	0.00643813	0.0960393	181.345	377.725	0.480097
520634	GPT1	glutamic pyruvic transaminase 1, soluble (Gpt1), mRNA,	8.66113e-05	0.0258364	2373.01	4939.14	0.48045
5550470	ALDOC	aldolase C, fructose-bisphosphate (Aldoc), mRNA,	0.0154154	0.143479	202.581	421.23	0.480926
4480138	Marc1	---	0.00145346	0.0534585	1825.18	3793.29	0.481161
5960187	TFPI	---	0.000717898	0.0425018	125.877	261.314	0.481706
60220	GPSN2	glycoprotein, synaptic 2 (Gpsn2), mRNA,	0.00413403	0.0787394	750.947	1558.83	0.481738
3610414	ECSIT	ECSIT homolog (Drosophila) (Ecsit), mRNA,	0.0277321	0.191938	380.472	789.375	0.481991
5290669	SERPINF2	serine (or cysteine) peptidase inhibitor, clade F, member 2 (Serpinf2), mRNA,	0.0125532	0.129977	1479.55	3068.13	0.482233
6580682	FOXO1	forkhead box O1 (Foxo1), mRNA,	0.0394177	0.229587	265.614	550.191	0.482768
1300408	SLC25A13	solute carrier family 25 (mitochondrial carrier, adenine nucleotide translocator), member 13 (Slc25a13), nuclear gene encoding mitochondrial protein, mRNA,	0.00435602	0.080429	159.615	330.509	0.482938
5130221	MID1IP1	Mid1 interacting protein 1 (gastrulation specific G12-like (zebrafish)) (Mid1ip1), mRNA,	0.00956507	0.11446	464.977	962.703	0.482991
1030731	MIPEP	mitochondrial intermediate peptidase (Mipep), mRNA,	0.00112413	0.0495636	502.884	1040.29	0.483409
4670270	FPGS	folylpolyglutamyl synthetase (Fpgs), mRNA,	0.00744739	0.102195	1414.78	2926.24	0.48348
2350754	TIMD2	T-cell immunoglobulin and mucin domain containing 2 (Timd2), mRNA,	0.00681234	0.0985894	843.888	1743.22	0.484098
2070349	BC026782	cDNA sequence BC026782 (BC026782), mRNA,	0.0280458	0.193189	368.143	760.191	0.484276
1710239	ITPR1	inositol 1,4,5-triphosphate receptor 1 (Itpr1), mRNA,	0.00254085	0.0649646	663.053	1368.28	0.484587
6100673	Dock6	---	0.00527082	0.0880634	133.167	274.592	0.484963
4250100	SLC22A1	solute carrier family 22 (organic cation transporter), member 1 (Slc22a1), mRNA,	0.0399417	0.231249	1845.46	3804.23	0.485108
5080692	KLF15	Kruppel-like factor 15 (Klf15), mRNA,	0.00146791	0.053635	157.965	325.446	0.485379
3440014	CYP27A1	cytochrome P450, family 27, subfamily a, polypeptide 1 (Cyp27a1), mRNA,	0.00151294	0.0546233	3556.39	7315.63	0.486135
1240255	TIMD2	---	0.00297364	0.0694067	1009.06	2072	0.486998
2100332	MTO1	mitochondrial translation optimization 1 homolog (S, cerevisiae) (Mto1), mRNA,	0.000112465	0.0273274	183.408	376.376	0.4873
1710438	1700001C19RIK	RIKEN cDNA 1700001C19 gene (1700001C19Rik), mRNA,	0.0035346	0.0741561	193.197	396.248	0.487566
620754	Nsmf	nasal embryonic LHRH factor (Nelf), transcript variant 2, mRNA,	0.000176178	0.0276039	500.417	1026.2	0.487638
4540736	CCS	copper chaperone for superoxide dismutase (Ccs), mRNA,	0.00026191	0.0312577	3095.6	6344.69	0.487905
3800255	NLRP12	PREDICTED: NLR family, pyrin domain containing 12 (Nlrp12), mRNA,	0.0332347	0.209736	319.441	654.392	0.488149
2450224	RNF5	ring finger protein 5 (Rnf5), mRNA,	0.0029153	0.068837	642.057	1312.59	0.489154
1050537	LCAT	lecithin cholesterol acyltransferase (Lcat), mRNA,	0.00889574	0.110298	1085.31	2217.74	0.489376
1300707	Wfdc21	RIKEN cDNA 1100001G20 gene (1100001G20Rik), mRNA,	0.0475736	0.254189	851.585	1740.11	0.489387
20678	ACAT1	---	0.00254295	0.0649816	166.434	340.039	0.489456
4880373	Toporsos	---	0.0104932	0.119263	187.587	383.221	0.4895
4760474	PSG23	pregnancy-specific glycoprotein 23 (Psg23), mRNA,	0.00248577	0.0646514	848.744	1731.28	0.49024
2690669	CYP2D10	cytochrome P450, family 2, subfamily d, polypeptide 10 (Cyp2d10), mRNA,	0.000757173	0.0431808	4668.41	9516.19	0.490575
510669	CYP4F13	cytochrome P450, family 4, subfamily f, polypeptide 13 (Cyp4f13), mRNA,	0.00139975	0.0527482	721.114	1468.96	0.490901
3990482	ANGPTL3	angiopoietin-like 3 (Angptl3), mRNA,	0.0156199	0.144135	235.191	478.825	0.491183
650438	ABCG8	ATP-binding cassette, sub-family G (WHITE), member 8 (Abcg8), mRNA,	0.00665496	0.0976485	787.357	1600.78	0.491858
360092	TYMP	thymidine phosphorylase (Tymp), mRNA,	0.00044181	0.0366403	143.298	291.28	0.49196
5260379	Ccdc107	hypothetical protein LOC622404 (LOC622404), mRNA,	0.0254532	0.184201	1079.46	2191.57	0.492551
940164	SLC25A38	solute carrier family 25, member 38 (Slc25a38), mRNA,	0.00157929	0.0555315	160.48	325.809	0.492556
380541	L2HGDH	L-2-hydroxyglutarate dehydrogenase (L2hgdh), nuclear gene encoding mitochondrial protein, mRNA,	0.00151227	0.0546233	419.73	850.483	0.49352
2600491	LOC666025	PREDICTED: similar to magnesium dependent protein phosphatase beta-1 (LOC666025), misc RNA,	0.000588133	0.0396897	291.836	591.28	0.493567
2070170	ZFAND2B	zinc finger, AN1 type domain 2B (Zfand2b), mRNA,	0.00466666	0.0830654	258.869	523.365	0.494624
5820010	MARVELD1	---	0.00943112	0.113608	205.025	414.371	0.494788
6620717	PDIA5	protein disulfide isomerase associated 5 (Pdia5), mRNA,	0.0011125	0.0492262	138.984	280.559	0.495384
2030332	ALDH1L1	aldehyde dehydrogenase 1 family, member L1 (Aldh1l1), mRNA,	0.000352026	0.0337707	140.391	282.831	0.496378
2750673	TMEM183A	transmembrane protein 183A (Tmem183a), transcript variant 2, mRNA,	0.00207432	0.0613102	712.913	1435.48	0.496638
6250022	UBA1	ubiquitin-like modifier activating enzyme 1 (Uba1), mRNA,	0.0288627	0.196103	705.124	1416.34	0.497849
4070487	MASP2	mannan-binding lectin serine peptidase 2 (Masp2), transcript variant 1, mRNA,	0.000199082	0.0288389	866.098	1739.07	0.498023
450072	BBOX1	butyrobetaine (gamma), 2-oxoglutarate dioxygenase 1 (gamma-butyrobetaine hydroxylase) (Bbox1), mRNA,	2.69522e-05	0.0226258	1869.96	3752.57	0.498316
1500544	FXYD1	FXYD domain-containing ion transport regulator 1 (Fxyd1), transcript variant 5, mRNA,	0.000875212	0.0450346	316.994	635.231	0.499022
1710274	FPGS	folylpolyglutamyl synthetase (Fpgs), mRNA,	0.0222183	0.171772	201.331	403.292	0.499218
6520022	Slc47a1	RIKEN cDNA 1300013J15 gene (1300013J15Rik), mRNA,	0.00119033	0.0503461	2481.77	4971.01	0.499248
5270427	CML2	camello-like 2 (Cml2), mRNA,	0.00942265	0.113596	2834.62	5676.88	0.499327
1980370	GPR146	G protein-coupled receptor 146 (Gpr146), transcript variant 2, mRNA,	0.0462606	0.250119	212.151	424.796	0.499419
130370	LOC677144	PREDICTED: similar to serine beta lactamase-like protein LACT-1, transcript variant 2 (LOC677144), mRNA,	0.00101867	0.0476436	379.269	759.229	0.499545
7330706	NDUFS2	NADH dehydrogenase (ubiquinone) Fe-S protein 2 (Ndufs2), mRNA,	0.00598264	0.0928693	610.33	1221.32	0.499732
4490176	IGF1	insulin-like growth factor 1 (Igf1), transcript variant 2, mRNA,	0.0184848	0.156509	630.138	1260.19	0.500032
4560626	GLO1	glyoxalase 1 (Glo1), mRNA,	0.0029653	0.0693911	3546.22	7089.66	0.500196
7210039	GPC1	glypican 1 (Gpc1), mRNA,	0.00699495	0.0999369	448.14	894.567	0.500957
7050274	ACLY	ATP citrate lyase (Acly), mRNA,	0.0155204	0.143718	3433.05	6852.02	0.501027
1580592	LDHD	lactate dehydrogenase D (Ldhd), nuclear gene encoding mitochondrial protein, mRNA,	0.0112743	0.122853	542.87	1081.93	0.501759
5270148	SCRN2	secernin 2 (Scrn2), mRNA,	7.9428e-05	0.0258364	188.106	374.83	0.501844
7160678	SFXN5	sideroflexin 5 (Sfxn5), mRNA,	0.00673682	0.0981499	164.907	328.358	0.502218
4200193	AES	---	0.0359445	0.21903	574.92	1144.71	0.502239
1050082	FKBP2	FK506 binding protein 2 (Fkbp2), mRNA,	0.0077644	0.10411	992.541	1975.46	0.502434
2510414	CWF19L1	CWF19-like 1, cell cycle control (S, pombe) (Cwf19l1), mRNA,	0.000263527	0.0312577	309.277	615.504	0.502477
4850164	AMY1	amylase 1, salivary (Amy1), mRNA,	0.00563171	0.0906218	969.795	1929.99	0.502487
1510706	NUDT7	---	0.00331173	0.072304	176.203	350.508	0.502709
2140307	DNAJC28	DnaJ (Hsp40) homolog, subfamily C, member 28 (Dnajc28), transcript variant 2, mRNA,	0.000166073	0.0274	165.651	329.394	0.502896
780372	SCL0004025	---	0.00175211	0.0573246	136.398	271.067	0.503191
2490019	GSTT2	glutathione S-transferase, theta 2 (Gstt2), mRNA,	0.016334	0.147394	584.71	1160.93	0.503655
7200524	PPP1R1B	protein phosphatase 1, regulatory (inhibitor) subunit 1B (Ppp1r1b), mRNA,	0.0035043	0.0740141	115.144	228.6	0.503692
1980470	ERO1LB	ERO1-like beta (S, cerevisiae) (Ero1lb), mRNA,	0.000542348	0.0390108	261.95	519.357	0.504374
6200753	SAT2	spermidine/spermine N1-acetyl transferase 2 (Sat2), mRNA, XM_181304 XM_901865 XM_901869 XM_901870	0.0018744	0.0590409	183.686	363.965	0.50468
1980390	POLG2	polymerase (DNA directed), gamma 2, accessory subunit (Polg2), mRNA,	0.00412236	0.0786619	133.762	264.959	0.504841
1470397	Aspg	RIKEN cDNA A530050D06 gene (A530050D06Rik), mRNA,	0.0065325	0.0965886	816.917	1616.54	0.505349
1940021	GM129	gene model 129, (NCBI) (Gm129), mRNA, XM_907670 XM_920513 XM_920520 XM_920527 XM_920533	0.0132688	0.133971	163.924	324.001	0.505936
5490133	C1RL	complement component 1, r subcomponent-like (C1rl), mRNA,	0.0421811	0.238303	431.253	851.631	0.506385
650711	DGAT2	diacylglycerol O-acyltransferase 2 (Dgat2), mRNA,	0.00435707	0.080429	4975.93	9817.75	0.50683
620471	HPN	hepsin (Hpn), mRNA,	0.00332353	0.072413	300.436	592.518	0.50705
1110670	HIST2H2AA2	histone cluster 2, H2aa2 (Hist2h2aa2), mRNA,	0.0129937	0.132645	1165.47	2297.35	0.50731
6980343	LOC668631	PREDICTED: hypothetical protein LOC668631 (LOC668631), mRNA,	0.000553311	0.039117	269.159	530.476	0.507392
940725	SLC1A2	solute carrier family 1 (glial high affinity glutamate transporter), member 2 (Slc1a2), transcript variant 3, mRNA,	0.001852	0.058767	152.915	301.14	0.507789
3890189	TH1L	TH1-like homolog (Drosophila) (Th1l), mRNA,	0.0139679	0.136861	219.89	432.953	0.507885
4260152	RORC	RAR-related orphan receptor gamma (Rorc), mRNA,	0.0100088	0.116927	233.629	459.575	0.508359
5870176	FAHD2A	fumarylacetoacetate hydrolase domain containing 2A (Fahd2a), mRNA,	0.010813	0.120656	320.616	630.52	0.508494
2340239	MRPL34	mitochondrial ribosomal protein L34 (Mrpl34), nuclear gene encoding mitochondrial protein, mRNA,	0.0248975	0.181979	472.876	929.233	0.508889
870082	TMPRSS6	transmembrane serine protease 6 (Tmprss6), mRNA,	0.00489843	0.0853756	847.775	1665.89	0.508903
2120100	GCKR	glucokinase regulatory protein (Gckr), mRNA,	0.000910678	0.0455651	408.614	801.739	0.50966
4490253	KLB	klotho beta (Klb), mRNA,	0.0053758	0.0887461	146.704	287.819	0.509709
2260494	OAF	OAF homolog (Drosophila) (Oaf), mRNA,	0.00936645	0.11325	161.017	315.82	0.509837
4900463	TIMM9	translocase of inner mitochondrial membrane 9 homolog (yeast) (Timm9), nuclear gene encoding mitochondrial protein, transcript variant 2, mRNA,	0.000671608	0.0412555	193.109	378.428	0.510293
5910564	GSTM7	glutathione S-transferase, mu 7 (Gstm7), mRNA, XM_922862 XM_922867 XM_988105 XM_988145 XM_988175 XM_988211 XM_988243 XM_993607	0.00455938	0.081991	319.187	625.455	0.510327
1570328	ADIPOR2	---	0.000709178	0.0421421	3580.25	7015.54	0.510332
5670162	CAMK2B	calcium/calmodulin-dependent protein kinase II, beta (Camk2b), mRNA,	0.00177001	0.0575361	159.903	313.247	0.510471
5050575	TFB2M	transcription factor B2, mitochondrial (Tfb2m), mRNA,	0.00346409	0.0738199	275.291	539.278	0.510481
4830731	NSBP1	nucleosome binding protein 1 (Nsbp1), mRNA,	0.000206077	0.0290944	367.563	719.597	0.51079
10364	REEP6	receptor accessory protein 6 (Reep6), mRNA,	0.00118171	0.0501299	5264.79	10301.9	0.51105
4850739	ACSM5	acyl-CoA synthetase medium-chain family member 5 (Acsm5), mRNA, XM_979651 XM_979684 XM_989322 XM_989384 XM_989414	0.0179182	0.15425	818.829	1601.07	0.511425
7210129	IMMP2L	IMP2 inner mitochondrial membrane peptidase-like (S, cerevisiae) (Immp2l), nuclear gene encoding mitochondrial protein, mRNA,	0.000284495	0.0318542	1188.15	2322.86	0.511502
7570025	CHCHD7	coiled-coil-helix-coiled-coil-helix domain containing 7 (Chchd7), mRNA,	0.00409654	0.0784421	386.427	755.264	0.511644
4640152	GCGR	glucagon receptor (Gcgr), mRNA,	0.0145609	0.13929	684.744	1338.1	0.511728
3370762	PEX26	peroxisome biogenesis factor 26 (Pex26), mRNA,	0.0161009	0.146516	147.937	289.041	0.511821
1110301	ST3GAL5	ST3 beta-galactoside alpha-2,3-sialyltransferase 5 (St3gal5), transcript variant 2, mRNA,	0.0349504	0.215817	722.977	1412.54	0.511829
5860358	VEGFA	vascular endothelial growth factor A (Vegfa), transcript variant 2, mRNA,	0.003162	0.0711269	606.125	1181.74	0.512911
6420722	NME3	non-metastatic cells 3, protein expressed in (Nme3), mRNA,	0.00567898	0.0908919	406.955	793.139	0.513095
6480192	TTC39B	tetratricopeptide repeat domain 39B (Ttc39b), mRNA,	0.0174234	0.152248	184.405	359.353	0.513157
1070592	SLC25A38	solute carrier family 25, member 38 (Slc25a38), mRNA,	0.0147043	0.139938	547.49	1066.61	0.5133
3170730	DECR1	2,4-dienoyl CoA reductase 1, mitochondrial (Decr1), nuclear gene encoding mitochondrial protein, mRNA,	0.0217923	0.170017	242.562	472.376	0.513493
1570164	CYP3A13	cytochrome P450, family 3, subfamily a, polypeptide 13 (Cyp3a13), mRNA,	0.00363657	0.0750421	814.375	1585.63	0.513598
2650204	ABCA3	ATP-binding cassette, sub-family A (ABC1), member 3 (Abca3), transcript variant 1, mRNA,	0.000272122	0.0316621	639.538	1245.09	0.51365
5080435	IGFBP4	---	0.00875553	0.10964	5147.21	10019.6	0.513716
2370747	NR1H4	nuclear receptor subfamily 1, group H, member 4 (Nr1h4), mRNA,	0.00208429	0.0613574	1526.76	2969.18	0.514202
6350133	OCIAD2	OCIA domain containing 2 (Ociad2), mRNA,	0.0333546	0.210169	287.261	557.53	0.515238
5810722	EBPL	emopamil binding protein-like (Ebpl), mRNA,	9.89533e-05	0.0265476	660.729	1281.21	0.515706
1990731	DDT	D-dopachrome tautomerase (Ddt), mRNA,	0.00150202	0.0544975	1191.61	2306.98	0.516525
2570131	DLG3	discs, large homolog 3 (Drosophila) (Dlg3), mRNA,	0.032687	0.208004	157.562	304.923	0.516727
4880379	LOC100047214	PREDICTED: similar to PTEN induced putative kinase 1 (LOC100047214), mRNA,	0.000842225	0.0442605	627.633	1214.42	0.516817
1300040	ADH5	alcohol dehydrogenase 5 (class III), chi polypeptide (Adh5), mRNA,	0.0050649	0.0867411	1528.23	2955.62	0.517057
3140280	GGCX	gamma-glutamyl carboxylase (Ggcx), mRNA,	0.0137191	0.135992	184.553	356.61	0.517521
6420368	GPLD1	glycosylphosphatidylinositol specific phospholipase D1 (Gpld1), mRNA,	0.0105675	0.119398	315.099	608.824	0.517554
6560717	KMO	kynurenine 3-monooxygenase (kynurenine 3-hydroxylase) (Kmo), mRNA,	0.000823183	0.044144	499.186	963.119	0.518302
5560711	SLC46A3	solute carrier family 46, member 3 (Slc46a3), mRNA,	0.0228143	0.173839	1459.33	2813.69	0.518653
5270025	MYO1B	myosin IB (Myo1b), mRNA,	0.00797481	0.105284	138.301	266.632	0.518698
3180754	ACBD4	acyl-Coenzyme A binding domain containing 4 (Acbd4), transcript variant 1, mRNA,	0.00164767	0.0560527	412.752	795.185	0.519064
7570474	ZFP259	zinc finger protein 259 (Zfp259), mRNA,	0.0290733	0.196546	135.21	260.032	0.519973
3520075	TSPAN31	tetraspanin 31 (Tspan31), mRNA,	0.00163394	0.055904	365.375	702.595	0.520037
270187	NQO2	NAD(P)H dehydrogenase, quinone 2 (Nqo2), mRNA,	0.000259699	0.0312577	849.679	1633.18	0.52026
7330181	SCL000911	---	0.00310443	0.0704278	379.601	729.493	0.520362
4570368	ERRFI1	ERBB receptor feedback inhibitor 1 (Errfi1), mRNA,	0.0139947	0.136889	6803.84	13063.6	0.520826
610274	FADS1	fatty acid desaturase 1 (Fads1), mRNA,	0.00310779	0.0704614	6906.47	13259	0.520891
6560296	Agpat2	---	0.020246	0.164323	938.745	1801.14	0.521196
7330274	CHPT1	choline phosphotransferase 1 (Chpt1), mRNA,	0.0321944	0.20637	887.888	1703.27	0.521283
270228	STARD5	StAR-related lipid transfer (START) domain containing 5 (Stard5), mRNA,	0.0018066	0.0581412	877.426	1682.22	0.521588
1450369	OSGEPL1	O-sialoglycoprotein endopeptidase-like 1 (Osgepl1), mRNA,	0.000899	0.0453017	237.06	454.38	0.521721
4480021	AGMAT	agmatine ureohydrolase (agmatinase) (Agmat), mRNA,	0.000882381	0.0451981	1770.4	3392.65	0.521835
2750079	AKAP1	A kinase (PRKA) anchor protein 1 (Akap1), nuclear gene encoding mitochondrial protein, transcript variant 2, mRNA,	6.03066e-05	0.023899	529.097	1011.35	0.523159
4010343	SEPX1	selenoprotein X 1 (Sepx1), mRNA,	0.00127301	0.0511927	1337.31	2556.17	0.52317
2570114	ACACB	---	0.0254124	0.184097	641.81	1226.48	0.523295
3180468	SLC27A2	solute carrier family 27 (fatty acid transporter), member 2 (Slc27a2), mRNA,	0.0200527	0.163417	6169.47	11785.1	0.523498
4920736	ANP32A	acidic (leucine-rich) nuclear phosphoprotein 32 family, member A (Anp32a), mRNA,	0.0155836	0.143962	210.951	402.858	0.523635
4070619	SPAST	spastin (Spast), mRNA,	0.00662739	0.0974334	222.158	424.104	0.523828
670164	HBS1L	Hbs1-like (S, cerevisiae) (Hbs1l), transcript variant 1, mRNA,	0.0056023	0.0904662	623.924	1191.06	0.523839
620059	F13B	coagulation factor XIII, beta subunit (F13b), mRNA,	0.00113811	0.0498695	1534.8	2929.9	0.52384
4810072	LCAT	lecithin cholesterol acyltransferase (Lcat), mRNA,	0.00681699	0.0985894	2138.42	4081.57	0.52392
1010195	ZFAND2B	zinc finger, AN1 type domain 2B (Zfand2b), mRNA,	0.00060318	0.0400556	228.29	435.019	0.52478
5910707	TMPRSS6	---	0.000608762	0.0400556	344.928	656.963	0.525034
7510176	MASP2	mannan-binding lectin serine peptidase 2 (Masp2), transcript variant 1, mRNA,	0.0054708	0.0893967	1631.19	3105.79	0.525209
2030739	VEGFA	vascular endothelial growth factor A (Vegfa), transcript variant 1, mRNA,	5.47008e-05	0.0230174	182.291	346.935	0.525432
6620152	LETM1	leucine zipper-EF-hand containing transmembrane protein 1 (Letm1), nuclear gene encoding mitochondrial protein, mRNA,	0.0121007	0.127456	302.195	574.778	0.52576
6040088	CLDN12	claudin 12 (Cldn12), mRNA,	0.00383385	0.0765435	823.922	1566.78	0.525869
7550056	PEX16	peroxisome biogenesis factor 16 (Pex16), mRNA,	0.00137107	0.0524257	577.024	1096.74	0.526128
4230494	ZKSCAN5	zinc finger with KRAB and SCAN domains 5 (Zkscan5), mRNA,	0.00566372	0.0908462	260.39	494.531	0.526538
3890753	RDH20	retinol dehydrogenase 20 (Rdh20), mRNA,	0.0389002	0.228018	134.219	254.758	0.526847
450632	IGF1	insulin-like growth factor 1 (Igf1), transcript variant 1, mRNA,	0.0101913	0.117663	2363.15	4484.94	0.526907
3190242	SLC25A16	solute carrier family 25 (mitochondrial carrier, Graves disease autoantigen), member 16 (Slc25a16), nuclear gene encoding mitochondrial protein, mRNA,	0.00212996	0.0618248	768.29	1457.91	0.52698
990450	VPS54	vacuolar protein sorting 54 (yeast) (Vps54), mRNA,	0.000965216	0.0468293	400.262	759.306	0.527141
2190019	SMARCC2	SWI/SNF related, matrix associated, actin dependent regulator of chromatin, subfamily c, member 2 (Smarcc2), mRNA,	0.00115446	0.0499763	206.986	391.858	0.528218
2510537	Hook3	---	0.000796272	0.0435712	365.989	692.307	0.528651
6110014	NQO2	NAD(P)H dehydrogenase, quinone 2 (Nqo2), mRNA,	0.000621894	0.0403491	707.735	1338.42	0.528782
4150193	ANPEP	alanyl (membrane) aminopeptidase (Anpep), mRNA,	0.00693031	0.0996047	348.622	658.726	0.529236
5570632	ZFP148	zinc finger protein 148 (Zfp148), mRNA,	0.00246187	0.0645443	172.237	325.096	0.529802
150630	PCYT2	phosphate cytidylyltransferase 2, ethanolamine (Pcyt2), mRNA,	0.00456452	0.0820509	1992.93	3759.95	0.530041
3840594	BC025446	cDNA sequence BC025446 (BC025446), mRNA,	0.0130466	0.132965	1471.8	2775.11	0.530357
3360553	CCRN4L	CCR4 carbon catabolite repression 4-like (S, cerevisiae) (Ccrn4l), mRNA,	0.023983	0.178634	194.154	365.78	0.530793
3180446	FAHD2A	fumarylacetoacetate hydrolase domain containing 2A (Fahd2a), mRNA,	6.3134e-06	0.0203117	202.169	380.874	0.530803
2340048	FASN	fatty acid synthase (Fasn), mRNA,	0.000526321	0.0385014	119.475	224.978	0.531053
4880541	BC024139	cDNA sequence BC024139 (BC024139), mRNA,	0.00105069	0.0485587	103.375	194.578	0.531279
1820195	ZFAND2B	zinc finger, AN1 type domain 2B (Zfand2b), mRNA,	0.00694981	0.0997434	198.153	372.695	0.531676
1110554	SCP2	sterol carrier protein 2, liver (Scp2), mRNA,	0.0109291	0.121038	4190.75	7882.04	0.531684
3520193	ECHDC3	enoyl Coenzyme A hydratase domain containing 3 (Echdc3), mRNA,	0.00709268	0.100283	287.264	539.498	0.532465
60639	SBK	---	0.0169664	0.150344	316.625	594.283	0.532785
1500273	1810015C11RIK	---	0.0236625	0.177395	178.113	334.196	0.532959
6420088	Fam107b	RIKEN cDNA 3110001A13 gene (3110001A13Rik), mRNA,	0.00769886	0.103599	253.753	476.106	0.532976
6330736	ULK1	Unc-51 like kinase 1 (C, elegans) (Ulk1), mRNA,	0.0390578	0.228483	351.8	659.861	0.533142
3140102	PAOX	polyamine oxidase (exo-N4-amino) (Paox), mRNA,	0.00342354	0.073535	1725.65	3235.95	0.533275
6370189	BCKDHA	branched chain ketoacid dehydrogenase E1, alpha polypeptide (Bckdha), mRNA,	0.00025752	0.0312577	1838.13	3445.71	0.533455
3800136	SEPX1	---	0.000471287	0.0372414	1331.95	2496.36	0.533555
1770386	VMO1	vitelline membrane outer layer 1 homolog (chicken) (Vmo1), mRNA,	0.00952625	0.114237	297.005	556.368	0.533827
5130056	ITIH4	inter alpha-trypsin inhibitor, heavy chain 4 (Itih4), mRNA,	0.0207668	0.166454	3651.26	6839.43	0.533854
6960347	9930039L23RIK	---	0.00223631	0.0626622	329.886	617.86	0.533917
6330253	PCDH1	protocadherin 1 (Pcdh1), mRNA,	0.000370451	0.0343035	153.462	287.23	0.534282
4560379	AP1G2	adaptor protein complex AP-1, gamma 2 subunit (Ap1g2), mRNA,	0.0247349	0.181142	314.48	588.542	0.534337
5550075	GSTA3	glutathione S-transferase, alpha 3 (Gsta3), transcript variant 2, mRNA,	0.0201669	0.163825	1130.93	2116.32	0.534386
5130041	CYB5R3	cytochrome b5 reductase 3 (Cyb5r3), mRNA,	0.0055071	0.0896365	428.67	802.076	0.534451
3120253	ATG3	autophagy-related 3 (yeast) (Atg3), mRNA,	0.00301986	0.0698452	629.687	1178.03	0.534527
5290379	ATP11C	ATPase, class VI, type 11C (Atp11c), transcript variant 1, mRNA,	0.0258673	0.185567	150.341	280.921	0.53517
2650372	TCEA3	transcription elongation factor A (SII), 3 (Tcea3), mRNA,	0.00778127	0.104174	657.995	1229.01	0.535388
510156	MDH1	malate dehydrogenase 1, NAD (soluble) (Mdh1), mRNA,	0.00705248	0.100045	144.568	269.773	0.535886
4010491	PROC	protein C (Proc), transcript variant 3, mRNA,	0.00075123	0.0430905	4374.08	8162.17	0.535897
10546	BRP44	brain protein 44 (Brp44), mRNA,	0.0102264	0.117887	255.301	475.365	0.537062
380519	PRHOXNB	parahox cluster neighbor (Prhoxnb), mRNA,	0.000334118	0.0329178	206.206	383.352	0.537902
7100328	PCYT2	phosphate cytidylyltransferase 2, ethanolamine (Pcyt2), mRNA,	0.0026176	0.0659218	1411.97	2623.89	0.538122
1580333	PET112L	PET112-like (yeast) (Pet112l), mRNA,	0.0063886	0.0956304	185.063	343.873	0.538174
770593	HIBADH	3-hydroxyisobutyrate dehydrogenase (Hibadh), mRNA,	0.00294732	0.0691924	7263.53	13493.3	0.538306
6510673	AKAP1	A kinase (PRKA) anchor protein 1 (Akap1), nuclear gene encoding mitochondrial protein, transcript variant 2, mRNA,	0.0201657	0.163825	286.144	531.029	0.538849
4260746	CYP2J9	cytochrome P450, family 2, subfamily j, polypeptide 9 (Cyp2j9), mRNA,	0.00223405	0.0626622	137.925	255.84	0.539106
130537	BC025446	cDNA sequence BC025446 (BC025446), mRNA,	0.00602148	0.0930576	1924.02	3568.43	0.539179
4180598	PEX6	peroxisomal biogenesis factor 6 (Pex6), mRNA,	0.022259	0.171933	365.642	678.112	0.539206
1090333	KLK1B4	kallikrein 1-related pepidase b4 (Klk1b4), mRNA,	0.0451519	0.247195	161.432	299.192	0.539562
2000450	CPT2	carnitine palmitoyltransferase 2 (Cpt2), mRNA,	0.00605963	0.0933968	1397.18	2589.43	0.539572
7210379	MARCH6	membrane-associated ring finger (C3HC4) 6 (March6), mRNA,	0.00261101	0.0658658	227.514	421.654	0.539575
6370364	Abhd14b	---	0.0243907	0.179891	1029.67	1907.78	0.539723
5960543	MMD2	monocyte to macrophage differentiation-associated 2 (Mmd2), mRNA,	0.0188168	0.157857	120.156	222.624	0.539725
60470	RBPMS2	RNA binding protein with multiple splicing 2 (Rbpms2), mRNA,	0.00596678	0.0926867	353.757	655.099	0.540006
6550044	KANK1	KN motif and ankyrin repeat domains 1 (Kank1), mRNA,	0.0120745	0.127443	408.397	755.368	0.540659
7550086	APOH	apolipoprotein H (Apoh), mRNA,	0.00390545	0.0770703	3960.13	7320.45	0.540968
4560093	Esrp2	---	0.00873976	0.109582	438.209	809.821	0.541118
1780255	PCSK6	PREDICTED: proprotein convertase subtilisin/kexin type 6, transcript variant 4 (Pcsk6), mRNA,	0.0363272	0.220146	976.955	1803.34	0.541749
240593	MDH1	malate dehydrogenase 1, NAD (soluble) (Mdh1), mRNA,	0.017703	0.153295	573.724	1058.12	0.54221
1850706	MFN1	mitofusin 1 (Mfn1), mRNA,	0.000764651	0.0431957	461.855	851.212	0.542586
3370068	APG5L	---	0.00516928	0.0875804	375.665	692.105	0.542786
5890025	RDH5	retinol dehydrogenase 5 (Rdh5), mRNA,	0.00247799	0.0645507	236.77	436.134	0.542884
5670079	Zfp87	---	0.000834068	0.044144	137.642	253.413	0.543151
3120546	SLCO2B1	solute carrier organic anion transporter family, member 2b1 (Slco2b1), mRNA,	0.0352575	0.216886	2219.26	4084.99	0.543271
3190670	ABCA9	ATP-binding cassette transporter sub-family A member 9 (Abca9), mRNA,	0.0164162	0.147669	111.382	205.003	0.543317
5340551	ARHGAP29	Rho GTPase activating protein 29 (Arhgap29), mRNA,	0.017756	0.153485	436.088	802.553	0.543376
5290092	NDST1	---	0.0197596	0.161949	663.738	1221.01	0.543599
6590523	GANAB	alpha glucosidase 2 alpha neutral subunit (Ganab), mRNA,	0.0463747	0.250383	431.474	793.331	0.543876
4220239	COQ10B	coenzyme Q10 homolog B (S, cerevisiae) (Coq10b), transcript variant 1, mRNA,	0.0120952	0.127443	591.736	1087.84	0.543956
1510521	BTD	biotinidase (Btd), mRNA,	0.00307466	0.070213	248.83	457.441	0.54396
3610603	RFWD2	ring finger and WD repeat domain 2 (Rfwd2), mRNA,	0.000833249	0.044144	217.331	399.361	0.544197
2030343	AMY2	amylase 2, pancreatic (Amy2), mRNA,	0.010087	0.117326	204.174	374.816	0.544732
630575	2010001F03RIK	---	0.00631429	0.0951473	149.422	274.052	0.54523
6960215	SAR1B	SAR1 gene homolog B (S, cerevisiae) (Sar1b), mRNA,	0.018036	0.154646	3271.92	5997.04	0.54559
1990091	S100A13	S100 calcium binding protein A13 (S100a13), mRNA,	0.0115384	0.124523	402.648	737.694	0.545819
6280133	CYP2E1	cytochrome P450, family 2, subfamily e, polypeptide 1 (Cyp2e1), mRNA,	0.00135039	0.0521882	9318.34	17069.6	0.545902
7400475	TMEM183A	transmembrane protein 183A (Tmem183a), transcript variant 2, mRNA,	0.003846	0.0766118	800.265	1465.88	0.545927
4220053	GALT	galactose-1-phosphate uridyl transferase (Galt), mRNA,	0.00131712	0.0517244	850.176	1556.17	0.546327
130544	NFIA	---	0.038923	0.228051	125.415	229.516	0.546431
2000072	MASP2	mannan-binding lectin serine peptidase 2 (Masp2), transcript variant 2, mRNA,	0.00407777	0.0782728	1951.86	3571.64	0.546487
4200647	LOC100039496	PREDICTED: hypothetical protein LOC100039496 (LOC100039496), mRNA,	0.00220965	0.0624565	115.628	211.579	0.5465
2490327	TLE1	---	0.00238453	0.0636639	209.141	382.677	0.54652
2350097	SPAST	spastin (Spast), mRNA,	0.00605994	0.0933968	261.263	477.846	0.546753
4490014	KLHL17	kelch-like 17 (Drosophila) (Klhl17), mRNA,	0.000153906	0.0274	173.627	316.961	0.547788
6290537	ACY3	aspartoacylase (aminoacylase) 3 (Acy3), mRNA,	0.00450436	0.0815196	815.886	1488.8	0.548015
1070228	TMEM42	transmembrane protein 42 (Tmem42), mRNA,	0.017435	0.15232	268.156	489.285	0.548057
5890139	PDK2	pyruvate dehydrogenase kinase, isoenzyme 2 (Pdk2), mRNA,	0.00231254	0.0631944	237.778	433.583	0.548403
3180554	ITIH1	inter-alpha trypsin inhibitor, heavy chain 1 (Itih1), mRNA,	0.00568453	0.0908919	4443.68	8102.29	0.548447
4010037	DYM	dymeclin (Dym), mRNA,	0.000439632	0.0365266	548.121	999.363	0.548471
2140392	GLRX2	glutaredoxin 2 (thioltransferase) (Glrx2), transcript variant 3, mRNA,	0.000165032	0.0274	141.52	257.951	0.548631
3120228	ZRANB1	zinc finger, RAN-binding domain containing 1 (Zranb1), mRNA,	0.0119823	0.126828	287.954	524.828	0.548662
1240139	CABLES2	CDK5 and Abl enzyme substrate 2 (Cables2), mRNA,	0.000127614	0.0274	160.678	292.66	0.549025
770132	AADAT	aminoadipate aminotransferase (Aadat), mRNA,	0.00694459	0.0997329	190.755	347.23	0.549361
5270204	Jmjd8	RIKEN cDNA 2610003J06 gene (2610003J06Rik), mRNA,	0.00737819	0.101838	308.103	560.649	0.549548
20491	COASY	Coenzyme A synthase (Coasy), nuclear gene encoding mitochondrial protein, mRNA,	0.00214293	0.0619827	1581.62	2874.93	0.550143
6520288	NQO2	NAD(P)H dehydrogenase, quinone 2 (Nqo2), mRNA,	0.0282276	0.193725	957.32	1738.71	0.550593
240348	CHN2	chimerin (chimaerin) 2 (Chn2), mRNA,	0.00130465	0.0516301	327.581	594.946	0.550607
2600703	AGPAT6	1-acylglycerol-3-phosphate O-acyltransferase 6 (lysophosphatidic acid acyltransferase, zeta) (Agpat6), mRNA,	0.00853818	0.108237	110.303	200.117	0.551191
1470519	EG433224	predicted gene, EG433224 (EG433224), non-coding RNA,	0.000319717	0.0324931	400.285	726.068	0.551306
3990037	CHPT1	choline phosphotransferase 1 (Chpt1), mRNA,	0.0192753	0.159785	1047.81	1900.44	0.55135
2350324	GSTT3	glutathione S-transferase, theta 3 (Gstt3), mRNA,	0.00716533	0.100762	1791.83	3249.78	0.55137
3370669	UGT1A6A	UDP glucuronosyltransferase 1 family, polypeptide A6A (Ugt1a6a), mRNA,	0.0318198	0.205276	196.428	356.071	0.551653
5900497	PER2	period homolog 2 (Drosophila) (Per2), mRNA,	0.0486428	0.256892	397.125	719.016	0.552317
4760040	HABP2	hyaluronic acid binding protein 2 (Habp2), mRNA,	0.024901	0.181979	934.857	1692.26	0.552432
4560632	PLOD3	---	0.000854765	0.044523	141.777	256.575	0.552577
3520148	BCKDHB	branched chain ketoacid dehydrogenase E1, beta polypeptide (Bckdhb), nuclear gene encoding mitochondrial protein, mRNA,	0.0112103	0.122464	851.906	1539.94	0.553208
540707	SLC25A42	solute carrier family 25, member 42 (Slc25a42), mRNA,	0.00102115	0.0476436	345.646	624.393	0.553571
5420240	RBP4	retinol binding protein 4, plasma (Rbp4), mRNA,	0.0328206	0.20835	4100.13	7400.98	0.553998
5390646	PEX5	peroxisome biogenesis factor 5 (Pex5), transcript variant 2, mRNA,	0.00615184	0.0940303	450.024	812.095	0.554152
3990397	NIPSNAP1	4-nitrophenylphosphatase domain and non-neuronal SNAP25-like protein homolog 1 (C, elegans) (Nipsnap1), mRNA,	0.0372474	0.222889	2922.84	5261.82	0.555482
2190102	TSPAN33	tetraspanin 33 (Tspan33), mRNA,	0.0155141	0.143718	116.356	209.46	0.555506
1030386	ACP6	acid phosphatase 6, lysophosphatidic (Acp6), mRNA,	0.00050545	0.0380575	481.151	865.89	0.555673
3990634	Ppm1k	---	0.019767	0.161974	140.323	252.451	0.555843
6330603	SCAP	SREBF chaperone (Scap), mRNA,	0.0051771	0.0876082	283.301	509.436	0.556107
6370592	LOC100044087	PREDICTED: similar to brain protein 44 (LOC100044087), misc RNA,	0.0194182	0.160568	606.588	1090.69	0.556151
3450338	REPIN1	replication initiator 1 (Repin1), transcript variant 5, mRNA,	0.0333686	0.210206	417.271	750.122	0.556271
2850630	Oxld1	RIKEN cDNA 1810049H13 gene (1810049H13Rik), mRNA,	0.00692634	0.0995971	397.285	713.445	0.556855
4040528	LOC100047486	PREDICTED: hypothetical protein LOC100047486 (LOC100047486), misc RNA,	0.00113533	0.0498695	299.302	536.753	0.557616
1990259	OTTMUSG00000004551	PREDICTED: predicted gene, OTTMUSG00000004551 (OTTMUSG00000004551), mRNA,	0.0050432	0.0865331	190.745	341.969	0.557783
110630	EBPL	emopamil binding protein-like (Ebpl), mRNA,	0.000336982	0.0329819	3899.85	6988.75	0.558018
520221	SLC43A1	solute carrier family 43, member 1 (Slc43a1), transcript variant 3, mRNA,	0.000472753	0.0372414	132.113	236.662	0.558236
2100386	NDUFB10	---	0.00706063	0.100114	927.543	1660.97	0.558434
1230411	XPOT	exportin, tRNA (nuclear export receptor for tRNAs) (Xpot), mRNA,	0.00283632	0.0681042	663.867	1188.18	0.558727
6200543	CWF19L1	CWF19-like 1, cell cycle control (S, pombe) (Cwf19l1), mRNA,	0.000622238	0.0403491	198.077	354.467	0.558802
830424	PCBD1	pterin 4 alpha carbinolamine dehydratase/dimerization cofactor of hepatocyte nuclear factor 1 alpha (TCF1) 1 (Pcbd1), mRNA,	0.00952073	0.114237	1508	2697.91	0.558949
4250338	RPAIN	RPA interacting protein (Rpain), mRNA,	0.0182753	0.155686	346.716	620.163	0.559072
7610022	Pdilt	PREDICTED: RIKEN cDNA 1700007B13 gene (1700007B13Rik), mRNA,	0.00391094	0.0770703	166.831	298.106	0.559637
6450370	PAQR7	progestin and adipoQ receptor family member VII (Paqr7), mRNA,	0.000893275	0.0452145	572.845	1023.2	0.559854
6400010	LOC622404	hypothetical protein LOC622404 (LOC622404), mRNA,	0.00117193	0.0501299	133.008	237.543	0.559931
1340154	1700029P11RIK	RIKEN cDNA 1700029P11 gene (1700029P11Rik), mRNA,	0.0335339	0.210895	466.337	831.957	0.56053
5690167	MRPL49	mitochondrial ribosomal protein L49 (Mrpl49), nuclear gene encoding mitochondrial protein, mRNA,	0.00589487	0.0921934	613.708	1093.64	0.56116
7150356	HIST2H2AA1	---	0.0222835	0.171953	253.617	451.824	0.561318
2760689	WWP1	WW domain containing E3 ubiquitin protein ligase 1 (Wwp1), mRNA,	0.0172055	0.151455	213.399	380.076	0.561462
3140402	KLHL7	kelch-like 7 (Drosophila) (Klhl7), mRNA,	0.000583151	0.0396481	178.261	317.377	0.561668
4120068	Ppdpf	RIKEN cDNA 2700038C09 gene (2700038C09Rik), mRNA,	0.00787741	0.104788	500.67	890.443	0.562271
1170022	RMND1	required for meiotic nuclear division 1 homolog (S, cerevisiae) (Rmnd1), mRNA,	0.000259567	0.0312577	363.536	646.361	0.562435
4260014	Them7	RIKEN cDNA 0610012H03 gene (0610012H03Rik), mRNA,	0.00325541	0.0720276	690.424	1227.33	0.562541
2510674	BAAT	bile acid-Coenzyme A: amino acid N-acyltransferase (Baat), mRNA,	0.0040056	0.0776663	1465.54	2604.93	0.562602
1740176	PPP2R5D	protein phosphatase 2, regulatory subunit B (B56), delta isoform (Ppp2r5d), mRNA,	0.00096697	0.0468293	168.722	299.802	0.562778
4560154	RNASEH2C	ribonuclease H2, subunit C (Rnaseh2c), mRNA,	0.00713229	0.100635	226.573	402.349	0.563125
4200653	Mavs	RIKEN cDNA D430028G21 gene (D430028G21Rik), mRNA,	0.00609821	0.0937634	420.321	746.379	0.563147
4730682	CUL4A	cullin 4A (Cul4a), mRNA,	0.000171509	0.0274	878.537	1559.3	0.563416
4610053	PRR8	proline rich 8 (Prr8), mRNA,	0.00859118	0.108634	362.849	643.89	0.563526
290296	Ldah	RIKEN cDNA 1110057K04 gene (1110057K04Rik), mRNA,	0.00243331	0.0642089	476.387	845.348	0.56354
2940356	PPM1B	PREDICTED: protein phosphatase 1B, magnesium dependent, beta isoform, transcript variant 2 (Ppm1b), mRNA,	0.000284908	0.0318542	676.037	1199.5	0.563599
4200482	GPHN	gephyrin (Gphn), mRNA,	0.013101	0.13313	413.498	733.549	0.563695
4250280	NAPRT1	nicotinate phosphoribosyltransferase domain containing 1 (Naprt1), mRNA,	0.00429745	0.0800244	1614.83	2864.02	0.563832
4210059	ASGR2	asialoglycoprotein receptor 2 (Asgr2), mRNA,	0.0300447	0.199528	633.883	1123.27	0.56432
5810132	PEX5	---	0.0297314	0.198418	468.598	830.22	0.564426
6770196	AGL	amylo-1,6-glucosidase, 4-alpha-glucanotransferase (Agl), mRNA,	0.00797307	0.105284	529.822	938.488	0.564549
5890743	SDHB	succinate dehydrogenase complex, subunit B, iron sulfur (Ip) (Sdhb), nuclear gene encoding mitochondrial protein, mRNA,	0.00565772	0.0908447	1710.73	3028.96	0.564791
510367	SPHK2	sphingosine kinase 2 (Sphk2), transcript variant 2, mRNA,	0.0448879	0.246338	439.369	777.541	0.565075
6180400	CTNNBIP1	catenin beta interacting protein 1 (Ctnnbip1), mRNA,	0.00829992	0.106985	223.36	395.079	0.565355
6450189	Gfm2	---	0.00100126	0.0475561	292.107	516.631	0.565407
5550161	8430408G22RIK	RIKEN cDNA 8430408G22 gene (8430408G22Rik), mRNA,	0.026402	0.187042	802.28	1418.88	0.56543
540546	ECH1	enoyl coenzyme A hydratase 1, peroxisomal (Ech1), mRNA,	0.00524677	0.0879347	4579.98	8099.04	0.565497
3310270	SLC19A2	solute carrier family 19 (thiamine transporter), member 2 (Slc19a2), mRNA,	0.0348457	0.21533	1002.17	1771.79	0.565625
5900100	SERPINA7	serine (or cysteine) peptidase inhibitor, clade A (alpha-1 antiproteinase, antitrypsin), member 7 (Serpina7), mRNA,	0.0351723	0.216538	699.526	1236.42	0.565765
2690528	CCDC21	coiled-coil domain containing 21 (Ccdc21), mRNA,	0.000191522	0.0288117	132.161	233.575	0.565817
510692	ULK2	Unc-51 like kinase 2 (C, elegans) (Ulk2), mRNA,	0.0132114	0.133652	253.978	448.857	0.565831
2680754	NXT2	nuclear transport factor 2-like export factor 2 (Nxt2), mRNA,	0.00700047	0.0999557	638.126	1126.81	0.566314
7550445	ACBD4	acyl-Coenzyme A binding domain containing 4 (Acbd4), transcript variant 1, mRNA,	0.0022048	0.0623837	698.585	1232.8	0.566663
6110301	Snap47	RIKEN cDNA 1110031B06 gene (1110031B06Rik), mRNA,	0.00213802	0.0619827	194.959	343.991	0.566755
2100524	THTPA	thiamine triphosphatase (Thtpa), mRNA,	0.00249376	0.0647849	459.928	811.348	0.56687
770059	SERPINF2	serine (or cysteine) peptidase inhibitor, clade F, member 2 (Serpinf2), mRNA,	0.0182522	0.155628	3925.56	6923.83	0.566964
6590204	RBM4	RNA binding motif protein 4 (Rbm4), mRNA,	0.0178483	0.15397	265.129	467.455	0.567177
830615	ABCB6	ATP-binding cassette, sub-family B (MDR/TAP), member 6 (Abcb6), nuclear gene encoding mitochondrial protein, mRNA,	0.000565851	0.039473	504.53	889.247	0.567368
2260082	CHRNA4	cholinergic receptor, nicotinic, alpha polypeptide 4 (Chrna4), mRNA,	0.00227278	0.0629836	114.83	202.33	0.567538
6860167	AKR1C14	aldo-keto reductase family 1, member C14 (Akr1c14), mRNA,	0.0172909	0.151675	130.581	230.067	0.567577
6290079	ULK1	Unc-51 like kinase 1 (C, elegans) (Ulk1), mRNA,	0.0282246	0.193725	249.306	438.994	0.567903
4920441	Txlng	RIKEN cDNA 4932441K18 gene (4932441K18Rik), mRNA,	0.00408099	0.0783015	289.755	509.861	0.568303
540452	MMAB	methylmalonic aciduria (cobalamin deficiency) type B homolog (human) (Mmab), mRNA,	0.00730671	0.10152	120.249	211.543	0.568439
5810372	ACADS	acyl-Coenzyme A dehydrogenase, short chain (Acads), nuclear gene encoding mitochondrial protein, mRNA,	0.00766165	0.103344	266.045	467.923	0.568566
4490242	ADHFE1	---	0.0397779	0.230714	324.687	570.759	0.568869
6100255	FAAH	fatty acid amide hydrolase (Faah), mRNA,	0.00119332	0.0503584	945.586	1661.99	0.568946
2680243	GPR125	PREDICTED: G protein-coupled receptor 125, transcript variant 1 (Gpr125), mRNA,	0.0109543	0.121158	459.229	807.087	0.568996
1260370	NDUFB2	NADH dehydrogenase (ubiquinone) 1 beta subcomplex, 2 (Ndufb2), mRNA,	0.00352571	0.0741168	407.754	716.576	0.569031
940274	A130010C12RIK	---	0.00278747	0.0677143	355.709	625.05	0.569089
5270110	DIDO1	death inducer-obliterator 1 (Dido1), transcript variant 1, mRNA,	0.015027	0.141468	164.964	289.742	0.569348
6350348	Iah1	---	0.00732992	0.101641	657.421	1153.49	0.56994
4610193	LOC100046393	PREDICTED: similar to Protein phosphatase 2, regulatory subunit B (B56), alpha (LOC100046393), mRNA,	0.00163855	0.0559897	921.495	1616.73	0.569975
2000372	LOC100044756	PREDICTED: similar to PX domain-containing protein kinase-like protein (Modulator of Na,K-ATPase) (MONaKA) (LOC100044756), mRNA,	0.00663984	0.0975214	370.954	650.704	0.570081
4290360	MOSPD3	motile sperm domain containing 3 (Mospd3), mRNA,	0.00567767	0.0908919	138.781	243.211	0.570618
1030296	HBS1L	Hbs1-like (S, cerevisiae) (Hbs1l), transcript variant 1, mRNA,	0.000221253	0.0297902	155.721	272.873	0.570673
7160603	SEPP1	selenoprotein P, plasma, 1 (Sepp1), transcript variant 1, mRNA,	0.029352	0.197307	3865.38	6771.75	0.57081
6060605	RDH7	retinol dehydrogenase 7 (Rdh7), mRNA,	0.00348433	0.0739324	5634.07	9864.34	0.571155
5720010	MFN1	mitofusin 1 (Mfn1), mRNA,	0.00773303	0.103905	576.367	1009.11	0.571166
6520048	MASP2	mannan-binding lectin serine peptidase 2 (Masp2), transcript variant 1, mRNA,	0.0158572	0.145144	191.415	335.075	0.571262
1030228	7030401E22RIK	---	0.00170722	0.0567164	119.194	208.601	0.571394
730367	Uqcc1	RIKEN cDNA 2410003P15 gene (2410003P15Rik), mRNA,	0.0276356	0.191545	415.617	727.366	0.5714
6520370	PHF7	PHD finger protein 7 (Phf7), mRNA,	0.003847	0.0766118	139.806	244.666	0.571417
1170373	Sox6os	PREDICTED: RIKEN cDNA 1110006G14 gene (1110006G14Rik), mRNA,	0.0118351	0.126066	103.302	180.768	0.571463
5560561	MARCH8	membrane-associated ring finger (C3HC4) 8 (March8), mRNA,	4.3483e-05	0.0226426	220.679	386.123	0.571523
2810711	TPMT	---	0.034426	0.213628	1245.52	2178.97	0.571611
3780239	ADK	adenosine kinase (Adk), mRNA,	0.00648195	0.0963273	3576.46	6256.49	0.57164
4150768	DDHD2	PREDICTED: DDHD domain containing 2 (Ddhd2), mRNA,	0.0110741	0.121736	451.188	789.263	0.571658
1030167	SEC14L4	SEC14-like 4 (S, cerevisiae) (Sec14l4), mRNA,	0.00802563	0.105397	578.46	1011.74	0.571748
290041	NFIC	nuclear factor I/C (Nfic), transcript variant 2, mRNA,	0.00932466	0.113107	439.36	768.046	0.572049
6770671	VTN	vitronectin (Vtn), mRNA,	0.00178773	0.0577392	8043.06	14057.6	0.57215
3180598	RNF167	ring finger protein 167 (Rnf167), mRNA,	0.0259244	0.18576	279.749	488.746	0.572381
4590128	MRPS35	mitochondrial ribosomal protein S35 (Mrps35), nuclear gene encoding mitochondrial protein, mRNA,	0.00779027	0.104174	429.955	750.945	0.572552
6580240	BMP1	bone morphogenetic protein 1 (Bmp1), mRNA,	0.0103597	0.118489	321.078	560.699	0.572639
3930154	TMEM150	transmembrane protein 150 (Tmem150), mRNA,	0.00767915	0.103457	346.139	604.371	0.572726
3450524	ZKSCAN1	zinc finger with KRAB and SCAN domains 1 (Zkscan1), transcript variant 2, mRNA,	0.020275	0.164389	146.946	256.308	0.573319
780021	Tmem30a	---	0.000832177	0.044144	254.319	443.553	0.573367
6590064	MRPL15	---	0.0131947	0.133603	131.236	228.846	0.573469
4230411	ACTR1B	---	0.024451	0.180173	411.199	716.948	0.573541
2350768	Zfyve9	---	0.00180885	0.0581721	138.514	241.483	0.573596
4860435	FH1	---	0.0205247	0.16537	457.838	798.134	0.573635
4810470	PDXDC1	pyridoxal-dependent decarboxylase domain containing 1 (Pdxdc1), transcript variant 3, mRNA,	0.00101131	0.0475561	484.07	843.611	0.573807
830445	SLC6A13	solute carrier family 6 (neurotransmitter transporter, GABA), member 13 (Slc6a13), mRNA,	0.0208149	0.166454	2341.34	4079.25	0.573962
4200286	1700001C19RIK	RIKEN cDNA 1700001C19 gene (1700001C19Rik), mRNA,	0.00561079	0.0904764	139.26	242.611	0.574004
3130040	TFDP2	transcription factor Dp 2 (Tfdp2), mRNA,	0.0015945	0.0555417	121.014	210.72	0.57429
2630484	ACSM5	acyl-CoA synthetase medium-chain family member 5 (Acsm5), mRNA, XM_979651 XM_979684 XM_989322 XM_989384 XM_989414	0.0037745	0.0759906	132.057	229.918	0.574365
7040521	APH1A	anterior pharynx defective 1a homolog (C, elegans) (Aph1a), transcript variant 1, mRNA,	0.0404503	0.232824	169.947	295.831	0.574473
2940170	CYP27A1	cytochrome P450, family 27, subfamily a, polypeptide 1 (Cyp27a1), nuclear gene encoding mitochondrial protein, mRNA,	0.00828984	0.106974	2502.88	4355.22	0.574686
7610253	C4BP	---	0.0103056	0.118318	706.717	1229.44	0.574827
4560484	Adtrp	RIKEN cDNA 9530008L14 gene (9530008L14Rik), mRNA,	0.00067348	0.0412555	145.877	253.621	0.575179
10753	EHD3	EH-domain containing 3 (Ehd3), mRNA,	0.0024769	0.0645507	266.03	462.477	0.575229
2340670	RBM4B	RNA binding motif protein 4B (Rbm4b), mRNA,	0.00316403	0.0711372	269.16	467.634	0.575578
360270	PPM1B	protein phosphatase 1B, magnesium dependent, beta isoform (Ppm1b), mRNA, XM_925494 XM_925495 XM_925496	0.00223283	0.0626622	1989.67	3456.59	0.575616
1300176	9530095P18RIK	---	0.00366866	0.0751677	195.097	338.858	0.57575
780551	Acsf2	---	0.0293431	0.197307	331.148	575.103	0.575806
2710465	C1s2	predicted gene, EG317677 (EG317677), mRNA,	3.17844e-05	0.0226258	200.309	347.799	0.575933
10324	CRY2	cryptochrome 2 (photolyase-like) (Cry2), mRNA,	0.00228246	0.0630078	156.72	272.044	0.576083
3120020	PDXDC1	pyridoxal-dependent decarboxylase domain containing 1 (Pdxdc1), transcript variant 3, mRNA,	0.00159425	0.0555417	438.489	761.027	0.576181
6180020	RDH7	retinol dehydrogenase 7 (Rdh7), mRNA,	0.00108114	0.0489818	6201.97	10761.7	0.576301
2000379	PROK1	---	0.0186926	0.157444	116.348	201.731	0.576747
7650435	VKORC1	vitamin K epoxide reductase complex, subunit 1 (Vkorc1), mRNA,	0.0181734	0.155251	2068.47	3584.94	0.576988
5490577	SURF1	surfeit gene 1 (Surf1), mRNA,	0.0233853	0.17599	280.756	486.448	0.577156
4070300	TMEM134	transmembrane protein 134 (Tmem134), transcript variant 1, mRNA,	0.00359383	0.0746136	388.602	673.272	0.577184
940487	FGD6	FYVE, RhoGEF and PH domain containing 6 (Fgd6), mRNA,	0.0470606	0.252333	235.726	408.31	0.577321
3460762	RASGRP4	RAS guanyl releasing protein 4 (Rasgrp4), mRNA,	0.00327841	0.0720981	262.051	453.735	0.577542
6650017	CALCA	calcitonin/calcitonin-related polypeptide, alpha (Calca), transcript variant 2, mRNA,	0.00676497	0.0984326	171.007	296.041	0.577648
6840546	B3GNT9	UDP-GlcNAc:betaGal beta-1,3-N-acetylglucosaminyltransferase 9 (B3gnt9), mRNA,	0.00308208	0.0703018	519.108	897.65	0.578297
4810372	MARCH6	membrane-associated ring finger (C3HC4) 6 (March6), mRNA,	0.00200564	0.060384	164.996	285.235	0.578458
7100008	MND1	meiotic nuclear divisions 1 homolog (S, cerevisiae) (Mnd1), mRNA,	0.0182202	0.15546	159.447	275.626	0.57849
4120762	MBL1	mannose-binding lectin (protein A) 1 (Mbl1), mRNA,	0.00288427	0.0684858	1411.8	2440.03	0.578597
430040	BCL2L13	BCL2-like 13 (apoptosis facilitator) (Bcl2l13), nuclear gene encoding mitochondrial protein, mRNA,	0.00656415	0.096818	290.467	501.854	0.578788
1010138	IGH-6	---	0.0305275	0.201299	179.195	309.582	0.578829
4290735	AK3	adenylate kinase 3 (Ak3), nuclear gene encoding mitochondrial protein, mRNA,	0.00893601	0.110404	3286.76	5675.33	0.579131
4150500	CYP4A12B	cytochrome P450, family 4, subfamily a, polypeptide 12B (Cyp4a12b), mRNA,	0.0449904	0.246725	1755.11	3030.26	0.579194
6650142	IL15RA	interleukin 15 receptor, alpha chain (Il15ra), transcript variant 2, mRNA,	0.00994506	0.116681	151.978	262.356	0.579282
4390735	Klhl25	---	0.0231713	0.175225	230.726	397.914	0.579838
5340612	Ildr2	---	0.00347893	0.0739115	462.776	797.86	0.580022
2600563	TMEM166	transmembrane protein 166 (Tmem166), mRNA,	0.00466821	0.0830654	343.953	592.796	0.580222
6550475	GPHN	gephyrin (Gphn), mRNA,	0.00196313	0.0598918	422.071	727.191	0.580412
3870524	LOC673607	PREDICTED: similar to Nucleolar GTP-binding protein 1 (Chronic renal failure gene protein) (GTP-binding protein NGB) (LOC673607), mRNA,	0.0267854	0.188159	104.546	180.014	0.580763
6350324	GNA14	guanine nucleotide binding protein, alpha 14 (Gna14), mRNA,	0.0223758	0.172167	115.67	199.093	0.580987
5670424	PER2	period homolog 2 (Drosophila) (Per2), mRNA,	0.0390603	0.228483	512.07	881.33	0.58102
5340154	FARP2	FERM, RhoGEF and pleckstrin domain protein 2 (Farp2), mRNA,	0.000655088	0.0412555	381.636	656.434	0.581377
5390193	CD59B	CD59b antigen (Cd59b), mRNA,	0.001345	0.0521555	387.965	667.161	0.581517
1690553	Smim1	RIKEN cDNA 1190007F08 gene (1190007F08Rik), mRNA, XM_921339 XM_921348 XM_921353	0.00162869	0.0558279	168.792	290.259	0.581521
4200059	LOC100044204	PREDICTED: hypothetical protein LOC100044204 (LOC100044204), mRNA,	0.00122332	0.0507416	3698.72	6358.96	0.581655
1190519	PRKAG2	protein kinase, AMP-activated, gamma 2 non-catalytic subunit (Prkag2), mRNA,	0.00231705	0.0631944	181.404	311.748	0.581893
4860187	NDUFB9	NADH dehydrogenase (ubiquinone) 1 beta subcomplex, 9 (Ndufb9), mRNA,	0.00823187	0.10657	1070.44	1838.23	0.58232
2030102	2310009E04RIK	---	0.000627043	0.0404565	1294.07	2222.05	0.582376
6650446	E130302P19RIK	---	0.00771341	0.103734	110.873	190.342	0.582496
1260068	CHUK	conserved helix-loop-helix ubiquitous kinase (Chuk), mRNA,	0.0047439	0.083985	687.587	1180.34	0.582532
650161	LOC100041835	PREDICTED: similar to H+ ATP synthase (LOC100041835), mRNA,	0.00952378	0.114237	3362.07	5770.95	0.582585
5670465	PVRL3	poliovirus receptor-related 3 (Pvrl3), transcript variant alpha, mRNA,	0.0153137	0.143002	451.504	774.898	0.582663
1050202	4930563B10RIK	---	0.000261164	0.0312577	141.845	243.375	0.582824
2490326	LOC100041797	PREDICTED: hypothetical protein LOC100041797 (LOC100041797), mRNA,	0.00164886	0.0560527	174.446	299.207	0.583028
360138	BC019806	---	0.00951207	0.114218	425.27	729.397	0.583043
3610348	NISCH	---	0.0065015	0.0964391	159.453	273.257	0.583529
5820176	SERPIND1	serine (or cysteine) peptidase inhibitor, clade D, member 1 (Serpind1), mRNA,	4.74245e-05	0.022845	1822.87	3122.94	0.583705
2070482	CHRNA4	cholinergic receptor, nicotinic, alpha polypeptide 4 (Chrna4), mRNA,	0.000226029	0.0297902	111.74	191.417	0.583752
60762	FBXO3	F-box protein 3 (Fbxo3), transcript variant 1, mRNA,	0.00161611	0.055676	597.617	1023.66	0.583803
1240468	A930009M04RIK	---	0.000947237	0.0464125	317.444	543.594	0.583973
4260603	1110008L16RIK	---	0.00314487	0.0709057	172.131	294.734	0.584022
4900484	ZFYVE21	zinc finger, FYVE domain containing 21 (Zfyve21), mRNA,	0.00120919	0.0505572	1559.8	2668.9	0.584435
5290441	A730063M14RIK	---	0.00127787	0.0512205	199.895	341.942	0.584586
4250601	RILP	Rab interacting lysosomal protein (Rilp), mRNA,	0.00021669	0.0297593	524.041	896.417	0.584596
2000593	PNPO	pyridoxine 5-phosphate oxidase (Pnpo), mRNA,	0.013046	0.132965	790.899	1352.36	0.584829
2600278	CUTC	cutC copper transporter homolog (E,coli) (Cutc), mRNA,	0.00851294	0.108178	283.689	484.941	0.584997
2000129	CPOX	coproporphyrinogen oxidase (Cpox), mRNA,	0.000579845	0.0396481	151.649	259.223	0.585013
6660079	SLC25A38	solute carrier family 25, member 38 (Slc25a38), mRNA,	0.00575953	0.0913475	149.503	255.459	0.585232
60041	IL11RA1	interleukin 11 receptor, alpha chain 1 (Il11ra1), mRNA,	0.0217387	0.169744	952.56	1627.63	0.585245
430195	COL27A1	collagen, type XXVII, alpha 1 (Col27a1), mRNA,	0.012858	0.131934	107.27	183.233	0.585432
3710243	WDR23	WD repeat domain 23 (Wdr23), mRNA,	0.00295866	0.0693433	431.067	735.358	0.586199
4290451	FBXL15	F-box and leucine-rich repeat protein 15 (Fbxl15), mRNA,	0.00373765	0.0756438	171.996	293.392	0.586233
4590497	CSTF3	cleavage stimulation factor, 3 pre-RNA, subunit 3 (Cstf3), transcript variant 2, mRNA,	0.00849515	0.108144	194.655	331.659	0.586911
6620603	GPSN2	glycoprotein, synaptic 2 (Gpsn2), mRNA,	0.0119031	0.126374	2518.1	4290.16	0.586948
7320431	CYP3A11	cytochrome P450, family 3, subfamily a, polypeptide 11 (Cyp3a11), mRNA,	0.00874058	0.109582	6427.8	10948.6	0.58709
6510162	LOC100047200	PREDICTED: similar to T-box 3 protein (LOC100047200), mRNA,	0.0149977	0.141312	187.593	319.512	0.587124
1410670	A430088H15RIK	---	0.00969247	0.115132	225.619	384.042	0.587485
1820241	MUP5	major urinary protein 5 (Mup5), mRNA,	0.0184491	0.156353	6680.49	11370.9	0.587509
630653	HABP4	hyaluronic acid binding protein 4 (Habp4), mRNA,	0.00636476	0.0955777	165.499	281.658	0.587589
6510050	OGFOD2	2-oxoglutarate and iron-dependent oxygenase domain containing 2 (Ogfod2), mRNA,	0.00265117	0.0663745	168.316	286.385	0.587726
2970750	CPN1	---	0.00285914	0.0682269	3405.5	5794.24	0.587739
1740040	SEC63	---	0.0202572	0.164328	755.254	1284.9	0.587793
4570386	AP3M1	---	0.00646975	0.0961877	175.628	298.776	0.587824
1440541	LRPPRC	leucine-rich PPR-motif containing (Lrpprc), mRNA,	0.013117	0.133232	313.027	532.372	0.587985
7000348	PEX5	peroxisome biogenesis factor 5 (Pex5), transcript variant 2, mRNA,	0.00853565	0.108237	663.785	1128.77	0.588059
2320307	CYP4V3	cytochrome P450, family 4, subfamily v, polypeptide 3 (Cyp4v3), mRNA,	0.0139323	0.136848	2139.41	3637.55	0.588147
5700358	CRCP	calcitonin gene-related peptide-receptor component protein (Crcp), mRNA,	0.0015621	0.0553329	401.275	681.819	0.588536
3180367	STARD7	START domain containing 7 (Stard7), mRNA,	0.00546258	0.0893609	832.894	1415.11	0.588572
6560543	LYPLA1	lysophospholipase 1 (Lypla1), mRNA,	0.0108193	0.120675	349.377	593.079	0.589089
2470609	AI450540	expressed sequence AI450540 (AI450540), mRNA,	0.00145922	0.0534585	559.232	949.27	0.589119
5420482	ENTPD8	ectonucleoside triphosphate diphosphohydrolase 8 (Entpd8), mRNA, XM_976205 XM_986744	0.010669	0.119817	155.181	263.412	0.589119
2490053	EFNA1	ephrin A1 (Efna1), mRNA,	0.00101797	0.0476436	303.296	514.724	0.589241
4480102	H2AFV	PREDICTED: H2A histone family, member V (H2afv), mRNA,	0.00366092	0.0751414	375.066	636.439	0.58932
3780228	AKR7A5	aldo-keto reductase family 7, member A5 (aflatoxin aldehyde reductase) (Akr7a5), mRNA,	0.00777613	0.104174	1038.81	1762.65	0.589346
4900370	Larp1b	---	0.00248777	0.0646662	720.987	1223.14	0.589454
2970255	AZI2	---	0.00176326	0.0574404	125.062	212.13	0.589553
3870100	FH1	fumarate hydratase 1 (Fh1), mRNA,	0.0062767	0.0948804	1996.18	3385.68	0.589597
2480010	FASTKD1	FAST kinase domains 1 (Fastkd1), mRNA,	0.0112316	0.122637	223.157	378.043	0.590293
6580411	ETFB	electron transferring flavoprotein, beta polypeptide (Etfb), mRNA,	0.0247277	0.181142	4537.47	7681.57	0.590696
4670286	1810013D10RIK	PREDICTED: RIKEN cDNA 1810013D10 gene (1810013D10Rik), mRNA,	0.00336425	0.0728187	634.367	1073.28	0.591055
360603	2700038C09RIK	RIKEN cDNA 2700038C09 gene (2700038C09Rik), mRNA,	0.00205358	0.0610962	280.377	474.266	0.59118
5810767	SDC1	syndecan 1 (Sdc1), mRNA,	4.42025e-05	0.0226426	363.257	614.45	0.591191
1980619	PPM1B	protein phosphatase 1B, magnesium dependent, beta isoform (Ppm1b), mRNA, XM_925494 XM_925495 XM_925496	0.00811787	0.105879	1912.47	3233.96	0.59137
6280717	LOC631302	PREDICTED: similar to Polyglutamine binding protein 1, transcript variant 3 (LOC631302), mRNA,	0.00513426	0.0873672	281.558	475.914	0.591614
6840020	RDH20	retinol dehydrogenase 20 (Rdh20), mRNA,	0.0139816	0.136861	150.661	254.551	0.591867
2140431	TPPP	tubulin polymerization promoting protein (Tppp), mRNA,	0.00162059	0.055676	121.152	204.582	0.592193
4590731	emc9	family with sequence similarity 158, member A (Fam158a), mRNA,	0.00166012	0.0562305	792.957	1338.86	0.592264
4880008	ATL2	atlastin GTPase 2 (Atl2), transcript variant 2, mRNA,	0.0155637	0.14388	424.61	716.782	0.592384
3610482	DDX19B	DEAD (Asp-Glu-Ala-Asp) box polypeptide 19b (Ddx19b), mRNA,	0.000975574	0.0469946	169.521	286.111	0.592501
7400437	IAH1	isoamyl acetate-hydrolyzing esterase 1 homolog (S, cerevisiae) (Iah1), mRNA,	0.00728083	0.101458	976.198	1647.52	0.592526
5570379	ACAD10	acyl-Coenzyme A dehydrogenase family, member 10 (Acad10), mRNA,	0.00189607	0.0593073	282.844	477.342	0.592539
6620707	CYP4A12A	cytochrome P450, family 4, subfamily a, polypeptide 12a (Cyp4a12a), mRNA,	0.047046	0.252315	4251.88	7172.08	0.592838
620440	LOC209183	PREDICTED: similar to dehydrogenase/reductase (SDR family) member 7 (predicted) (LOC209183), mRNA,	0.00935452	0.113227	105.594	178.055	0.59304
160553	SLC17A5	solute carrier family 17 (anion/sugar transporter), member 5 (Slc17a5), mRNA,	0.02391	0.178382	165.417	278.854	0.593203
7200068	MKKS	McKusick-Kaufman syndrome protein (Mkks), mRNA,	0.000681692	0.0415447	138.381	233.182	0.593444
6250672	PFKM	phosphofructokinase, muscle (Pfkm), mRNA,	0.000579179	0.0396481	302.069	508.873	0.593603
2710451	COQ10A	coenzyme Q10 homolog A (yeast) (Coq10a), mRNA,	0.00241503	0.0639511	315.571	531.577	0.59365
7510050	ASGR1	asialoglycoprotein receptor 1 (Asgr1), mRNA,	0.00228981	0.0630078	5690.4	9584.89	0.593684
2570433	ETFDH	electron transferring flavoprotein, dehydrogenase (Etfdh), mRNA,	0.00841196	0.107478	1306.67	2200.63	0.593772
6250010	LDHD	lactate dehydrogenase D (Ldhd), nuclear gene encoding mitochondrial protein, mRNA,	0.0205354	0.165427	224.959	378.705	0.594021
2360592	Man2a2	---	0.00912754	0.111643	345.574	581.619	0.594159
3800008	MRPS27	mitochondrial ribosomal protein S27 (Mrps27), nuclear gene encoding mitochondrial protein, mRNA,	0.00465417	0.0830045	131.025	220.481	0.59427
5260376	GPHN	gephyrin (Gphn), mRNA,	0.0228374	0.173974	433.605	729.378	0.594487
3180730	ABHD14B	abhydrolase domain containing 14b (Abhd14b), mRNA,	0.0062222	0.0944193	4431.86	7450.95	0.594805
4280110	NUDT6	nudix (nucleoside diphosphate linked moiety X)-type motif 6 (Nudt6), mRNA,	0.0362333	0.21996	297.383	499.902	0.594882
1340338	BMP1	bone morphogenetic protein 1 (Bmp1), mRNA,	0.00144135	0.0534585	280.466	471.399	0.594965
4590025	HABP2	hyaluronic acid binding protein 2 (Habp2), mRNA,	0.0148757	0.140958	799.015	1342.13	0.595334
4590228	Tfdp2	---	0.000355761	0.0337707	114.897	192.961	0.59544
630706	HEMK1	HemK methyltransferase family member 1 (Hemk1), mRNA,	0.00152824	0.0549167	289.057	485.412	0.595489
4890286	Rnf169	---	0.0163234	0.147386	359.508	603.44	0.595764
4290609	ADCY6	adenylate cyclase 6 (Adcy6), mRNA,	0.000972719	0.0469172	145.897	244.81	0.59596
840437	AS3MT	arsenic (+3 oxidation state) methyltransferase (As3mt), mRNA,	0.0331007	0.209364	235.27	394.687	0.596092
6400500	PET112L	PET112-like (yeast) (Pet112l), mRNA,	0.0189445	0.158443	156.459	262.467	0.596108
6380092	SMCR7	Smith-Magenis syndrome chromosome region, candidate 7 homolog (human) (Smcr7), mRNA,	0.000214071	0.0296193	205.844	345.266	0.596188
6980242	CHD3	---	0.0056833	0.0908919	176.983	296.811	0.596281
4640333	TUSC4	tumor suppressor candidate 4 (Tusc4), mRNA,	0.0105536	0.119398	353.325	592.32	0.596511
5570053	C130074G19RIK	RIKEN cDNA C130074G19 gene (C130074G19Rik), mRNA,	0.0166816	0.148986	323.007	541.469	0.596539
4290746	USO1	USO1 homolog, vesicle docking protein (yeast) (Uso1), mRNA,	0.0274836	0.190901	288.864	484.015	0.596808
6400672	KIF1B	kinesin family member 1B (Kif1b), transcript variant 2, mRNA,	0.0256904	0.18487	881.929	1477.68	0.596833
1400070	PITPNB	phosphatidylinositol transfer protein, beta (Pitpnb), mRNA,	0.0174199	0.152246	578.146	968.001	0.597257
6110343	ACIN1	apoptotic chromatin condensation inducer 1 (Acin1), transcript variant 1, mRNA,	0.0107639	0.120415	132.287	221.362	0.597604
540398	E130012A19RIK	RIKEN cDNA E130012A19 gene (E130012A19Rik), mRNA,	0.000299997	0.0322664	144.542	241.865	0.597615
6560221	PRKD3	protein kinase D3 (Prkd3), mRNA,	0.00568255	0.0908919	132.105	220.98	0.597815
7320753	HSD17B2	hydroxysteroid (17-beta) dehydrogenase 2 (Hsd17b2), mRNA,	0.00186607	0.0589655	835.261	1396.68	0.598032
4060348	GCH1	---	0.0118952	0.126349	750.976	1255.72	0.598046
2350487	LOC677528	PREDICTED: similar to DEAD (Asp-Glu-Ala-Asp) box polypeptide 50 (LOC677528), misc RNA,	0.000292916	0.0319574	470.525	786.734	0.598074
5080112	PLA2G6	phospholipase A2, group VI (Pla2g6), mRNA,	0.003291	0.0721995	247.686	414.108	0.59812
2450131	PLS3	plastin 3 (T-isoform) (Pls3), mRNA,	0.0336841	0.211195	586.413	980.417	0.598127
730110	POR	P450 (cytochrome) oxidoreductase (Por), mRNA,	0.00682533	0.0986145	1040.58	1738.61	0.598512
2850168	ZFP771	zinc finger protein 771 (Zfp771), mRNA,	0.00550714	0.0896365	179.88	300.54	0.598523
3520095	EG624219	predicted gene, EG624219 (EG624219), mRNA,	0.0290039	0.196448	195.829	327.168	0.59856
1940743	FN1	fibronectin 1 (Fn1), mRNA,	0.0129152	0.13225	1574.7	2630.67	0.598592
6130014	IQGAP2	IQ motif containing GTPase activating protein 2 (Iqgap2), mRNA,	0.0097486	0.115381	1308.85	2186.39	0.598637
3450189	DHRS7	dehydrogenase/reductase (SDR family) member 7 (Dhrs7), mRNA,	0.0194574	0.160682	225.766	377.034	0.598793
1570672	LTBP4	latent transforming growth factor beta binding protein 4 (Ltbp4), mRNA,	0.0307717	0.20229	196.718	328.482	0.59887
1030445	ELAC1	elaC homolog 1 (E, coli) (Elac1), mRNA,	0.00117205	0.0501299	141.177	235.672	0.599038
2490075	MRPL15	---	0.0137527	0.136237	188.856	315.072	0.599406
6840487	ntn3	netrin 2-like (chicken) (Ntn2l), mRNA,	0.00145792	0.0534585	131.147	218.769	0.599476
4860064	CRBN	cereblon (Crbn), transcript variant 1, mRNA,	0.00173914	0.0570651	196.069	326.71	0.600132
2480288	RAP2A	RAS related protein 2a (Rap2a), mRNA,	0.0172904	0.151675	184.109	306.774	0.600146
610075	TIMM9	translocase of inner mitochondrial membrane 9 homolog (yeast) (Timm9), nuclear gene encoding mitochondrial protein, transcript variant 1, mRNA,	0.00228749	0.0630078	213.164	355.134	0.600234
150255	ABHD3	abhydrolase domain containing 3 (Abhd3), mRNA,	0.00378491	0.0760062	384.894	641.199	0.600272
3450162	ECHS1	enoyl Coenzyme A hydratase, short chain, 1, mitochondrial (Echs1), mRNA,	0.00195477	0.0598918	2740.15	4564.63	0.600301
290369	KIFC2	kinesin family member C2 (Kifc2), mRNA,	0.00600407	0.0930107	106.413	177.222	0.60045
4280048	LRTM1	leucine-rich repeats and transmembrane domains 1 (Lrtm1), mRNA,	0.00300029	0.0697413	114.595	190.807	0.600582
6860474	LOC100048439	PREDICTED: similar to homeodomain interacting protein kinase 3 (LOC100048439), mRNA,	0.0040905	0.0784174	325.628	541.924	0.600873
2690008	FPGS	folylpolyglutamyl synthetase (Fpgs), mRNA,	0.041648	0.236686	174.759	290.807	0.600945
5720082	SEC63	SEC63-like (S, cerevisiae) (Sec63), mRNA,	0.00344944	0.0737397	828.713	1378.98	0.600962
4010020	CYP27A1	cytochrome P450, family 27, subfamily a, polypeptide 1 (Cyp27a1), mRNA,	0.0045552	0.0819651	3569.08	5938.11	0.601047
6130300	CTNNBL1	catenin, beta like 1 (Ctnnbl1), mRNA,	0.00429654	0.0800244	245.29	408.068	0.601102
2600471	Insr	---	0.0277464	0.191961	1177.16	1957.08	0.60149
1980593	SDF4	stromal cell derived factor 4 (Sdf4), mRNA,	0.0033019	0.0722747	180.196	299.539	0.601578
20088	CXCL12	chemokine (C-X-C motif) ligand 12 (Cxcl12), transcript variant 3, mRNA,	0.0415052	0.23621	142.862	237.44	0.601678
5220142	D3UCLA1	DNA segment, Chr 3, University of California at Los Angeles 1 (D3Ucla1), mRNA,	0.0241732	0.179246	1395.29	2317.89	0.601965
1240243	PFKM	phosphofructokinase, muscle (Pfkm), mRNA,	0.000305805	0.0324166	136.082	226.062	0.601969
5340358	CCL27	chemokine (C-C motif) ligand 27 (Ccl27), transcript variant 1, mRNA,	0.00271957	0.0670358	132.27	219.705	0.602035
2690754	LOC211591	---	0.0163861	0.147611	101.382	168.376	0.602119
4180021	DDO	D-aspartate oxidase (Ddo), mRNA,	0.00681324	0.0985894	181.756	301.842	0.602156
7150187	MPST	mercaptopyruvate sulfurtransferase (Mpst), nuclear gene encoding mitochondrial protein, mRNA,	0.00701987	0.100011	119.636	198.67	0.602183
2320296	TIMM9	translocase of inner mitochondrial membrane 9 homolog (yeast) (Timm9), nuclear gene encoding mitochondrial protein, transcript variant 1, mRNA,	0.0112187	0.122526	1375.37	2283.67	0.602263
6980524	CARS2	PREDICTED: cysteinyl-tRNA synthetase 2 (mitochondrial)(putative) (Cars2), mRNA,	0.00896677	0.110522	165.479	274.757	0.602276
4180379	NDUFS2	NADH dehydrogenase (ubiquinone) Fe-S protein 2 (Ndufs2), mRNA,	0.00354605	0.0741561	710.923	1179.89	0.602532
2070278	SEC22C	SEC22 vesicle trafficking protein homolog C (S, cerevisiae) (Sec22c), mRNA,	0.0115846	0.124658	143.548	238.086	0.602925
3780059	POP5	processing of precursor 5, ribonuclease P/MRP family (S, cerevisiae) (Pop5), mRNA,	0.00276097	0.0676879	979.055	1623.81	0.602938
7320524	Mtx3	---	0.0133288	0.134191	176.141	292.058	0.603104
70376	NAPRT1	nicotinate phosphoribosyltransferase domain containing 1 (Naprt1), mRNA,	0.00655712	0.0967855	220.608	365.775	0.603123
70184	MAPK8	---	0.000295712	0.0319574	163.62	271.287	0.603126
7200678	GAB1	growth factor receptor bound protein 2-associated protein 1 (Gab1), mRNA,	0.00396913	0.0775022	280.8	465.364	0.603398
3400184	H2-KE6	H2-K region expressed gene 6 (H2-Ke6), mRNA,	0.00238084	0.0636404	2047.54	3390.8	0.603853
380196	HNRPDL	heterogeneous nuclear ribonucleoprotein D-like (Hnrpdl), mRNA,	0.00109512	0.049128	336.434	556.828	0.604198
6130735	MRPL15	---	0.00555049	0.0900507	258.113	427.019	0.604453
6660204	AZGP1	alpha-2-glycoprotein 1, zinc (Azgp1), mRNA,	0.00652174	0.0965886	5586.93	9239.07	0.604707
5550243	SLC25A44	solute carrier family 25, member 44 (Slc25a44), mRNA,	0.0128881	0.132105	416.082	687.879	0.604876
6520446	H2AFV	---	0.00790742	0.104995	864.159	1428.62	0.604891
4610474	PRRG2	proline-rich Gla (G-carboxyglutamic acid) polypeptide 2 (Prrg2), mRNA,	0.00235872	0.063356	371.839	614.597	0.605013
6770300	2510022D24RIK	PREDICTED: RIKEN cDNA 2510022D24 gene (2510022D24Rik), mRNA,	0.0295928	0.198077	166.778	275.601	0.605143
4780377	SEC63	SEC63-like (S, cerevisiae) (Sec63), mRNA,	0.00736538	0.101836	715.683	1181.91	0.605532
430543	A730063M14RIK	---	0.0303106	0.200415	172.372	284.626	0.605609
6520372	GFM1	G elongation factor, mitochondrial 1 (Gfm1), mRNA,	0.00166618	0.0562612	281.692	465.129	0.60562
5420747	LTBP4	latent transforming growth factor beta binding protein 4 (Ltbp4), mRNA,	0.0214005	0.168636	264.389	436.469	0.605745
4760026	Smlr1	---	0.0102138	0.117832	831.501	1372.62	0.605778
3610168	ATG9A	autophagy-related 9A (yeast) (Atg9a), mRNA,	0.00970805	0.115197	132.276	218.291	0.605961
6220273	TSPAN12	tetraspanin 12 (Tspan12), mRNA,	0.0302272	0.200193	907.735	1497.74	0.60607
540608	SUPT3H	suppressor of Ty 3 homolog (S, cerevisiae) (Supt3h), mRNA,	0.00225818	0.0629247	348.869	575.279	0.606435
2630647	PREP	prolyl endopeptidase (Prep), mRNA,	0.0322855	0.206515	299.172	493.29	0.606482
360731	SCL000490	---	0.00227048	0.0629836	176.842	291.456	0.606756
2070563	POR	P450 (cytochrome) oxidoreductase (Por), mRNA,	0.00779997	0.104174	1472.84	2426.26	0.607044
870309	SERPINE2	---	0.00633047	0.095246	212.882	350.613	0.607171
510286	ALDH6A1	aldehyde dehydrogenase family 6, subfamily A1 (Aldh6a1), nuclear gene encoding mitochondrial protein, mRNA,	0.0206763	0.166047	2375.31	3911.91	0.6072
2450243	IREB2	---	0.0314077	0.204103	344.505	567.185	0.607395
6660133	2310009E04RIK	RIKEN cDNA 2310009E04 gene (2310009E04Rik), mRNA,	0.011066	0.12169	131.974	217.264	0.607439
2600050	UCK1	uridine-cytidine kinase 1 (Uck1), mRNA,	0.0265351	0.187418	332.204	546.869	0.607466
580255	Esrp2	---	0.00994056	0.116672	189.392	311.769	0.607476
1450138	NDUFB7	NADH dehydrogenase (ubiquinone) 1 beta subcomplex, 7 (Ndufb7), nuclear gene encoding mitochondrial protein, mRNA,	0.0314237	0.204146	294.714	484.929	0.607745
2760528	1110046J11RIK	---	0.0228635	0.174064	751.612	1236.68	0.607764
1240414	SUCLG1	succinate-CoA ligase, GDP-forming, alpha subunit (Suclg1), mRNA,	0.0208163	0.166454	1517.47	2496.34	0.60788
6040747	RASSF7	Ras association (RalGDS/AF-6) domain family (N-terminal) member 7 (Rassf7), mRNA,	0.00130051	0.0516301	183.905	302.521	0.60791
2710020	TPMT	---	0.041231	0.235184	760.846	1251.44	0.607978
5870619	AS3MT	---	0.0117693	0.125683	181.335	298.191	0.608116
2940594	MTX1	metaxin 1 (Mtx1), mRNA,	0.000385536	0.0348672	214.332	352.371	0.608257
5910202	PRPF8	pre-mRNA processing factor 8 (Prpf8), mRNA,	0.0082326	0.10657	606.212	996.595	0.608283
1260494	CECR5	cat eye syndrome chromosome region, candidate 5 homolog (human) (Cecr5), mRNA,	0.00531557	0.0884168	197.984	325.272	0.608674
4070215	SULT1A1	sulfotransferase family 1A, phenol-preferring, member 1 (Sult1a1), mRNA,	0.0111859	0.122375	3849.6	6323.87	0.60874
5890681	9030607L17RIK	---	0.00270926	0.0669639	126.285	207.449	0.60875
6350026	9030607L17RIK	RIKEN cDNA 9030607L17 gene (9030607L17Rik), mRNA,	0.00120497	0.0505572	131.762	216.38	0.608939
2060072	SRA1	steroid receptor RNA activator 1 (Sra1), mRNA,	0.0202647	0.164357	442.561	726.408	0.609246
430687	ACAD10	acyl-Coenzyme A dehydrogenase family, member 10 (Acad10), mRNA,	0.00124333	0.0510519	236.098	387.442	0.609375
5420367	LOC216443	---	0.00620044	0.0943421	401.726	659.016	0.609585
6900192	FN1	fibronectin 1 (Fn1), mRNA,	0.0199783	0.163081	305.795	501.601	0.609637
6580349	ARIH2	ariadne homolog 2 (Drosophila) (Arih2), mRNA,	0.00440552	0.0805161	555.059	910.315	0.609744
5290376	FOXA3	forkhead box A3 (Foxa3), mRNA,	0.0122324	0.128299	1662.33	2725.35	0.609953
780338	MARCH6	membrane-associated ring finger (C3HC4) 6 (March6), mRNA,	0.00729678	0.101458	312.196	511.335	0.610551
5310397	DALRD3	DALR anticodon binding domain containing 3 (Dalrd3), mRNA,	0.0105164	0.119372	177.644	290.945	0.610574
2970687	TBX3	T-box 3 (Tbx3), transcript variant 1, mRNA,	0.0186069	0.157101	147.533	241.609	0.610628
1260341	WDR45L	Wdr45 like (Wdr45l), mRNA,	0.0316394	0.204666	440.744	721.631	0.610761
3370279	E030026I10RIK	---	0.0387969	0.227825	859.971	1407.86	0.610836
6270131	PQLC1	PQ loop repeat containing 1 (Pqlc1), mRNA,	0.0117852	0.125771	1926.06	3151.88	0.611085
2100538	MUP2	major urinary protein 2 (Mup2), transcript variant 1, mRNA,	0.026306	0.18679	13148.2	21516.2	0.611085
1410068	LOC100048301	PREDICTED: similar to RNA Polymerase II subunit 14,5 kD (LOC100048301), mRNA,	0.000531809	0.0385911	376.073	615.206	0.611295
4810047	SPC24	SPC24, NDC80 kinetochore complex component, homolog (S, cerevisiae) (Spc24), mRNA,	0.0163053	0.14731	158.319	258.978	0.611322
3120133	Tmem223	RIKEN cDNA 0610006I08 gene (0610006I08Rik), mRNA,	0.00160515	0.0556647	371.202	606.992	0.611544
4010689	NDUFAF1	NADH dehydrogenase (ubiquinone) 1 alpha subcomplex, assembly factor 1 (Ndufaf1), mRNA,	0.000230982	0.0298079	733.506	1199.09	0.611721
2350563	MRPL9	mitochondrial ribosomal protein L9 (Mrpl9), nuclear gene encoding mitochondrial protein, mRNA,	0.00780599	0.104174	317.814	519.002	0.612357
4180458	ETFA	electron transferring flavoprotein, alpha polypeptide (Etfa), nuclear gene encoding mitochondrial protein, mRNA,	0.00760065	0.102954	6766.28	11045	0.612609
1110494	Paxx	cDNA sequence BC029214 (BC029214), mRNA,	0.000748552	0.0430905	172.43	281.118	0.613373
4180195	MRPS5	mitochondrial ribosomal protein S5 (Mrps5), nuclear gene encoding mitochondrial protein, mRNA,	0.000468209	0.0372414	207.676	338.393	0.613713
3840367	TIMD4	T-cell immunoglobulin and mucin domain containing 4 (Timd4), mRNA,	0.00260214	0.0657154	107.179	174.606	0.613835
450056	RHBDL1	rhomboid, veinlet-like 1 (Drosophila) (Rhbdl1), mRNA,	0.000429896	0.0363174	142.89	232.772	0.61386
1690128	SERPINC1	serine (or cysteine) peptidase inhibitor, clade C (antithrombin), member 1 (Serpinc1), mRNA,	0.0118928	0.126349	590.209	961.396	0.613908
840358	GZF1	GDNF-inducible zinc finger protein 1 (Gzf1), mRNA,	0.00178037	0.0576977	425.514	692.761	0.614229
3370059	HPN	hepsin (Hpn), mRNA,	0.00155268	0.0553078	384.387	625.769	0.614263
6040403	NLRX1	NLR family member X1 (Nlrx1), mRNA,	0.00123458	0.0508778	134.524	218.828	0.614746
1190180	Tmem256	---	0.0249222	0.182054	1089.07	1770.29	0.615192
1260730	TRAF4	Tnf receptor associated factor 4 (Traf4), mRNA,	0.0371923	0.222648	302.011	490.784	0.615365
540474	NFIB	---	0.0346006	0.2143	120.96	196.493	0.615596
1410259	Odf3b	RIKEN cDNA 2010001J22 gene (2010001J22Rik), mRNA,	0.0156465	0.144167	104.919	170.426	0.615631
2340598	2310039H08RIK	RIKEN cDNA 2310039H08 gene (2310039H08Rik), mRNA,	0.00327842	0.0720981	2199.54	3571.7	0.615824
3400192	382044	predicted gene, 382044 (382044), mRNA,	0.0395679	0.229919	1013.54	1645.66	0.615889
7200189	C330006A16RIK	---	0.0300469	0.199528	499.746	811.294	0.615986
6590113	Dpp8	---	0.000202951	0.0290817	350.521	568.943	0.616092
20196	DLEU2	---	0.016359	0.147508	166.66	270.283	0.616615
60692	2700069A02RIK	---	0.0103389	0.118401	293.682	476.143	0.616792
4480369	CCRL1	chemokine (C-C motif) receptor-like 1 (Ccrl1), mRNA,	0.00952228	0.114237	1107.14	1794.83	0.616851
5290270	FAHD2A	fumarylacetoacetate hydrolase domain containing 2A (Fahd2a), mRNA,	0.0027708	0.0677143	130.279	211.075	0.617213
5080392	PCP4L1	PREDICTED: Purkinje cell protein 4-like 1 (Pcp4l1), mRNA,	0.0340359	0.212255	140.762	227.902	0.617644
4200735	FKBP2	FK506 binding protein 2 (Fkbp2), mRNA,	0.0215552	0.169305	165.718	268.302	0.617655
6560482	CPN2	carboxypeptidase N, polypeptide 2 (Cpn2), mRNA,	0.0011103	0.0492262	155.989	252.528	0.617709
2490541	REPIN1	replication initiator 1 (Repin1), transcript variant 4, mRNA,	0.0254145	0.184097	156.899	253.836	0.618111
4570575	TRAK1	trafficking protein, kinesin binding 1 (Trak1), mRNA,	0.00257046	0.0652051	297.204	480.774	0.618178
6840347	RABL4	RAB, member of RAS oncogene family-like 4 (Rabl4), mRNA,	0.00198328	0.0601473	248.926	402.572	0.618339
3800504	SPHK2	sphingosine kinase 2 (Sphk2), transcript variant 2, mRNA,	0.0430308	0.241063	452.302	731.405	0.618402
1030202	LOC381211	---	0.033974	0.211956	118.347	191.276	0.618722
1770242	ZFAND2B	zinc finger, AN1 type domain 2B (Zfand2b), mRNA,	0.0117044	0.125322	138.776	224.209	0.618957
2470753	AMIGO2	adhesion molecule with Ig like domain 2 (Amigo2), mRNA,	0.000529146	0.0385496	154.421	249.378	0.619223
160433	2700050L05RIK	RIKEN cDNA 2700050L05 gene (2700050L05Rik), transcript variant 1, mRNA,	0.00108415	0.0489818	187.827	303.098	0.619688
5900685	PRHOXNB	parahox cluster neighbor (Prhoxnb), mRNA,	0.0221205	0.171308	212.42	342.747	0.619758
610113	DGCR2	DiGeorge syndrome critical region gene 2 (Dgcr2), mRNA,	0.00510596	0.0870821	501.503	808.975	0.619924
6550278	USP24	---	0.0056974	0.0909355	361.267	582.573	0.620122
6420465	VKORC1	vitamin K epoxide reductase complex, subunit 1 (Vkorc1), mRNA,	0.00587854	0.0921698	3607.53	5816.94	0.620176
2360114	IL11RA1	interleukin 11 receptor, alpha chain 1 (Il11ra1), mRNA,	0.000519957	0.0382832	737.022	1187.85	0.620469
2140592	2810422J05RIK	---	0.0407123	0.233531	157.546	253.889	0.620531
4210600	NDUFA6	NADH dehydrogenase (ubiquinone) 1 alpha subcomplex, 6 (B14) (Ndufa6), nuclear gene encoding mitochondrial protein, mRNA,	0.0173846	0.152085	4618.13	7440.83	0.620647
5340278	IGH-6	---	0.0274525	0.190819	185.321	298.547	0.620743
4060132	LRP4	low density lipoprotein receptor-related protein 4 (Lrp4), mRNA,	0.00076543	0.0431957	241.275	388.591	0.620898
5870010	MUG4	PREDICTED: murinoglobulin 4 (Mug4), misc RNA,	0.0148893	0.140958	8440.82	13594.4	0.620904
5270441	RANBP10	RAN binding protein 10 (Ranbp10), mRNA,	0.000807196	0.0436165	710.075	1143.56	0.620936
5900364	GOLGB1	PREDICTED: golgi autoantigen, golgin subfamily b, macrogolgin 1, transcript variant 9 (Golgb1), mRNA,	0.0158928	0.145294	298.487	480.52	0.621174
1090110	ECHDC2	enoyl Coenzyme A hydratase domain containing 2 (Echdc2), mRNA,	0.00398092	0.0775979	285.663	459.863	0.621192
670195	LOC667609	PREDICTED: similar to mitochondrial ribosomal protein S5 (LOC667609), misc RNA,	0.00577374	0.0915015	417.681	672.119	0.62144
4480202	AGL	---	0.00415775	0.0787394	413.388	665.083	0.621558
1410730	9430023L20RIK	RIKEN cDNA 9430023L20 gene (9430023L20Rik), mRNA,	0.00558541	0.0903882	460.717	741.13	0.621641
7210681	GRCC10	gene rich cluster, C10 gene (Grcc10), mRNA,	0.0102309	0.117909	1078.48	1734.32	0.621849
2070168	ALDH16A1	aldehyde dehydrogenase 16 family, member A1 (Aldh16a1), mRNA,	0.0201603	0.163825	329.873	530.407	0.621924
650609	TPCN1	two pore channel 1 (Tpcn1), mRNA,	0.00570803	0.0909892	866.386	1393.04	0.621938
4210136	LOC628836	PREDICTED: similar to Glycine cleavage system H protein, mitochondrial precursor (LOC628836), mRNA,	0.0123565	0.12892	165.863	266.659	0.622005
6270603	1700034H14RIK	RIKEN cDNA 1700034H14 gene (1700034H14Rik), mRNA,	0.00570782	0.0909892	386.48	621.309	0.622041
1070674	TMEM93	transmembrane protein 93 (Tmem93), mRNA,	0.00637772	0.0955777	1484.19	2385.87	0.622075
3780021	CIDEA	cell death-inducing DNA fragmentation factor, alpha subunit-like effector A (Cidea), mRNA,	0.0282576	0.193839	106.928	171.728	0.622658
4250131	TOB1	transducer of ErbB-2,1 (Tob1), mRNA,	0.0491092	0.258044	753.115	1209.42	0.622709
1570333	EIF4G2	eukaryotic translation initiation factor 4, gamma 2 (Eif4g2), transcript variant 1, mRNA,	0.0173818	0.152085	528.333	848.22	0.622872
1260367	LIN7A	lin-7 homolog A (C, elegans) (Lin7a), transcript variant 1, mRNA,	0.000324492	0.0325767	110.932	178.091	0.622895
2450463	ARL3	ADP-ribosylation factor-like 3 (Arl3), mRNA,	0.0164215	0.14768	250.034	401.298	0.623065
5310343	INSIG1	insulin induced gene 1 (Insig1), mRNA,	0.0487122	0.257179	303.852	487.17	0.623709
4490639	AI481316	---	0.00580873	0.091765	272.887	437.361	0.623941
5360035	ARG1	---	0.00424289	0.0796486	6699.51	10724.9	0.62467
3890524	GCDH	glutaryl-Coenzyme A dehydrogenase (Gcdh), nuclear gene encoding mitochondrial protein, transcript variant 1, mRNA,	0.00895382	0.110504	122.731	196.468	0.624684
4640239	RPL22	ribosomal protein L22 (Rpl22), mRNA,	0.0012332	0.0508778	619.14	990.528	0.62506
770653	UBE2D3	ubiquitin-conjugating enzyme E2D 3 (UBC4/5 homolog, yeast) (Ube2d3), mRNA,	0.0076765	0.103452	259.384	414.953	0.625092
3780717	SPCS3	signal peptidase complex subunit 3 homolog (S, cerevisiae) (Spcs3), mRNA,	0.0133659	0.134374	573.942	918.059	0.625169
5700484	LRPPRC	leucine-rich PPR-motif containing (Lrpprc), mRNA,	0.0246387	0.180909	471.974	754.684	0.625393
1990129	MAPBPIP-PENDING	---	0.0330407	0.209247	178.857	285.83	0.625746
6280408	2410018G20RIK	RIKEN cDNA 2410018G20 gene (2410018G20Rik), mRNA,	0.00280245	0.0678235	461.459	737.449	0.62575
2710053	LOC634731	PREDICTED: similar to sushi domain containing 1 (LOC634731), mRNA,	0.0356542	0.218198	174.812	279.209	0.626097
4260050	ETFB	electron transferring flavoprotein, beta polypeptide (Etfb), mRNA,	0.000545267	0.0390108	2852.89	4554.46	0.626394
3180075	SDHB	succinate dehydrogenase complex, subunit B, iron sulfur (Ip) (Sdhb), nuclear gene encoding mitochondrial protein, mRNA,	0.00868813	0.109341	1989.1	3175.41	0.626408
2970273	KLC4	kinesin light chain 4 (Klc4), mRNA,	0.00138486	0.0526503	496.069	791.543	0.626712
1990014	MAST3	---	0.00338246	0.0729957	322.434	514.355	0.62687
2190500	1300017J02RIK	RIKEN cDNA 1300017J02 gene (1300017J02Rik), mRNA,	0.00843225	0.107587	3940.95	6281.85	0.627356
6220372	ST3GAL3	ST3 beta-galactoside alpha-2,3-sialyltransferase 3 (St3gal3), mRNA,	0.00246947	0.0645507	744.958	1187.37	0.627401
2470431	AIFM1	apoptosis-inducing factor, mitochondrion-associated 1 (Aifm1), nuclear gene encoding mitochondrial protein, mRNA,	0.0309893	0.202907	521.923	831.295	0.627843
2370044	SCL0002223	---	0.000458065	0.0368124	135.561	215.71	0.628443
1660541	TRUB1	TruB pseudouridine (psi) synthase homolog 1 (E, coli) (Trub1), transcript variant 1, mRNA,	0.0041083	0.0785485	204.285	324.935	0.628697
3800221	ALDH3A2	---	0.0263945	0.187042	4165.83	6626.08	0.628701
6380044	CMTM6	CKLF-like MARVEL transmembrane domain containing 6 (Cmtm6), mRNA,	0.0283037	0.193977	678.516	1079.15	0.628751
5550176	GM129	gene model 129, (NCBI) (Gm129), mRNA, XM_907670 XM_920513 XM_920520 XM_920527 XM_920533	0.0468964	0.25175	157.464	250.418	0.628806
1110035	RAB3IP	RAB3A interacting protein (Rab3ip), mRNA,	0.00881094	0.109804	122.443	194.708	0.628856
6590524	CYP2C37	cytochrome P450, family 2, subfamily c, polypeptide 37 (Cyp2c37), mRNA, XM_975342	0.00790636	0.104995	96.7668	153.853	0.628956
290424	SYNCRIP	synaptotagmin binding, cytoplasmic RNA interacting protein (Syncrip), transcript variant 2, mRNA,	0.00409698	0.0784421	230.921	367.054	0.629119
7380762	APOA5	apolipoprotein A-V (Apoa5), mRNA,	0.0314018	0.204103	912.106	1449.68	0.629175
3460400	BC024139	PREDICTED: cDNA sequence BC024139 (BC024139), misc RNA,	0.00440604	0.0805161	103.163	163.947	0.629248
4260685	AHSA2	AHA1, activator of heat shock protein ATPase homolog 2 (yeast) (Ahsa2), mRNA,	0.00144223	0.0534585	123.816	196.755	0.629291
6100440	LOC327956	---	0.00537992	0.0887461	137.001	217.679	0.629373
5870521	Tmem131l	RIKEN cDNA D930015E06 gene (D930015E06Rik), mRNA,	0.00690194	0.099341	156.708	248.868	0.629684
1030142	PYGL	liver glycogen phosphorylase (Pygl), mRNA,	0.0149017	0.140969	4769.26	7573.22	0.629753
1780367	TRAF6	Tnf receptor-associated factor 6 (Traf6), mRNA,	0.00484872	0.0848158	276.2	438.572	0.629771
5670037	ZNHIT2	zinc finger, HIT domain containing 2 (Znhit2), mRNA,	0.0121068	0.127472	216.401	343.472	0.630039
4780561	Sbno1	---	0.00566162	0.0908447	217.229	344.784	0.630043
1580129	NPR2	natriuretic peptide receptor 2 (Npr2), mRNA,	0.00195002	0.0598918	327.02	518.993	0.630104
3060546	DPP4	dipeptidylpeptidase 4 (Dpp4), mRNA,	0.00321258	0.0715364	1272.09	2018.19	0.630311
4780743	PEX2	peroxisome biogenesis factor 2 (Pex2), mRNA,	0.00507243	0.0868373	822.986	1305.6	0.630353
3360274	BOLA1	bolA-like 1 (E, coli) (Bola1), mRNA,	0.00933298	0.113148	223.397	354.327	0.630483
5570368	CYP3A13	cytochrome P450, family 3, subfamily a, polypeptide 13 (Cyp3a13), mRNA,	0.00219423	0.0622162	1712.08	2714.94	0.630615
4260397	ADCK5	aarF domain containing kinase 5 (Adck5), mRNA,	0.0469405	0.251898	162.161	257.065	0.630816
60600	MOCS1	molybdenum cofactor synthesis 1 (Mocs1), transcript variant 1, mRNA,	0.010771	0.120431	1709.81	2710.09	0.630905
6620020	LOC639086	PREDICTED: similar to NADH dehydrogenase [ubiquinone] 1 beta subcomplex subunit 11, mitochondrial (LOC639086), misc RNA,	0.0109007	0.120932	389.271	616.751	0.631164
7550376	ULK2	Unc-51 like kinase 2 (C, elegans) (Ulk2), mRNA,	0.0041466	0.0787394	224.284	355.32	0.631217
4250047	FTCD	formiminotransferase cyclodeaminase (Ftcd), mRNA,	0.0307182	0.202081	161.627	255.696	0.632104
4120286	Cep95	---	0.00023213	0.029861	186.4	294.825	0.632241
6330446	BIRC1CL	---	0.0486105	0.256841	188.396	297.956	0.632295
1090221	LSM6	LSM6 homolog, U6 small nuclear RNA associated (S, cerevisiae) (Lsm6), mRNA, XM_990335	0.00522983	0.0878305	284.425	449.799	0.632338
5560451	CYC1	cytochrome c-1 (Cyc1), mRNA,	0.00442662	0.0807359	1864.84	2948.98	0.632368
5690270	COL18A1	procollagen, type XVIII, alpha 1 (Col18a1), mRNA,	0.00918126	0.112028	2736.1	4326.1	0.632463
3420154	SMARCA2	SWI/SNF related, matrix associated, actin dependent regulator of chromatin, subfamily a, member 2 (Smarca2), transcript variant 1, mRNA,	0.0180978	0.154942	1531.78	2421.46	0.632587
7040097	STK11	serine/threonine kinase 11 (Stk11), mRNA,	0.000384681	0.0348672	388.088	613.466	0.632615
6760370	DERL2	Der1-like domain family, member 2 (Derl2), mRNA,	0.00940847	0.113516	748.059	1182.29	0.63272
5860452	ACADL	acyl-Coenzyme A dehydrogenase, long-chain (Acadl), mRNA,	0.0194216	0.160568	191.886	303.242	0.632782
1450681	DUSP28	dual specificity phosphatase 28 (Dusp28), mRNA,	0.0293227	0.197261	171.813	271.519	0.632785
6100112	SLC22A1	solute carrier family 22 (organic cation transporter), member 1 (Slc22a1), mRNA,	0.0343155	0.213224	5238.31	8277.71	0.632821
4540646	PTGR2	prostaglandin reductase 2 (Ptgr2), mRNA,	0.0129227	0.132298	201.633	318.378	0.633313
1990368	SMG6	Smg-6 homolog, nonsense mediated mRNA decay factor (C, elegans) (Smg6), mRNA,	0.000765945	0.0431957	123.935	195.693	0.633314
5340100	DHRS7B	dehydrogenase/reductase (SDR family) member 7B (Dhrs7b), mRNA,	0.0063684	0.0955777	285.574	450.37	0.634089
2070176	PKLR	pyruvate kinase liver and red blood cell (Pklr), mRNA,	0.0278022	0.1922	123.953	195.435	0.634241
1710400	Ttc39c	---	0.0380978	0.22571	106.271	167.498	0.63446
1450343	PCSK4	proprotein convertase subtilisin/kexin type 4 (Pcsk4), mRNA,	0.00314195	0.0709057	111.974	176.366	0.634899
3520601	FXYD1	FXYD domain-containing ion transport regulator 1 (Fxyd1), transcript variant 4, mRNA,	0.0093491	0.113211	137.572	216.67	0.634938
3420022	ATL2	atlastin GTPase 2 (Atl2), transcript variant 2, mRNA,	0.0295136	0.197861	277.892	437.633	0.634989
2340093	DVL1	---	0.000347469	0.0336352	371.509	584.812	0.635262
4850605	LAMB3	laminin, beta 3 (Lamb3), mRNA,	0.0192529	0.159698	106.871	168.23	0.635269
450161	Ndufv3	RIKEN cDNA 1500032D16 gene (1500032D16Rik), mRNA,	0.0320668	0.206066	2076.05	3265.52	0.635747
6040475	CCNC	cyclin C (Ccnc), mRNA,	0.0100089	0.116927	208.628	328.034	0.635996
2190612	WIPI2	WD repeat domain, phosphoinositide interacting 2 (Wipi2), mRNA,	0.0129947	0.132645	232.185	365.034	0.636064
1580541	LOC381770	---	0.0123821	0.128992	123.165	193.609	0.636156
2710746	POLG	polymerase (DNA directed), gamma (Polg), mRNA,	0.0062729	0.0948804	148.401	233.228	0.636293
3170010	LMAN1	lectin, mannose-binding, 1 (Lman1), mRNA,	0.0043846	0.080478	1211.02	1902.14	0.636661
4860437	TUBG1	tubulin, gamma 1 (Tubg1), mRNA,	0.0130517	0.132987	234.049	367.377	0.637081
3130022	Nsmf	nasal embryonic LHRH factor (Nelf), transcript variant 2, mRNA,	0.0266439	0.187718	638.369	1001.99	0.637103
2570754	SGPP1	sphingosine-1-phosphate phosphatase 1 (Sgpp1), mRNA,	0.00535704	0.0886919	1024.37	1607.07	0.637415
7570553	KLF1	Kruppel-like factor 1 (erythroid) (Klf1), mRNA,	0.0173394	0.151866	106.155	166.485	0.637623
4220301	KNG1	kininogen 1 (Kng1), mRNA,	0.0140063	0.136903	160.255	251.185	0.637996
7160086	EG434402	PREDICTED: predicted gene, EG434402 (EG434402), mRNA,	0.00467016	0.0830654	1185.21	1857.66	0.638013
5820672	TCP1	t-complex protein 1 (Tcp1), mRNA,	0.0180895	0.154929	165.295	259.069	0.638034
1400035	LOC100045628	PREDICTED: similar to X-linked PEST-containing transporter (LOC100045628), misc RNA,	0.00287528	0.0684159	133.902	209.828	0.638152
1660170	IL17RC	interleukin 17 receptor C (Il17rc), mRNA,	0.0114738	0.124091	200.043	313.453	0.638189
2000468	ERAL1	Era (G-protein)-like 1 (E, coli) (Eral1), mRNA,	0.0493182	0.258439	243.767	381.927	0.638256
3310672	LOC100047427	PREDICTED: similar to thyroid hormone receptor (LOC100047427), mRNA,	0.0108962	0.120932	134.155	210.125	0.638455
990338	NSDHL	NAD(P) dependent steroid dehydrogenase-like (Nsdhl), mRNA,	0.0460972	0.249821	251.425	393.703	0.638617
2100358	MAP2K3	mitogen activated protein kinase kinase 3 (Map2k3), mRNA,	0.0483994	0.256085	1751.41	2742.07	0.638718
3170315	EG245651	PREDICTED: predicted gene, EG245651 (EG245651), mRNA,	0.0126617	0.130838	280.968	439.882	0.638734
6330730	NDUFA9	NADH dehydrogenase (ubiquinone) 1 alpha subcomplex, 9 (Ndufa9), mRNA,	0.00178758	0.0577392	2699.22	4225.1	0.638853
3170131	Arl5a	---	0.0392212	0.229011	338.598	529.887	0.639
2600343	ANP32A	acidic (leucine-rich) nuclear phosphoprotein 32 family, member A (Anp32a), mRNA,	0.0156882	0.144327	179.986	281.582	0.639195
3180379	LOC100043671	PREDICTED: hypothetical protein LOC100043671 (LOC100043671), mRNA,	0.0442908	0.244627	1271.59	1989.06	0.63929
6350719	PAIP2B	poly(A) binding protein interacting protein 2B (Paip2b), mRNA,	0.000928141	0.0460824	472.008	738.234	0.639374
4480184	AW124722	---	0.0381849	0.225931	155.975	243.917	0.63946
6770240	LACE1	lactation elevated 1 (Lace1), mRNA,	0.00696643	0.0998565	191.904	300.008	0.639663
6650524	CACNA1D	calcium channel, voltage-dependent, L type, alpha 1D subunit (Cacna1d), transcript variant 2, mRNA,	0.00574979	0.0912891	995.832	1556.68	0.639714
7400292	HDHD3	haloacid dehalogenase-like hydrolase domain containing 3 (Hdhd3), mRNA,	0.0459412	0.249552	208.596	325.713	0.640429
1030243	9430038I01RIK	PREDICTED: RIKEN cDNA 9430038I01 gene, transcript variant 9 (9430038I01Rik), mRNA,	0.00320336	0.0715088	229.471	358.255	0.640526
4920176	HECTD3	HECT domain containing 3 (Hectd3), mRNA,	0.0118944	0.126349	149.994	234.132	0.640639
5090632	MOSPD3	motile sperm domain containing 3 (Mospd3), mRNA,	0.0250606	0.182585	124.433	194.222	0.640673
7210072	IRF6	interferon regulatory factor 6 (Irf6), mRNA,	0.0160497	0.146256	285.128	445.003	0.640734
4900692	RABGGTA	Rab geranylgeranyl transferase, a subunit (Rabggta), mRNA,	0.00383023	0.0765048	203.573	317.665	0.640842
3360414	MIA3	melanoma inhibitory activity 3 (Mia3), mRNA,	0.0132522	0.133855	218.208	340.488	0.640869
6380095	ADK	adenosine kinase (Adk), mRNA,	0.0284469	0.194519	7843.97	12236.8	0.641015
110433	SEC22C	SEC22 vesicle trafficking protein-like C (S, cerevisiae) (Sec22c), mRNA,	0.0130178	0.132821	136.429	212.753	0.641254
1190095	2610507B11RIK	RIKEN cDNA 2610507B11 gene (2610507B11Rik), mRNA,	0.0197471	0.161934	1235.43	1926.27	0.641361
6770044	ZFP523	zinc finger protein 523 (Zfp523), mRNA,	0.00548331	0.0894416	488.198	761.18	0.641369
4670047	CGRRF1	cell growth regulator with ring finger domain 1 (Cgrrf1), mRNA,	0.0114432	0.123933	377.986	589.338	0.641374
4050452	KLHDC3	kelch domain containing 3 (Klhdc3), mRNA,	0.00430627	0.0800244	296.264	461.822	0.641512
3170176	BCL7C	B-cell CLL/lymphoma 7C (Bcl7c), mRNA,	0.0135863	0.135239	878.4	1369.06	0.64161
6940278	BMP1	bone morphogenetic protein 1 (Bmp1), mRNA,	0.0264076	0.187042	591.621	921.795	0.641815
150132	2210015D19RIK	PREDICTED: RIKEN cDNA 2210015D19 gene, transcript variant 5 (2210015D19Rik), mRNA,	0.00544069	0.0891316	163.893	255.337	0.641871
3400097	FAM169B	family with sequence similarity 169, member B (Fam169b), mRNA,	0.000104188	0.0269585	326.965	509.133	0.6422
1510100	Igip	---	0.0262136	0.18653	344.461	535.95	0.642711
4250681	GART	phosphoribosylglycinamide formyltransferase (Gart), mRNA,	0.0286635	0.195498	204.277	317.783	0.642817
4250670	CAB39L	calcium binding protein 39-like (Cab39l), mRNA,	0.00093432	0.0462371	554.785	863.051	0.642818
1980221	AKR7A5	aldo-keto reductase family 7, member A5 (aflatoxin aldehyde reductase) (Akr7a5), mRNA,	0.0203676	0.164838	1040.23	1618.11	0.642868
1980446	2410015N17RIK	RIKEN cDNA 2410015N17 gene (2410015N17Rik), mRNA,	0.0267608	0.188159	622.559	968.211	0.642999
6580669	SLC39A9	PREDICTED: solute carrier family 39 (zinc transporter), member 9 (Slc39a9), mRNA,	0.00789271	0.104868	162.028	251.944	0.643109
610056	BC005682	---	0.00851952	0.108178	549.996	855.198	0.643121
3940608	DNAJB6	---	0.016169	0.146782	499.744	776.84	0.643303
3060440	SURF1	surfeit gene 1 (Surf1), mRNA,	0.0335557	0.210916	218.93	339.989	0.643932
3180022	ACAA1A	acetyl-Coenzyme A acyltransferase 1A (Acaa1a), mRNA,	0.0230253	0.174729	4892.06	7596.85	0.643959
1050553	MXI1	Max interacting protein 1 (Mxi1), transcript variant 3, mRNA,	0.00724128	0.101233	127.404	197.823	0.644029
4050543	EG546143	PREDICTED: predicted gene, EG546143 (EG546143), mRNA,	0.00979824	0.115721	239.495	371.852	0.64406
770022	AGXT2	alanine-glyoxylate aminotransferase 2 (Agxt2), nuclear gene encoding mitochondrial protein, mRNA,	0.0117076	0.125327	486.293	754.975	0.644117
5810228	TM2D3	TM2 domain containing 3 (Tm2d3), transcript variant 2, mRNA,	0.0253075	0.183696	305.871	474.854	0.644137
7550403	SLC12A7	solute carrier family 12, member 7 (Slc12a7), mRNA,	0.00999895	0.116927	173.338	268.988	0.644407
5290754	CRBN	cereblon (Crbn), transcript variant 1, mRNA,	0.00327337	0.0720981	229.695	356.431	0.644431
1570075	DIS3L2	DIS3 mitotic control homolog (S, cerevisiae)-like 2 (Dis3l2), mRNA,	0.00736824	0.101838	231.215	358.783	0.644442
3800630	FBXL20	F-box and leucine-rich repeat protein 20 (Fbxl20), mRNA, XM_903031 XM_903032 XM_903033 XM_915017 XM_923494 XM_923501 XM_923516 XM_923522 XM_923532 XM_923536 XM_982900 XM_982933 XM_982970 XM_983008 XM_983045 XM_983087 XM_983129 XM_983157 XM_992930	0.00189175	0.0593073	195.777	303.784	0.644462
1980608	TMEM201	transmembrane protein 201 (Tmem201), transcript variant 1, mRNA,	0.00393449	0.0771904	161.975	251.181	0.644855
5390440	ZNF512B	PREDICTED: zinc finger protein 512B (Znf512b), mRNA,	0.00678811	0.0984657	381.395	591.384	0.64492
5960347	ALS2	amyotrophic lateral sclerosis 2 (juvenile) homolog (human) (Als2), mRNA,	0.0205802	0.165628	574.338	890.393	0.645039
6840634	CIB2	calcium and integrin binding family member 2 (Cib2), mRNA,	0.00125419	0.0511895	154.03	238.748	0.645156
3870039	IL17RC	interleukin 17 receptor C (Il17rc), mRNA,	0.04702	0.25224	247.709	383.864	0.645305
4070356	MPND	MPN domain containing (Mpnd), mRNA,	0.00415917	0.0787394	837.049	1296.94	0.645401
2650193	ZFAND6	zinc finger, AN1-type domain 6 (Zfand6), mRNA,	0.0426685	0.239979	1343.87	2082.07	0.645452
2940372	SH2B1	SH2B adaptor protein 1 (Sh2b1), transcript variant 2, mRNA,	0.034295	0.213224	309.46	479.399	0.645518
3890634	PET112L	PET112-like (yeast) (Pet112l), mRNA,	0.0144637	0.138786	242.173	375.086	0.645645
2510201	SMARCD2	SWI/SNF related, matrix associated, actin dependent regulator of chromatin, subfamily d, member 2 (Smarcd2), mRNA,	0.00278496	0.0677143	899.8	1392.99	0.645948
4890121	SLC10A1	solute carrier family 10 (sodium/bile acid cotransporter family), member 1 (Slc10a1), mRNA,	1.72347e-05	0.0205369	103.989	160.985	0.645955
520050	VKORC1L1	vitamin K epoxide reductase complex, subunit 1-like 1 (Vkorc1l1), transcript variant 2, mRNA,	0.00534834	0.0886451	258.176	399.619	0.646056
6060577	SLC25A1	solute carrier family 25 (mitochondrial carrier, citrate transporter), member 1 (Slc25a1), nuclear gene encoding mitochondrial protein, mRNA,	0.0157739	0.144768	1849.77	2862.75	0.646151
4120692	FAHD1	fumarylacetoacetate hydrolase domain containing 1 (Fahd1), nuclear gene encoding mitochondrial protein, mRNA,	0.0165965	0.148519	974.633	1508.17	0.646238
7400735	IQCB1	IQ calmodulin-binding motif containing 1 (Iqcb1), mRNA,	0.00371212	0.0755432	154.62	239.22	0.646351
7400142	TK1	thymidine kinase 1 (Tk1), mRNA,	0.0269904	0.189012	413.284	639.313	0.64645
6100392	TMEM53	transmembrane protein 53 (Tmem53), mRNA,	0.0108409	0.12073	622.946	963.503	0.646543
4610300	PET112L	PET112-like (yeast) (Pet112l), mRNA,	0.00724632	0.101241	152.79	236.293	0.646613
6590612	D15ERTD621E	---	0.00936298	0.11325	585.64	905.566	0.646712
3390687	SYRADB	STE20-related kinase adaptor beta (Syradb), mRNA,	6.88444e-05	0.0243543	486.124	751.607	0.646779
3420070	LRIT1	leucine-rich repeat, immunoglobulin-like and transmembrane domains 1 (Lrit1), mRNA,	0.00218466	0.0621231	130.336	201.425	0.647068
780358	BRAP	BRCA1 associated protein (Brap), mRNA,	0.00536113	0.0887271	191.023	295.168	0.647168
3990746	SULT5A1	sulfotransferase family 5A, member 1 (Sult5a1), mRNA,	0.000727305	0.0427624	110.853	171.249	0.647322
20296	LMF1	lipase maturation factor 1 (Lmf1), mRNA,	0.00342313	0.073535	565.482	873.334	0.647498
840307	C030046I01RIK	RIKEN cDNA C030046I01 gene (C030046I01Rik), mRNA,	0.00685906	0.0989025	252.245	389.547	0.647535
2100678	TMEM205	transmembrane protein 205 (Tmem205), mRNA,	0.00737316	0.101838	8402.83	12973.1	0.647711
1090639	DHRS7B	dehydrogenase/reductase (SDR family) member 7B (Dhrs7b), mRNA,	0.0107152	0.120145	400.227	617.734	0.647897
3310019	PAICS	phosphoribosylaminoimidazole carboxylase, phosphoribosylaminoribosylaminoimidazole, succinocarboxamide synthetase (Paics), mRNA,	0.00627635	0.0948804	142.636	220.099	0.648055
3840273	ZZZ3	zinc finger, ZZ domain containing 3 (Zzz3), transcript variant 1, mRNA,	0.0030022	0.069748	176.236	271.923	0.648111
1260500	1110068E08RIK	---	0.00143119	0.0533	180.447	278.402	0.648154
7570551	RTN4IP1	reticulon 4 interacting protein 1 (Rtn4ip1), mRNA,	0.0224267	0.172287	192.511	296.878	0.648451
3440411	THEM4	thioesterase superfamily member 4 (Them4), mRNA, XM_918865 XM_972946 XM_972982 XM_973023 XM_993608	0.0494669	0.25883	140.041	215.961	0.648456
3170717	DNAJB6	DnaJ (Hsp40) homolog, subfamily B, member 6 (Dnajb6), transcript variant 2, mRNA,	0.0103944	0.118646	363.29	560.129	0.648582
2190608	RNF123	ring finger protein 123 (Rnf123), mRNA,	0.0285098	0.194831	169.663	261.57	0.648635
1190500	Ccdc167	---	0.00216317	0.0620475	230.669	355.472	0.648911
1260228	GAS2	---	0.0111408	0.122029	188.177	289.914	0.649079
6550390	4833417J20RIK	---	0.00964269	0.114929	105.18	162.033	0.649125
4890598	GRSF1	G-rich RNA sequence binding factor 1 (Grsf1), transcript variant 1, mRNA,	0.00742215	0.10206	1015.46	1563.37	0.649532
6370674	MYST1	MYST histone acetyltransferase 1 (Myst1), mRNA,	0.00812078	0.105879	307.062	472.644	0.649669
2030370	Prss53	cDNA sequence BC039632 (BC039632), mRNA,	0.0189213	0.158369	121.758	187.255	0.650228
3520332	SLC22A7	solute carrier family 22 (organic anion transporter), member 7 (Slc22a7), mRNA,	0.00202716	0.0607887	135.659	208.543	0.650506
3780544	LOC100048020	PREDICTED: similar to RIKEN cDNA 0610009K11 gene (LOC100048020), mRNA,	0.0114019	0.123692	395.284	607.537	0.650633
1660520	Kansl3	RIKEN cDNA 4632411B12 gene (4632411B12Rik), mRNA,	0.00820363	0.10639	386.248	593.585	0.650705
3180189	MRPL2	mitochondrial ribosomal protein L2 (Mrpl2), nuclear gene encoding mitochondrial protein, mRNA,	0.0462793	0.250131	690.47	1061.06	0.650734
3840537	PARP16	poly (ADP-ribose) polymerase family, member 16 (Parp16), mRNA,	0.0107167	0.120145	222.23	341.408	0.650922
2970619	WDR18	WD repeat domain 18 (Wdr18), mRNA, XM_914259 XM_923132 XM_923137 XM_923141 XM_923147	0.0138155	0.136411	146.142	224.445	0.651126
150750	WWP1	WW domain containing E3 ubiquitin protein ligase 1 (Wwp1), mRNA,	0.0209081	0.166768	408.83	627.873	0.651135
1070452	TNNC1	troponin C, cardiac/slow skeletal (Tnnc1), mRNA,	0.033567	0.210928	154.352	237.014	0.651236
7200673	PIGYL	phosphatidylinositol glycan anchor biosynthesis, class Y-like (Pigyl), mRNA,	0.0260805	0.186038	224.1	344.085	0.651293
5910681	ALS2	amyotrophic lateral sclerosis 2 (juvenile) homolog (human) (Als2), mRNA,	0.024662	0.180992	482.16	740.164	0.651422
870706	CDC37L1	cell division cycle 37 homolog (S, cerevisiae)-like 1 (Cdc37l1), mRNA,	0.0364711	0.220505	305.019	468.154	0.651534
6940156	E130102H24RIK	PREDICTED: RIKEN cDNA E130102H24 gene (E130102H24Rik), mRNA,	0.044543	0.245309	181.685	278.853	0.651544
1240192	EGLN2	EGL nine homolog 2 (C, elegans) (Egln2), mRNA,	0.0149677	0.141199	236.749	363.005	0.652193
5720564	NARF	nuclear prelamin A recognition factor (Narf), mRNA,	0.00651585	0.0965886	131.96	202.327	0.652212
1820088	KRAS	v-Ki-ras2 Kirsten rat sarcoma viral oncogene homolog (Kras), mRNA,	0.0293546	0.197307	136.877	209.807	0.652395
2070243	ALDH5A1	aldhehyde dehydrogenase family 5, subfamily A1 (Aldh5a1), mRNA,	0.00941449	0.113558	1018.27	1560.64	0.65247
110743	Abhd15	RIKEN cDNA 1300007F04 gene (1300007F04Rik), mRNA,	0.0455301	0.248511	142.047	217.648	0.652647
2630445	SFRS6	splicing factor, arginine/serine-rich 6 (Sfrs6), mRNA,	0.0363261	0.220146	517.21	792.041	0.653009
7380670	ASPH	aspartate-beta-hydroxylase (Asph), transcript variant 1, mRNA,	0.0489293	0.257654	192.481	294.655	0.653241
2370445	RCL1	RNA terminal phosphate cyclase-like 1 (Rcl1), mRNA,	0.00643197	0.0959941	1970.93	3015.1	0.653687
2230452	Ufl1	RIKEN cDNA 1810074P20 gene (1810074P20Rik), mRNA,	0.000858653	0.044523	201.714	308.552	0.653743
2510519	LOC100046918	PREDICTED: similar to Electron transferring flavoprotein, alpha polypeptide (LOC100046918), mRNA,	0.045185	0.247253	1958.14	2994.9	0.653823
840240	ACSF3	acyl-CoA synthetase family member 3 (Acsf3), mRNA,	0.00911322	0.111559	340.159	520.109	0.654015
5050066	PPM1L	protein phosphatase 1 (formerly 2C)-like (Ppm1l), mRNA,	0.00513247	0.0873672	132.15	201.919	0.654469
5690095	TMEM19	transmembrane protein 19 (Tmem19), mRNA,	0.0401212	0.231873	704.335	1075.34	0.65499
780195	TMEM53	transmembrane protein 53 (Tmem53), mRNA,	0.000972393	0.0469172	143.209	218.628	0.655036
3120189	KLK1B4	kallikrein 1-related pepidase b4 (Klk1b4), mRNA,	0.0172476	0.151631	132.619	202.457	0.655047
6960044	ATPAF2	ATP synthase mitochondrial F1 complex assembly factor 2 (Atpaf2), nuclear gene encoding mitochondrial protein, mRNA,	0.0105636	0.119398	246.34	376.037	0.655094
5090433	IDE	insulin degrading enzyme (Ide), mRNA,	0.0125981	0.13036	199.383	304.357	0.655096
2230563	POLR3K	polymerase (RNA) III (DNA directed) polypeptide K (Polr3k), mRNA,	0.00286557	0.0682429	243.411	371.559	0.655107
1690687	RNF103	ring finger protein 103 (Rnf103), mRNA,	0.0240623	0.17891	1690.59	2580.26	0.6552
2350445	TRAF4	Tnf receptor associated factor 4 (Traf4), mRNA,	0.0480584	0.255175	408.203	622.792	0.65544
5870047	PLEKHG3	pleckstrin homology domain containing, family G (with RhoGef domain) member 3 (Plekhg3), mRNA,	0.034146	0.212619	153.687	234.446	0.655531
2690132	FPGS	folylpolyglutamyl synthetase (Fpgs), mRNA,	0.0093507	0.113211	133.014	202.907	0.655541
6900008	MYAK	---	0.0260162	0.185986	148.283	226.124	0.655763
4920632	0610040J01RIK	RIKEN cDNA 0610040J01 gene (0610040J01Rik), mRNA,	0.0212111	0.167976	216.802	330.603	0.655775
2060164	Yif1b	---	0.0158144	0.144929	538.033	820.202	0.655977
50324	AGPAT3	1-acylglycerol-3-phosphate O-acyltransferase 3 (Agpat3), mRNA,	0.0323279	0.206699	393.396	599.686	0.656003
2570327	WDR22	---	0.00466064	0.0830651	207.009	315.293	0.656559
4830255	PMM2	phosphomannomutase 2 (Pmm2), mRNA,	0.0414195	0.235861	409.3	623.262	0.656706
10338	PEO1	progressive external ophthalmoplegia 1 (human) (Peo1), mRNA,	0.00785678	0.104636	173.616	264.322	0.656834
2970035	Timm21	RIKEN cDNA 1700034H14 gene (1700034H14Rik), mRNA,	0.0377026	0.224288	263.08	400.478	0.656916
2190445	ELL	elongation factor RNA polymerase II (Ell), mRNA,	0.00429178	0.0800244	445.794	678.525	0.657005
360053	Pid1	RIKEN cDNA 5033414K04 gene (5033414K04Rik), mRNA,	0.00104217	0.048351	729.004	1109.39	0.657124
2470427	GPAM	glycerol-3-phosphate acyltransferase, mitochondrial (Gpam), nuclear gene encoding mitochondrial protein, mRNA,	0.00739116	0.101923	144.599	219.989	0.657298
270711	B4GALNT1	beta-1,4-N-acetyl-galactosaminyl transferase 1 (B4galnt1), transcript variant 1, mRNA,	0.0401315	0.231903	368.62	560.199	0.658016
5420750	HECTD1	PREDICTED: HECT domain containing 1 (Hectd1), mRNA,	0.0201117	0.163666	1022.73	1554.26	0.658021
3400138	FBXL15	F-box and leucine-rich repeat protein 15 (Fbxl15), mRNA,	0.0107166	0.120145	138.676	210.72	0.658107
6510014	F12	coagulation factor XII (Hageman factor) (F12), mRNA,	0.00638011	0.0955777	2553.63	3878.76	0.658363
2510132	RSRC1	arginine/serine-rich coiled-coil 1 (Rsrc1), mRNA,	0.0264034	0.187042	227.432	345.41	0.658442
940082	GLYCTK	glycerate kinase (Glyctk), transcript variant 2, mRNA,	0.00908166	0.111341	349.649	530.913	0.65858
1010356	Rsc1a1	---	0.0187222	0.157528	1069.83	1623.67	0.658896
5570132	PPM1L	protein phosphatase 1 (formerly 2C)-like (Ppm1l), mRNA,	0.0399505	0.231262	155.849	236.492	0.659002
2970100	Pdf	---	0.0404018	0.232663	179.166	271.783	0.659225
7210521	PJA1	praja1, RING-H2 motif containing (Pja1), mRNA,	0.00870772	0.109477	752.779	1141.87	0.659251
1340681	RYK	receptor-like tyrosine kinase (Ryk), transcript variant 2, mRNA,	0.018727	0.157528	258.086	391.349	0.659477
4570181	PCMTD2	protein-L-isoaspartate (D-aspartate) O-methyltransferase domain containing 2 (Pcmtd2), mRNA,	0.0038561	0.0766496	154.5	234.272	0.659492
7150292	TRAP1	TNF receptor-associated protein 1 (Trap1), mRNA,	0.000842896	0.0442605	1582.71	2399.39	0.659631
830450	ARL4A	ADP-ribosylation factor-like 4A (Arl4a), transcript variant 1, mRNA,	0.00751566	0.102409	171.03	259.262	0.659678
4850241	ZFYVE1	zinc finger, FYVE domain containing 1 (Zfyve1), mRNA,	0.00158032	0.0555315	229.58	347.673	0.660334
3290253	Fam20c	cDNA sequence BC004044 (BC004044), mRNA,	0.0135189	0.1351	141.59	214.414	0.660357
1980671	SYBL1	synaptobrevin like 1 (Sybl1), mRNA,	0.0320884	0.206126	478.498	724.24	0.66069
5080100	ADORA1	adenosine A1 receptor (Adora1), transcript variant 1, mRNA,	0.0131923	0.133603	172.565	261.137	0.660822
4780427	PTRH2	peptidyl-tRNA hydrolase 2 (Ptrh2), nuclear gene encoding mitochondrial protein, transcript variant 2, mRNA,	0.000755079	0.0431438	148.5	224.687	0.660919
1070482	MRPL48	mitochondrial ribosomal protein L48 (Mrpl48), transcript variant 1, mRNA,	0.0200406	0.163359	501.067	758.123	0.660931
4670367	B3GNT9	UDP-GlcNAc:betaGal beta-1,3-N-acetylglucosaminyltransferase 9 (B3gnt9), mRNA,	0.0324868	0.207334	223.943	338.805	0.66098
5420484	Fra10ac1	RIKEN cDNA 5730455O13 gene (5730455O13Rik), mRNA,	0.00236962	0.063453	481.447	728.145	0.661197
6840438	CUTC	cutC copper transporter homolog (E,coli) (Cutc), mRNA,	0.00461363	0.0825428	567.957	858.946	0.661226
4480408	F13B	---	0.000547226	0.0390108	2994.29	4526.27	0.661536
4920291	MRPL48	mitochondrial ribosomal protein L48 (Mrpl48), nuclear gene encoding mitochondrial protein, mRNA,	0.0218501	0.170229	522.467	789.693	0.661607
5560241	CDK8	cyclin-dependent kinase 8 (Cdk8), mRNA,	0.0179352	0.154308	398.986	603.034	0.661631
1110477	Noa1	RIKEN cDNA 2610024G14 gene (2610024G14Rik), mRNA,	0.00879422	0.109764	186.852	282.406	0.661643
2100309	Cnst	RIKEN cDNA 9630058J23 gene (9630058J23Rik), mRNA,	0.0429798	0.240952	163.761	247.478	0.661719
7570050	HDAC5	histone deacetylase 5 (Hdac5), transcript variant 1, mRNA,	0.00418639	0.0791168	233.25	352.478	0.661744
3440504	GM561	gene model 561, (NCBI) (Gm561), mRNA,	0.0235253	0.176834	590.445	891.477	0.662322
990324	UCC1	---	0.00959776	0.114669	109.194	164.856	0.662359
2260021	PLEKHA6	pleckstrin homology domain containing, family A member 6 (Plekha6), mRNA,	8.80828e-05	0.0260685	119.622	180.598	0.662366
3440286	PIK3CB	phosphatidylinositol 3-kinase, catalytic, beta polypeptide (Pik3cb), mRNA,	0.0169892	0.150453	329.59	497.512	0.662476
4540332	VAPB	vesicle-associated membrane protein, associated protein B and C (Vapb), mRNA,	0.00212745	0.0618248	165.688	250.066	0.662578
1690369	PPP2R5E	---	0.0168844	0.149906	117.332	177.07	0.662627
3170102	TRIT1	tRNA isopentenyltransferase 1 (Trit1), mRNA,	0.00403075	0.0778447	284.175	428.847	0.662648
2900066	LOC100047712	PREDICTED: similar to coiled-coil domain containing 101 (LOC100047712), mRNA,	0.0423567	0.23885	246.398	371.664	0.662959
6370603	LOC385822	---	0.0283419	0.194076	181.265	273.256	0.663351
2100598	BTBD1	BTB (POZ) domain containing 1 (Btbd1), mRNA,	0.0397762	0.230714	472.627	712.277	0.663543
2850215	Tmem260	RIKEN cDNA 6720456H20 gene (6720456H20Rik), mRNA,	0.00604338	0.0933064	186.74	281.418	0.663567
5670364	NDUFB11	NADH dehydrogenase (ubiquinone) 1 beta subcomplex, 11 (Ndufb11), mRNA,	0.0413635	0.235714	133.785	201.589	0.663655
6400291	MTMR4	myotubularin related protein 4 (Mtmr4), mRNA,	0.000399054	0.0352859	145.514	219.236	0.663729
4780446	CCDC117	coiled-coil domain containing 117 (Ccdc117), mRNA,	0.00459976	0.0824552	291.921	439.636	0.664006
7560075	BDH1	3-hydroxybutyrate dehydrogenase, type 1 (Bdh1), mRNA,	0.015766	0.144768	233.062	350.973	0.664046
730377	KCMF1	---	0.000576849	0.0396481	128.686	193.733	0.664241
4070255	E030024L06RIK	---	0.000111336	0.0272508	216.708	326.144	0.664455
6100273	FGFR1OP	Fgfr1 oncogene partner (Fgfr1op), mRNA,	0.00354755	0.0741561	131.364	197.694	0.664481
270673	ACADS	acyl-Coenzyme A dehydrogenase, short chain (Acads), nuclear gene encoding mitochondrial protein, mRNA,	0.0183513	0.156009	883.766	1329.97	0.664501
4610369	PVRL3	poliovirus receptor-related 3 (Pvrl3), transcript variant beta, mRNA,	0.0459654	0.249556	241.629	363.575	0.664592
2230390	TSR1	TSR1, 20S rRNA accumulation, homolog (yeast) (Tsr1), mRNA,	0.00117348	0.0501299	278.871	419.584	0.664638
3450452	DCUN1D4	DCN1, defective in cullin neddylation 1, domain containing 4 (S, cerevisiae) (Dcun1d4), mRNA,	0.00364901	0.0750421	260.861	392.458	0.664685
7040187	TRAM1	translocating chain-associating membrane protein 1 (Tram1), mRNA,	0.0091476	0.111828	1771.11	2664.57	0.66469
1510709	KIF13B	---	0.000561565	0.0393625	168.002	252.733	0.664743
4890390	Abhd18	RIKEN cDNA 3110057O12 gene (3110057O12Rik), mRNA,	0.0105286	0.119398	140.377	211.129	0.664886
4050553	AA415398	expressed sequence AA415398 (AA415398), mRNA,	0.00179278	0.057861	139.147	209.204	0.665125
2650471	F2	coagulation factor II (F2), mRNA,	0.0177637	0.153485	5388.98	8100.36	0.665276
5910750	CLMN	calmin (Clmn), transcript variant 2, mRNA,	0.0052763	0.0880634	392.355	589.658	0.665394
5890010	NDUFS8	NADH dehydrogenase (ubiquinone) Fe-S protein 8 (Ndufs8), mRNA,	0.0421352	0.238282	1992.84	2994.69	0.665458
6060367	RARRES2	retinoic acid receptor responder (tazarotene induced) 2 (Rarres2), mRNA,	0.0181572	0.155212	7026.71	10556.7	0.665617
870639	IQWD1	PREDICTED: IQ motif and WD repeats 1 (Iqwd1), mRNA,	0.000321738	0.0325193	165.961	249.322	0.665651
6220204	Tex261	---	0.0358987	0.218868	333.935	501.53	0.665832
2260289	ACADVL	acyl-Coenzyme A dehydrogenase, very long chain (Acadvl), nuclear gene encoding mitochondrial protein, mRNA,	0.000135846	0.0274	2290.92	3439.87	0.665988
4730735	LOC674308	PREDICTED: similar to solute carrier family 39 (zinc transporter), member 9, transcript variant 4 (LOC674308), mRNA,	0.0252103	0.183311	281.81	423.116	0.666036
4540403	IL15RA	interleukin 15 receptor, alpha chain (Il15ra), transcript variant 2, mRNA,	0.00217922	0.0621231	126.718	190.254	0.666043
2370091	SUCLG2	PREDICTED: succinate-Coenzyme A ligase, GDP-forming, beta subunit (Suclg2), mRNA,	0.00310021	0.0704257	286.706	430.421	0.666107
3180114	LOC100046953	PREDICTED: similar to Rab6 interacting protein 1 (LOC100046953), mRNA,	0.0213604	0.168602	734.572	489.649	1.5002
840360	AU040829	expressed sequence AU040829 (AU040829), transcript variant 2, mRNA,	0.00877617	0.10972	151.403	100.917	1.50027
4760241	CD40	CD40 antigen (Cd40), transcript variant 5, mRNA,	0.000389947	0.0348679	157.969	105.285	1.50039
240450	HIST2H2AC	histone cluster 2, H2ac (Hist2h2ac), mRNA,	0.0186229	0.15712	2982.25	1987.58	1.50044
1570102	GSTM5	glutathione S-transferase, mu 5 (Gstm5), mRNA,	0.0215932	0.169456	774.797	516.322	1.50061
7550546	LOC100043209	PREDICTED: similar to ribosomal protein L15 (LOC100043209), mRNA,	0.00406645	0.0781293	13095.5	8726.01	1.50074
3450470	SERINC1	serine incorporator 1 (Serinc1), mRNA,	0.0261081	0.186173	3669.33	2444.9	1.50081
2900138	KIF20B	kinesin family member 20B (Kif20b), mRNA,	0.0170873	0.150868	144.761	96.3966	1.50173
1820274	CDCA2	cell division cycle associated 2 (Cdca2), mRNA,	0.0327776	0.20828	158.287	105.388	1.50195
5290193	TTPAL	tocopherol (alpha) transfer protein-like (Ttpal), transcript variant 1, mRNA,	0.0346477	0.214504	191.518	127.51	1.50199
830504	4631422C13RIK	PREDICTED: RIKEN cDNA 4631422C13 gene (4631422C13Rik), mRNA,	0.01366	0.135674	168.072	111.822	1.50302
4120754	MAN2B2	mannosidase 2, alpha B2 (Man2b2), mRNA,	0.0159699	0.145675	271.751	180.757	1.5034
1990440	INPPL1	inositol polyphosphate phosphatase-like 1 (Inppl1), mRNA,	0.029312	0.197218	946.899	629.645	1.50386
2030576	DAZAP2	DAZ associated protein 2 (Dazap2), mRNA,	0.0146182	0.1395	3478.74	2312.87	1.50408
1570725	DSCR1L2	Down syndrome critical region gene 1-like 2 (Dscr1l2), mRNA,	0.00214178	0.0619827	202.027	134.299	1.5043
3360402	LOC100048299	PREDICTED: similar to Myn protein - mouse (LOC100048299), mRNA,	0.0180973	0.154942	692.979	460.651	1.50435
4730475	A230046K03RIK	RIKEN cDNA A230046K03 gene (A230046K03Rik), mRNA,	0.0103184	0.118346	981.355	651.945	1.50527
3060692	1500010J02RIK	RIKEN cDNA 1500010J02 gene (1500010J02Rik), transcript variant 1, mRNA,	0.0403969	0.232663	273.623	181.776	1.50527
3140139	RAB11FIP5	RAB11 family interacting protein 5 (class I) (Rab11fip5), transcript variant 1, mRNA,	0.00495272	0.0858591	156.582	103.972	1.506
1170471	MUG2	murinoglobulin 2 (Mug2), mRNA,	0.0248371	0.181717	6093.82	4043.92	1.50691
2260424	PRKD2	protein kinase D2 (Prkd2), mRNA,	0.0055344	0.0899383	350.579	232.612	1.50714
3180240	ATP6A1	---	0.0441666	0.244366	175.368	116.358	1.50714
1740273	TCEB2	transcription elongation factor B (SIII), polypeptide 2 (Tceb2), mRNA,	0.00547859	0.0893967	1544.34	1024.27	1.50775
3120079	ALG12	asparagine-linked glycosylation 12 homolog (yeast, alpha-1,6-mannosyltransferase) (Alg12), mRNA,	0.0385885	0.227132	325.687	215.974	1.50799
6350291	PRSS8	protease, serine, 8 (prostasin) (Prss8), mRNA,	0.00533565	0.0885437	311.139	206.298	1.50821
1570291	LOC100045343	PREDICTED: similar to CDNA sequence BC046404 (LOC100045343), misc RNA,	0.00109581	0.049128	162.681	107.861	1.50826
1240189	EXOSC1	exosome component 1 (Exosc1), mRNA,	0.0209919	0.167171	683.278	452.99	1.50837
6290132	DRCTNNB1A	---	0.0140375	0.137078	266.076	176.376	1.50857
520379	RPS9	ribosomal protein S9 (Rps9), mRNA,	0.00038969	0.0348679	9864.03	6536.87	1.50898
990008	MORC3	microrchidia 3 (Morc3), mRNA, XM_978468 XM_978538 XM_978584 XM_978615	0.00385817	0.0766503	679.015	449.949	1.50909
5560494	2610027C15RIK	RIKEN cDNA 2610027C15 gene (2610027C15Rik), mRNA,	0.000528276	0.0385496	319.356	211.608	1.50919
6550754	STK4	serine/threonine kinase 4 (Stk4), mRNA,	0.0109315	0.121038	602.845	399.413	1.50933
650064	RAB5C	RAB5C, member RAS oncogene family (Rab5c), mRNA,	0.00423464	0.0795309	3283.31	2174.28	1.51007
6180437	NSF	N-ethylmaleimide sensitive fusion protein (Nsf), mRNA,	0.000347635	0.0336352	454.313	300.838	1.51016
1300121	9530018I07RIK	---	0.00638085	0.0955777	175.437	116.131	1.51069
1780543	KIF2C	kinesin family member 2C (Kif2c), mRNA, XM_986361	0.0307596	0.20224	150.223	99.4274	1.51088
770347	MAML2	PREDICTED: mastermind like 2 (Drosophila) (Maml2), mRNA,	0.00653793	0.0965886	208.901	138.228	1.51128
1440026	SNX6	sorting nexin 6 (Snx6), mRNA,	0.00830464	0.106985	415.401	274.8	1.51165
7330739	HIST2H3C1	histone cluster 2, H3c1 (Hist2h3c1), transcript variant 1, mRNA,	0.00750122	0.10237	1373.84	908.545	1.51213
3060497	CTNNB1	catenin (cadherin associated protein), beta 1 (Ctnnb1), mRNA,	0.042706	0.240045	1443.17	954.179	1.51248
270176	IL2RG	interleukin 2 receptor, gamma chain (Il2rg), mRNA,	0.0016762	0.0563475	154.279	101.976	1.51289
70220	EG268795	PREDICTED: predicted gene, EG268795, transcript variant 4 (EG268795), mRNA,	0.00300921	0.0698412	5749.9	3799.38	1.51338
3420750	D930028F11RIK	RIKEN cDNA D930028F11 gene (D930028F11Rik), mRNA,	0.0115105	0.124364	157.667	104.146	1.5139
2340717	APPL1	adaptor protein, phosphotyrosine interaction, PH domain and leucine zipper containing 1 (Appl1), mRNA,	0.00293318	0.0690677	263.719	174.192	1.51396
7380524	PRELP	proline arginine-rich end leucine-rich repeat (Prelp), mRNA,	0.00588173	0.0921879	1985.28	1311.04	1.51427
6450291	KCTD10	potassium channel tetramerisation domain containing 10 (Kctd10), mRNA,	0.00294917	0.0691924	357.885	236.296	1.51456
5490670	1700023M03RIK	---	0.00624413	0.0946253	198.962	131.354	1.5147
2350564	SUMO3	---	0.0101446	0.117562	987.181	651.265	1.51579
1300491	EIF3A	eukaryotic translation initiation factor 3, subunit A (Eif3a), mRNA,	0.00816721	0.10621	941.046	620.554	1.51646
7200356	MYO1G	myosin IG (Myo1g), mRNA,	0.00811124	0.105879	166.068	109.449	1.51731
110706	PPIC	peptidylprolyl isomerase C (Ppic), mRNA,	0.00108049	0.0489818	181.906	119.86	1.51766
1070358	MRPL54	mitochondrial ribosomal protein L54 (Mrpl54), nuclear gene encoding mitochondrial protein, mRNA,	0.0164703	0.147876	1771.75	1167.11	1.51807
5550019	RPS6	ribosomal protein S6 (Rps6), mRNA,	0.0209017	0.166746	5462.51	3597.22	1.51854
4250379	NUP205	PREDICTED: nucleoporin 205, transcript variant 1 (Nup205), mRNA,	0.00373042	0.0756438	474.112	312.214	1.51855
2490142	DDX58	DEAD (Asp-Glu-Ala-Asp) box polypeptide 58 (Ddx58), mRNA,	0.00017294	0.0274	231.849	152.675	1.51858
3990202	SYN1	synapsin I (Syn1), mRNA,	0.00398685	0.0776597	154.121	101.487	1.51862
5270056	SFTPD	surfactant associated protein D (Sftpd), mRNA,	0.00856042	0.108366	166.121	109.372	1.51886
5960577	IFITM1	interferon induced transmembrane protein 1 (Ifitm1), mRNA,	0.0078256	0.104313	13366.4	8795.86	1.51962
6200630	ARMCX2	armadillo repeat containing, X-linked 2 (Armcx2), mRNA,	0.00585576	0.0919667	255.442	168.061	1.51994
5550286	LOC269251	---	0.026469	0.187184	905.1	595.353	1.52027
380520	AURKA	aurora kinase A (Aurka), mRNA,	0.0143487	0.138386	149.278	98.1887	1.52032
6270411	PCDH17	protocadherin 17 (Pcdh17), mRNA,	0.0118895	0.126349	171.136	112.564	1.52035
670014	TRAPPC2L	trafficking protein particle complex 2-like (Trappc2l), mRNA,	0.00156742	0.0553329	1259.13	828.171	1.52037
6110739	AA881470	EST AA881470 (AA881470), transcript variant 1, mRNA,	0.0224107	0.172284	430.668	282.996	1.52181
7570278	CLSPN	claspin homolog (Xenopus laevis) (Clspn), mRNA,	0.00708198	0.100254	167.219	109.843	1.52234
6480630	HRMT1L2	---	0.028998	0.196448	878.375	576.65	1.52324
7570291	LSM14A	LSM14 homolog A (SCD6, S, cerevisiae) (Lsm14a), mRNA,	0.0479147	0.255126	663.131	435.324	1.5233
1980014	TMEM199	transmembrane protein 199 (Tmem199), mRNA,	0.00385608	0.0766496	716.002	469.909	1.5237
4250180	EXOC6B	PREDICTED: exocyst complex component 6B, transcript variant 17 (Exoc6b), mRNA,	0.0258002	0.185268	344.92	226.364	1.52374
4540164	CLPTM1L	CLPTM1-like (Clptm1l), mRNA,	0.0357884	0.218609	2312.74	1517.77	1.52377
1110022	VAPA	vesicle-associated membrane protein, associated protein A (Vapa), mRNA,	0.0434601	0.242549	1118.5	733.702	1.52446
1820215	Zfp362	---	0.0241239	0.179112	468.274	307.134	1.52466
4200543	VARS	valyl-tRNA synthetase (Vars), nuclear gene encoding mitochondrial protein, mRNA,	0.0434995	0.242574	320.538	210.234	1.52467
1260554	COX7A2L	cytochrome c oxidase subunit VIIa polypeptide 2-like (Cox7a2l), mRNA,	0.00981066	0.115728	2752.88	1805.43	1.52478
3440139	LOC635470	PREDICTED: similar to ribosomal protein L27a-like (LOC635470), mRNA,	0.0012718	0.0511895	5923.35	3883.64	1.52521
6480538	CDC42	cell division cycle 42 homolog (S, cerevisiae) (Cdc42), mRNA,	0.00277303	0.0677143	1007.73	660.585	1.52551
2850609	FAIM	Fas apoptotic inhibitory molecule (Faim), mRNA,	0.0185196	0.156716	332.66	218.038	1.5257
4040450	AHNAK2	AHNAK nucleoprotein 2 (Ahnak2), mRNA,	0.0315955	0.204528	161.095	105.574	1.52589
650528	DDX21	DEAD (Asp-Glu-Ala-Asp) box polypeptide 21 (Ddx21), mRNA,	0.014847	0.140793	563.874	369.372	1.52657
1240731	ENTPD5	ectonucleoside triphosphate diphosphohydrolase 5 (Entpd5), transcript variant 1, mRNA,	0.0105637	0.119398	3428.67	2245.49	1.52691
3890445	CLN5	---	0.0239487	0.178505	2212.87	1449.25	1.52691
6510402	SLC35C1	solute carrier family 35, member C1 (Slc35c1), transcript variant 2, mRNA,	0.0308487	0.202599	1088.45	712.744	1.52712
3130750	UNG	uracil DNA glycosylase (Ung), transcript variant 2, mRNA,	0.0251552	0.18301	387.127	253.493	1.52717
4900358	NPB	neuropeptide B (Npb), mRNA,	0.0229415	0.174385	176.138	115.334	1.5272
6650301	LOC675228	PREDICTED: similar to vacuolar ATPase subunit F (LOC675228), misc RNA,	0.00181192	0.0582296	3479.25	2278.14	1.52723
4200768	ZFP518B	zinc finger protein 518B (Zfp518b), mRNA,	0.0428128	0.240343	202.399	132.515	1.52736
780328	LOC100046853	PREDICTED: similar to heterogeneous nuclear ribonucleoprotein K (LOC100046853), mRNA,	0.0157401	0.144687	3964.59	2595.66	1.52739
6520619	LOC100047998	PREDICTED: similar to ribosomal protein L37a (LOC100047998), mRNA,	0.0287609	0.195927	8029.03	5256.13	1.52756
3190327	LARS	leucyl-tRNA synthetase (Lars), mRNA, XM_901187 XM_913429 XM_922755 XM_922767 XM_922771 XM_922775 XM_922782 XM_922785 XM_989215	0.00609419	0.0937342	523.433	342.659	1.52756
7040477	CAPN2	calpain 2 (Capn2), mRNA,	0.0245826	0.180731	433.368	283.608	1.52805
2750719	SMN1	survival motor neuron 1 (Smn1), mRNA,	0.0293444	0.197307	600.078	392.697	1.52809
6940451	MYADM	myeloid-associated differentiation marker (Myadm), mRNA,	0.0202538	0.164328	508.038	332.398	1.5284
5260253	ACP2	acid phosphatase 2, lysosomal (Acp2), mRNA,	0.00222878	0.0626622	661.986	432.782	1.52961
2070520	NME1	non-metastatic cells 1, protein (NM23A) expressed in (Nme1), mRNA,	0.0010822	0.0489818	6104.7	3990.85	1.52967
5220356	PIRA1	paired-Ig-like receptor A1 (Pira1), mRNA,	0.0127432	0.131321	146.482	95.7419	1.52996
4850465	Appl1	---	0.00806873	0.105663	287.806	188.102	1.53005
4290180	CASP4	caspase 4, apoptosis-related cysteine peptidase (Casp4), mRNA,	0.00574806	0.0912891	161.815	105.747	1.5302
5490730	SCL0001163	---	0.0224829	0.172638	199.07	130.077	1.5304
6480767	EG666609	PREDICTED: predicted gene, EG666609 (EG666609), mRNA,	0.0129518	0.132415	2878.18	1880.39	1.53063
5090368	ATP13A2	ATPase type 13A2 (Atp13a2), mRNA,	0.0011801	0.0501299	260.912	170.41	1.53108
4890220	ZDHHC13	zinc finger, DHHC domain containing 13 (Zdhhc13), mRNA,	0.0402399	0.232293	323.803	211.431	1.53148
1090438	ATF3	activating transcription factor 3 (Atf3), mRNA,	0.000169318	0.0274	151.695	99.0468	1.53155
540041	Glmp	RIKEN cDNA 0610031J06 gene (0610031J06Rik), mRNA,	0.009493	0.114105	425.179	277.605	1.5316
730431	NAT11	PREDICTED: N-acetyltransferase 11, transcript variant 9 (Nat11), mRNA,	0.00614406	0.0940214	325.945	212.789	1.53178
4010019	IFITM1	interferon induced transmembrane protein 1 (Ifitm1), mRNA,	0.00277694	0.0677143	817.303	533.466	1.53206
2810541	PTPN6	protein tyrosine phosphatase, non-receptor type 6 (Ptpn6), transcript variant 1, mRNA,	0.0331008	0.209364	236.682	154.442	1.5325
7200097	LOC100039571	PREDICTED: similar to ribosomal protein L23a (LOC100039571), mRNA,	0.0185169	0.156716	4919.4	3209.82	1.53261
610039	Rad54b	RIKEN cDNA E130016E03 gene (E130016E03Rik), mRNA,	0.0216946	0.1697	172.69	112.66	1.53284
4290170	DDX52	DEAD (Asp-Glu-Ala-Asp) box polypeptide 52 (Ddx52), mRNA,	0.0122375	0.128299	406.464	265.14	1.53301
5890661	EG668850	PREDICTED: predicted gene, EG668850 (EG668850), misc RNA,	0.00463933	0.0828771	3003.19	1958.83	1.53315
580411	TRUB2	TruB pseudouridine (psi) synthase homolog 2 (E, coli) (Trub2), mRNA,	0.000778214	0.0434504	3008.33	1961.43	1.53374
1740301	SFPI1	SFFV proviral integration 1 (Sfpi1), mRNA,	0.0353958	0.217021	185.351	120.797	1.53441
1470475	NUB1	negative regulator of ubiquitin-like proteins 1 (Nub1), mRNA,	0.0172852	0.151675	622.097	405.228	1.53518
6420170	BC006779	---	0.00710188	0.100337	792.652	516.247	1.53541
4880747	EPSTI1	epithelial stromal interaction 1 (breast) (Epsti1), transcript variant a, mRNA,	0.0212924	0.168321	150.708	98.1381	1.53567
2370685	PRPF38A	PRP38 pre-mRNA processing factor 38 (yeast) domain containing A (Prpf38a), mRNA,	0.0090535	0.111158	514.704	335.153	1.53573
5870398	PSMB10	proteasome (prosome, macropain) subunit, beta type 10 (Psmb10), mRNA,	0.0418464	0.237157	1514.96	986.331	1.53596
3520612	THUMPD3	THUMP domain containing 3 (Thumpd3), mRNA,	0.00427843	0.0800244	437.075	284.366	1.53701
1990221	LOC100048556	PREDICTED: similar to monocyte chemoattractant protein-5, transcript variant 1 (LOC100048556), mRNA,	0.00136517	0.0524257	147.957	96.2617	1.53703
6290392	COX17	cytochrome c oxidase, subunit XVII assembly protein homolog (yeast) (Cox17), mRNA,	0.0179999	0.154607	3137.8	2041.35	1.53712
1240500	LOC268700	---	0.00365168	0.0750421	5181.32	3369.81	1.53757
2750685	FANCL	Fanconi anemia, complementation group L (Fancl), mRNA,	0.000225456	0.0297902	241.15	156.81	1.53785
4010477	SEPT2	septin 2 (Sept2), mRNA,	0.000783049	0.0435659	3710.47	2412.57	1.53797
5820440	LOC636952	PREDICTED: similar to HIStone family member (his-71) (LOC636952), misc RNA,	0.00175724	0.0573796	1848.94	1202.01	1.53822
6200372	ANXA4	---	0.0151113	0.141932	729.753	474.172	1.539
3870332	FANCL	Fanconi anemia, complementation group L (Fancl), mRNA,	0.0118288	0.126028	198.022	128.662	1.53908
1450020	PVRL2	poliovirus receptor-related 2 (Pvrl2), mRNA,	0.00436666	0.080458	402.118	261.172	1.53967
2850487	EIF1A	eukaryotic translation initiation factor 1A (Eif1a), mRNA,	0.0272995	0.190118	887.873	576.465	1.5402
4880128	MAPK3	mitogen-activated protein kinase 3 (Mapk3), mRNA,	0.00765718	0.103344	227.844	147.915	1.54037
670719	MFAP3	microfibrillar-associated protein 3 (Mfap3), transcript variant 2, mRNA,	0.00288058	0.0684789	412.722	267.895	1.54061
5890615	BLVRA	---	0.0180398	0.15465	857.344	556.477	1.54066
1030270	PLD1	---	0.0171792	0.151253	246.28	159.839	1.5408
770438	NUBP1	nucleotide binding protein 1 (Nubp1), mRNA,	0.0278926	0.192619	1806.54	1172.12	1.54126
6560079	EG432681	PREDICTED: predicted gene, EG432681 (EG432681), mRNA,	0.000505618	0.0380575	8618.57	5590.98	1.54151
20154	MIDN	midnolin (Midn), mRNA,	0.0303637	0.200578	1125.73	730.129	1.54183
6290390	AURKB	aurora kinase B (Aurkb), mRNA,	0.0309376	0.202844	160.952	104.379	1.542
3400079	APBB1IP	amyloid beta (A4) precursor protein-binding, family B, member 1 interacting protein (Apbb1ip), mRNA,	0.00106887	0.048938	156	101.153	1.54221
3310537	P4HA2	---	0.00627772	0.0948804	297.588	192.951	1.5423
1090411	ZBTB45	zinc finger and BTB domain containing 45 (Zbtb45), mRNA,	0.0101212	0.117459	183.561	118.989	1.54267
5050129	LYSMD2	LysM, putative peptidoglycan-binding, domain containing 2 (Lysmd2), mRNA,	0.0163947	0.147618	150.581	97.6058	1.54275
2810468	SORT1	sortilin 1 (Sort1), mRNA,	0.00330493	0.0722747	614.573	398.273	1.5431
1770424	EPB4,1L2	---	0.0142292	0.137939	345.559	223.929	1.54316
6980639	UBAP2	ubiquitin-associated protein 2 (Ubap2), mRNA,	0.00491267	0.085525	476.902	308.872	1.54401
6450022	NOTCH1	Notch gene homolog 1 (Drosophila) (Notch1), mRNA,	0.000888647	0.0452145	338.912	219.442	1.54443
5270167	6330442E10RIK	RIKEN cDNA 6330442E10 gene (6330442E10Rik), mRNA,	0.0047531	0.083985	163.208	105.596	1.54559
5690451	ATF7IP	activating transcription factor 7 interacting protein (Atf7ip), mRNA,	0.0220903	0.171266	393.035	254.266	1.54576
7160474	ARHGAP4	Rho GTPase activating protein 4 (Arhgap4), mRNA,	0.0185447	0.156798	253.596	164.046	1.54589
3710753	LOC225134	PREDICTED: similar to ribosomal protein S4, X-linked (LOC225134), misc RNA,	0.0269071	0.188633	6054.67	3916.38	1.54598
1450731	TOR1B	torsin family 1, member B (Tor1b), mRNA,	0.00325749	0.0720276	465.348	300.971	1.54615
2100497	LOC621823	PREDICTED: similar to Proteasome activator complex subunit 2 (Proteasome activator 28-beta subunit) (PA28beta) (PA28b) (Activator of multicatalytic protease subunit 2) (11S regulator complex beta subunit) (REG-beta) (LOC621823), mRNA,	0.0361118	0.219622	832.341	538.23	1.54644
1450056	MICALL2	MICAL-like 2 (Micall2), mRNA,	0.037024	0.222139	174.444	112.727	1.54749
4890279	KLRD1	killer cell lectin-like receptor, subfamily D, member 1 (Klrd1), mRNA,	1.97835e-05	0.0213155	162.163	104.783	1.54761
4280551	YTHDF2	YTH domain family 2 (Ythdf2), mRNA,	0.000629432	0.0404641	1179.74	762.272	1.54767
5050609	RAB11FIP5	RAB11 family interacting protein 5 (class I) (Rab11fip5), transcript variant 1, mRNA,	0.0237337	0.177663	157.165	101.496	1.54849
6420671	FRAG1	FGF receptor activating protein 1 (Frag1), mRNA,	0.0496833	0.259461	383.121	247.395	1.54862
5090017	FEM1B	feminization 1 homolog b (C, elegans) (Fem1b), mRNA,	0.0236791	0.177431	520.788	336.221	1.54895
2940367	ART2B	ADP-ribosyltransferase 2b (Art2b), mRNA,	0.0223976	0.172217	168.389	108.671	1.54953
6020343	LOC100047759	PREDICTED: similar to acidic ribosomal phosphoprotein P1, transcript variant 1 (LOC100047759), mRNA,	0.00630173	0.0950528	15009.2	9684.67	1.54979
6620184	SPC25	SPC25, NDC80 kinetochore complex component, homolog (S, cerevisiae) (Spc25), mRNA,	0.0274948	0.19095	298.713	192.698	1.55016
6580241	TRIOBP	---	0.000802289	0.0435712	1893.92	1221.72	1.55021
6180064	RBM43	RNA binding motif protein 43 (Rbm43), mRNA,	0.0035196	0.0741129	287.144	185.212	1.55036
7570762	Gm9294	predicted gene, EG668668 (EG668668), mRNA,	0.0287041	0.195681	14490.8	9345.55	1.55056
5720619	MYO9A	PREDICTED: myosin IXa, transcript variant 2 (Myo9a), mRNA,	0.00319285	0.0713954	163.184	105.228	1.55077
7200739	SULF2	sulfatase 2 (Sulf2), mRNA,	0.00698384	0.0999338	424.791	273.894	1.55093
380672	TBC1D10C	TBC1 domain family, member 10c (Tbc1d10c), mRNA,	0.0164161	0.147669	223.112	143.819	1.55134
4050059	ALS2CR4	amyotrophic lateral sclerosis 2 (juvenile) chromosome region, candidate 4 (Als2cr4), transcript variant 2, mRNA, XM_909142 XM_921139 XM_921149 XM_921172 XM_921181	0.000386549	0.0348672	249.232	160.642	1.55148
4480468	ARHGEF3	Rho guanine nucleotide exchange factor (GEF) 3 (Arhgef3), mRNA,	0.00239429	0.0637367	1777.33	1145.24	1.55193
2750333	NECAP2	NECAP endocytosis associated 2 (Necap2), mRNA,	0.00136849	0.0524257	302.389	194.834	1.55204
7400369	PLAGL2	pleiomorphic adenoma gene-like 2 (Plagl2), mRNA,	0.00961163	0.114774	295.186	190.141	1.55246
2570070	Tprn	RIKEN cDNA C430004E15 gene (C430004E15Rik), mRNA,	0.0120198	0.127043	237.455	152.922	1.55278
3060687	RPL29	ribosomal protein L29 (Rpl29), mRNA,	0.00774742	0.104006	2263.95	1457.83	1.55296
6250424	REEP4	receptor accessory protein 4 (Reep4), mRNA,	0.00986621	0.11607	245.344	157.978	1.55302
4850519	LOC100039346	PREDICTED: hypothetical protein LOC100039346 (LOC100039346), mRNA,	0.00303128	0.0698452	4065.25	2616.58	1.55365
3060332	TM6SF1	transmembrane 6 superfamily member 1 (Tm6sf1), mRNA,	0.0150521	0.141503	174.323	112.178	1.55399
5490390	RPL18	ribosomal protein L18 (Rpl18), mRNA,	0.0229653	0.174479	7112.41	4575.05	1.55461
2370563	PIGH	phosphatidylinositol glycan anchor biosynthesis, class H (Pigh), mRNA,	0.0249092	0.182009	156.987	100.944	1.55519
7610170	CKLF	chemokine-like factor (Cklf), transcript variant 4, mRNA,	0.00583394	0.0919007	175.262	112.663	1.55563
2480475	SESN1	sestrin 1 (Sesn1), mRNA,	0.0138904	0.136673	444.024	285.386	1.55587
4280093	APOL9B	apolipoprotein L 9b (Apol9b), mRNA,	0.0152763	0.142872	1825.55	1173.25	1.55598
1400692	LOC234987	---	0.0199995	0.163171	1228.09	789.022	1.55647
5900504	RPL34	ribosomal protein L34 (Rpl34), transcript variant 1, mRNA,	0.00305569	0.0700226	5296.06	3402.49	1.55652
1340671	RPA1	replication protein A1 (Rpa1), mRNA,	0.034103	0.212468	1529.75	982.783	1.55655
7380044	Lair1	---	0.0101824	0.117619	175.801	112.882	1.55739
3120373	VPS36	vacuolar protein sorting 36 (yeast) (Vps36), mRNA,	0.0229219	0.174324	705.502	452.862	1.55787
3890538	ARL2BP	ADP-ribosylation factor-like 2 binding protein (Arl2bp), transcript variant 1, mRNA,	0.0062182	0.0944193	220.686	141.599	1.55853
6450253	LOC624083	PREDICTED: similar to RIKEN cDNA 5830484A20 gene (LOC624083), misc RNA,	0.019929	0.162889	159.039	102.003	1.55916
6400044	CKLF	chemokine-like factor (Cklf), transcript variant 4, mRNA,	0.00265017	0.0663745	232.856	149.19	1.5608
620360	CNIH4	cornichon homolog 4 (Drosophila) (Cnih4), mRNA,	0.00753063	0.102443	809.596	518.676	1.56089
630341	EFEMP2	epidermal growth factor-containing fibulin-like extracellular matrix protein 2 (Efemp2), mRNA,	0.0282155	0.193725	237.475	152.086	1.56145
830349	LOC623466	PREDICTED: similar to MGC27348 protein (LOC623466), misc RNA,	0.00843239	0.107587	13837.5	8861.1	1.5616
7380142	SNX5	sorting nexin 5 (Snx5), mRNA, XM_001004302	0.000727239	0.0427624	164.035	105.013	1.56205
7100685	CTPS	cytidine 5-triphosphate synthase (Ctps), mRNA,	0.0018857	0.059214	179.602	114.968	1.56219
5260035	ARHGEF6	Rac/Cdc42 guanine nucleotide exchange factor (GEF) 6 (Arhgef6), mRNA,	0.021758	0.169866	228.238	145.911	1.56423
450246	LOC100043192	PREDICTED: similar to ribosomal protein L31 (LOC100043192), mRNA,	0.0143986	0.138595	4163.34	2661.35	1.56437
4250220	RTN3	reticulon 3 (Rtn3), transcript variant 3, mRNA,	0.0282233	0.193725	586.812	375.016	1.56476
6280184	GPX7	glutathione peroxidase 7 (Gpx7), mRNA,	0.00585747	0.0919667	209.138	133.609	1.5653
6550681	ESAM	endothelial cell-specific adhesion molecule (Esam), mRNA,	0.00170015	0.0566759	780.784	498.781	1.56538
2750356	RNPS1	ribonucleic acid binding protein S1 (Rnps1), transcript variant 2, mRNA,	0.0134919	0.135007	668.738	426.959	1.56628
7610767	TCEAL5	transcription elongation factor A (SII)-like 5 (Tceal5), mRNA,	0.011515	0.124382	152.055	97.0791	1.5663
360121	GNG10	guanine nucleotide binding protein (G protein), gamma 10 (Gng10), mRNA,	0.00886309	0.110104	767.274	489.649	1.56699
1070152	STXBP2	---	0.0130149	0.132821	1292.27	824.481	1.56738
5900494	SNAP23	synaptosomal-associated protein 23 (Snap23), mRNA,	0.00365092	0.0750421	984.726	628.092	1.5678
6330474	TTC39A	tetratricopeptide repeat domain 39A (Ttc39a), mRNA,	0.00303083	0.0698452	161.107	102.716	1.56847
6940719	TLR1	toll-like receptor 1 (Tlr1), mRNA,	0.000940789	0.0463546	158.691	101.099	1.56966
460576	FSTL1	follistatin-like 1 (Fstl1), mRNA,	0.0369802	0.222064	212.209	135.146	1.57023
2320563	LOC381215	---	0.0125298	0.129871	760.295	484.077	1.57061
3940438	EXOC8	exocyst complex component 8 (Exoc8), mRNA,	0.0302404	0.200244	780.109	496.592	1.57093
4570692	RASSF4	Ras association (RalGDS/AF-6) domain family member 4 (Rassf4), mRNA,	0.00992067	0.116591	177.323	112.863	1.57113
1240546	BCL2L1	BCL2-like 1 (Bcl2l1), nuclear gene encoding mitochondrial protein, mRNA,	0.0191582	0.159303	275.52	175.363	1.57114
6370068	ARF2	ADP-ribosylation factor 2 (Arf2), mRNA,	0.00794269	0.105284	526.795	335.201	1.57158
6510133	HSP90AB1	heat shock protein 90kDa alpha (cytosolic), class B member 1 (Hsp90ab1), mRNA,	0.00554777	0.0900476	1698.47	1080.37	1.57213
3180152	PQLC3	PQ loop repeat containing (Pqlc3), mRNA,	0.000679135	0.0415006	166.327	105.7	1.57358
770477	MBC2	membrane bound C2 domain containing protein (Mbc2), mRNA,	0.0174649	0.152434	330.331	209.894	1.5738
540725	EG666577	PREDICTED: predicted gene, EG666577 (EG666577), mRNA,	0.0118638	0.126215	5634.68	3580.27	1.57382
1740112	LOXL1	lysyl oxidase-like 1 (Loxl1), mRNA,	0.0019845	0.0601473	174.235	110.644	1.57473
430703	RNASE6	ribonuclease, RNase A family, 6 (Rnase6), mRNA,	0.00384789	0.0766118	160.306	101.743	1.5756
3460747	APBB1IP	---	0.0007912	0.0435712	151.755	96.2868	1.57607
2570372	TUBA1A	tubulin, alpha 1A (Tuba1a), mRNA,	0.0111604	0.12218	197.153	125.032	1.57683
7050162	EIF3K	eukaryotic translation initiation factor 3, subunit K (Eif3k), mRNA,	0.00169248	0.0566499	798.422	506.292	1.577
380594	PLCL2	phospholipase C-like 2 (Plcl2), mRNA,	0.00117359	0.0501299	268.521	170.252	1.5772
6220044	DENND1C	DENN/MADD domain containing 1C (Dennd1c), mRNA,	0.00675037	0.0983157	178.746	113.319	1.57737
7560475	ABCC5	ATP-binding cassette, sub-family C (CFTR/MRP), member 5 (Abcc5), transcript variant 2, mRNA,	0.000474554	0.0372414	177.131	112.29	1.57744
6860687	IKBKG	inhibitor of kappaB kinase gamma (Ikbkg), transcript variant 2, mRNA,	0.00366317	0.0751414	283.434	179.663	1.57758
730692	EML1	echinoderm microtubule associated protein like 1 (Eml1), transcript variant 1, mRNA, XM_901775 XM_901779 XM_978946 XM_978978 XM_979015 XM_979053 XM_979124 XM_979166 XM_979204	0.000318956	0.0324931	235.851	149.491	1.57769
1690035	RAMP2	receptor (calcitonin) activity modifying protein 2 (Ramp2), mRNA,	0.00786146	0.104668	830.611	526.339	1.57809
4210274	YWHAB	tyrosine 3-monooxygenase/tryptophan 5-monooxygenase activation protein, beta polypeptide (Ywhab), mRNA,	0.00187498	0.0590409	3379.67	2140.97	1.57857
7510670	COMMD10	COMM domain containing 10 (Commd10), mRNA,	0.00615633	0.0940303	421.917	267.187	1.5791
7650767	PQLC3	PQ loop repeat containing (Pqlc3), mRNA,	0.000893603	0.0452145	153.01	96.8741	1.57948
6650088	RNF135	ring finger protein 135 (Rnf135), mRNA,	0.01555	0.143816	860.908	544.578	1.58087
1940348	RANBP1	RAN binding protein 1 (Ranbp1), mRNA,	0.0410366	0.234559	1123.87	710.589	1.5816
3800202	LOC665237	PREDICTED: similar to hCG31107 (LOC665237), misc RNA,	0.00278581	0.0677143	9275.52	5863.25	1.58198
3870685	CAPZB	capping protein (actin filament) muscle Z-line, beta (Capzb), transcript variant 1, mRNA,	0.00289706	0.0685739	685.652	433.287	1.58244
1030739	PECAM1	platelet/endothelial cell adhesion molecule 1 (Pecam1), transcript variant 1, mRNA,	0.00360824	0.0747272	246.906	155.845	1.58431
2900292	TBCD	tubulin-specific chaperone d (Tbcd), mRNA,	0.0288161	0.195961	648.592	409.3	1.58464
1340450	LOC100043555	PREDICTED: similar to Aak1 protein (LOC100043555), mRNA,	0.0068093	0.0985894	852.361	537.747	1.58506
4810255	GNL3	guanine nucleotide binding protein-like 3 (nucleolar) (Gnl3), transcript variant 2, mRNA,	0.0252816	0.183576	1883.86	1188.19	1.58549
2600240	IL3RA	interleukin 3 receptor, alpha chain (Il3ra), mRNA,	0.00332345	0.072413	196.254	123.779	1.58551
5220358	POLD1	polymerase (DNA directed), delta 1, catalytic subunit (Pold1), mRNA,	0.0290463	0.196461	228.751	144.243	1.58587
4040044	TPR	translocated promoter region (Tpr), mRNA,	0.0066429	0.0975347	843.999	532.131	1.58607
6450390	CD151	---	0.000450651	0.0367675	1223.43	771.297	1.58619
50242	Map4k4	---	0.0045448	0.0819567	289.381	182.397	1.58655
6770382	TMEM192	transmembrane protein 192 (Tmem192), mRNA,	0.0168109	0.149698	588.714	371.06	1.58657
6370020	SCL0001849,1_2273	---	0.00949514	0.114105	2466.85	1554.38	1.58703
1050224	PRKCB	---	0.000335891	0.0329819	160.089	100.852	1.58737
2360520	TBC1D1	TBC1 domain family, member 1 (Tbc1d1), mRNA,	0.000201898	0.0290227	218.69	137.716	1.58797
4610309	LOC668038	PREDICTED: similar to ribosomal protein (LOC668038), misc RNA,	0.0308724	0.202599	1085.63	683.461	1.58843
1090154	CDIPT	CDP-diacylglycerol--inositol 3-phosphatidyltransferase (phosphatidylinositol synthase) (Cdipt), mRNA,	0.00466523	0.0830654	1927.76	1213.27	1.5889
1050497	RPL26	ribosomal protein L26 (Rpl26), mRNA,	0.0014512	0.0534585	8486.87	5340.64	1.58911
1710669	ABI1	abl-interactor 1 (Abi1), transcript variant 1, mRNA,	0.00597162	0.0927301	1227.43	772.216	1.58949
2450075	ZFP90	---	0.00279647	0.0677533	187.576	117.902	1.59095
6220201	ATP6V0A2	ATPase, H+ transporting, lysosomal V0 subunit A2 (Atp6v0a2), mRNA,	0.0027084	0.0669639	366.743	230.488	1.59116
3390102	LARS	leucyl-tRNA synthetase (Lars), mRNA, XM_901187 XM_913429 XM_922755 XM_922767 XM_922771 XM_922775 XM_922782 XM_922785 XM_989215	0.000694749	0.0418344	1615.61	1015.19	1.59143
1300722	TNFAIP8L2	tumor necrosis factor, alpha-induced protein 8-like 2 (Tnfaip8l2), mRNA,	0.00220133	0.0623381	197.36	124.008	1.59151
1260736	PPP1R9B	protein phosphatase 1, regulatory subunit 9B (Ppp1r9b), mRNA,	0.000209199	0.0292368	249.53	156.768	1.59171
3290164	LOC622994	PREDICTED: hypothetical LOC622994 (LOC622994), misc RNA,	0.00135078	0.0521882	2841.12	1784.66	1.59197
6100750	SCAMP2	secretory carrier membrane protein 2 (Scamp2), mRNA,	0.000510447	0.0380575	714.375	448.722	1.59202
7570563	ADAMTS2	a disintegrin-like and metallopeptidase (reprolysin type) with thrombospondin type 1 motif, 2 (Adamts2), mRNA,	0.0169122	0.15001	214.574	134.777	1.59207
7150348	MGAT4B	mannoside acetylglucosaminyltransferase 4, isoenzyme B (Mgat4b), mRNA,	0.0268582	0.188461	715.298	448.709	1.59412
7510475	ANO10	anoctamin 10 (Ano10), mRNA,	0.000404791	0.0353738	270.863	169.886	1.59438
830491	RAG1AP1	recombination activating gene 1 activating protein 1 (Rag1ap1), mRNA,	0.0106395	0.11964	402.284	252.258	1.59473
160066	SMPD3	sphingomyelin phosphodiesterase 3, neutral (Smpd3), mRNA,	0.00236041	0.063356	166.294	104.234	1.59539
5490470	HSPBAP1	Hspb associated protein 1 (Hspbap1), mRNA,	0.0112533	0.122727	214.405	134.357	1.59579
1050044	SCAND1	SCAN domain-containing 1 (Scand1), mRNA,	0.0242373	0.179328	1336.23	837.193	1.59608
1450068	DYSF	dysferlin (Dysf), transcript variant 1, mRNA,	0.00270244	0.0669049	239.877	150.188	1.59717
4610364	NUDT5	nudix (nucleoside diphosphate linked moiety X)-type motif 5 (Nudt5), mRNA,	0.0326491	0.207923	522.05	326.859	1.59717
1980561	H3F3B	H3 histone, family 3B (H3f3b), mRNA,	0.00429187	0.0800244	3985.72	2495.11	1.59741
4040270	AGRN	agrin (Agrn), mRNA,	0.0460563	0.24979	1047.21	655.496	1.59759
2600019	CLSPN	claspin homolog (Xenopus laevis) (Clspn), mRNA,	0.00569266	0.0908919	161.683	101.17	1.59812
2320575	MCM7	minichromosome maintenance deficient 7 (S, cerevisiae) (Mcm7), mRNA,	0.0089067	0.110343	233.183	145.865	1.59862
2470301	TMEM62	transmembrane protein 62 (Tmem62), mRNA,	0.0327159	0.208121	455.738	285.06	1.59874
7000079	PPP4R1	protein phosphatase 4, regulatory subunit 1 (Ppp4r1), mRNA,	0.00797767	0.105284	1079.88	675.346	1.599
240653	G6PDX	glucose-6-phosphate dehydrogenase X-linked (G6pdx), mRNA,	0.00520989	0.0878264	212.836	133.096	1.59911
430523	TNFAIP3	tumor necrosis factor, alpha-induced protein 3 (Tnfaip3), mRNA,	0.0104969	0.119275	185.559	115.996	1.59969
1010672	RPS3	ribosomal protein S3 (Rps3), mRNA,	0.0130923	0.133096	2876.74	1797.72	1.60021
6760053	NSMCE1	non-SMC element 1 homolog (S, cerevisiae) (Nsmce1), mRNA,	0.00732388	0.101639	1130.49	706.414	1.60032
1190291	PEA15A	phosphoprotein enriched in astrocytes 15A (Pea15a), transcript variant 2, mRNA,	0.00285325	0.0682269	179.468	112.133	1.60049
6130669	CST3	cystatin C (Cst3), mRNA,	0.00117015	0.0501299	7120.64	4447.94	1.60089
5270102	RNF11	ring finger protein 11 (Rnf11), mRNA,	0.0358277	0.2187	2034.3	1270.33	1.60139
4280102	PVRL2	poliovirus receptor-related 2 (Pvrl2), mRNA,	6.56905e-05	0.0242181	546.579	341.094	1.60243
940102	PSCD3	pleckstrin homology, Sec7 and coiled-coil domains 3 (Pscd3), mRNA,	0.000606537	0.0400556	365.386	227.992	1.60263
7330452	HIST2H3B	histone cluster 2, H3b (Hist2h3b), mRNA,	0.000631153	0.0404805	1802.64	1124.64	1.60286
7320349	SLC7A7	solute carrier family 7 (cationic amino acid transporter, y+ system), member 7 (Slc7a7), mRNA,	0.00388376	0.076795	186.488	116.325	1.60316
7610278	LOC272681	---	0.0047477	0.083985	11022.2	6872.09	1.60391
4010154	H2-T23	histocompatibility 2, T region locus 23 (H2-T23), mRNA,	0.0155475	0.143816	7692.53	4794.45	1.60447
6180040	CTSA	cathepsin A (Ctsa), transcript variant 1, mRNA,	0.0148133	0.140576	154.681	96.3834	1.60485
1090398	AGFG1	ArfGAP with FG repeats 1 (Agfg1), mRNA,	0.000692668	0.0418344	181.693	113.187	1.60525
6020398	ETS1	E26 avian leukemia oncogene 1, 5 domain (Ets1), transcript variant 2, mRNA,	0.00421487	0.0794035	733.773	457.083	1.60534
3440537	RELA	v-rel reticuloendotheliosis viral oncogene homolog A (avian) (Rela), mRNA,	0.0104589	0.119053	1191.27	742.066	1.60535
1430368	ST6GAL1	beta galactoside alpha 2,6 sialyltransferase 1 (St6gal1), mRNA,	0.00116412	0.0501299	2826.39	1759.24	1.60659
70753	CTNNA1	catenin (cadherin associated protein), alpha 1 (Ctnna1), mRNA,	0.00595651	0.0925906	4249.23	2644.51	1.60681
840242	SLC1A1	solute carrier family 1 (neuronal/epithelial high affinity glutamate transporter, system Xag), member 1 (Slc1a1), mRNA, XM_001002173 XM_001002184 XM_001002198 XM_001002207	0.000751784	0.0430905	150.023	93.3663	1.60682
1780524	TFRC	transferrin receptor (Tfrc), mRNA,	0.028021	0.193114	916.781	570.493	1.607
7550730	DGKD	---	0.0237146	0.177553	723.073	449.809	1.60751
3840750	TNFAIP2	tumor necrosis factor, alpha-induced protein 2 (Tnfaip2), mRNA,	0.0259891	0.185927	243.543	151.497	1.60757
5700575	BID	BH3 interacting domain death agonist (Bid), mRNA,	0.00885858	0.110104	524.984	326.209	1.60935
870386	ATP6V0B	ATPase, H+ transporting, lysosomal V0 subunit B (Atp6v0b), mRNA,	0.0217244	0.1697	1093.77	679.566	1.60951
5960053	EMILIN1	---	0.0185033	0.156636	270.62	168.092	1.60995
1230681	LOC268569	---	0.0170534	0.150702	3048.52	1891.72	1.6115
1230274	EG245297	predicted gene, EG245297 (EG245297), mRNA,	0.0122889	0.1286	191.588	118.847	1.61206
520487	Naa40	---	0.0100331	0.11706	378.885	235.02	1.61214
3420538	DEGS1	degenerative spermatocyte homolog 1 (Drosophila) (Degs1), mRNA,	0.000126396	0.0274	4014.12	2489.14	1.61265
6100719	Cttnbp2nl	---	0.0318818	0.20553	183.261	113.597	1.61325
2480719	FLOT1	flotillin 1 (Flot1), mRNA,	0.00189702	0.0593073	841.97	521.864	1.61339
1500044	LOC386067	---	0.0188615	0.158014	10408	6450.32	1.61357
1300372	LOC100047490	PREDICTED: similar to putative oral cancer suppressor (LOC100047490), mRNA,	0.00679821	0.0985055	3816.03	2364.43	1.61394
1050040	DAB2IP	disabled homolog 2 (Drosophila) interacting protein (Dab2ip), mRNA,	0.0288995	0.196163	359.96	223.009	1.6141
1470253	APBB1IP	---	0.00264248	0.0663745	159.215	98.5626	1.61537
2120731	FRK	fyn-related kinase (Frk), mRNA,	0.0395041	0.229773	209.254	129.515	1.61568
7650131	POLD4	---	0.00110599	0.0492262	419.544	259.666	1.6157
4250390	SKAP2	src family associated phosphoprotein 2 (Skap2), mRNA,	0.000619124	0.0403375	1211.96	750.057	1.61582
4220673	SPATA13	---	0.00764423	0.103241	654.562	404.822	1.61692
1470093	B3GNTL1	UDP-GlcNAc:betaGal beta-1,3-N-acetylglucosaminyltransferase-like 1 (B3gntl1), mRNA,	0.0320688	0.206066	664.911	411.174	1.6171
2000270	SPC25	SPC25, NDC80 kinetochore complex component, homolog (S, cerevisiae) (Spc25), mRNA,	0.0122666	0.128426	285.428	176.456	1.61756
1030170	MAP3K1	mitogen-activated protein kinase kinase kinase 1 (Map3k1), mRNA,	0.0138078	0.136411	387.877	239.782	1.61762
2650156	LIMK1	LIM-domain containing, protein kinase (Limk1), mRNA,	0.0406557	0.233354	224.967	139.056	1.61782
3140328	PTP4A3	protein tyrosine phosphatase 4a3 (Ptp4a3), mRNA,	0.0157518	0.144736	190.241	117.586	1.61788
3610139	DDR1	discoidin domain receptor family, member 1 (Ddr1), transcript variant 1, mRNA,	0.0441279	0.244249	179.207	110.727	1.61845
4490301	EG637748	PREDICTED: predicted gene, EG637748 (EG637748), mRNA,	0.0105543	0.119398	3779.76	2334.54	1.61906
3460110	Dusp3	---	0.00628111	0.0948907	2211.35	1365.51	1.61943
3710402	TPP1	tripeptidyl peptidase I (Tpp1), mRNA,	0.000801317	0.0435712	680.365	420.099	1.61953
6040497	MPV17	Mpv17 transgene, kidney disease mutant (Mpv17), mRNA,	0.020451	0.165036	587.105	362.498	1.61961
520689	EIF4A1	eukaryotic translation initiation factor 4A1 (Eif4a1), mRNA,	3.7306e-05	0.0226258	7146.38	4410.76	1.62022
3800307	PFN1	profilin 1 (Pfn1), mRNA,	0.00946864	0.113956	1598.73	986.682	1.62031
6590110	SLC44A3	solute carrier family 44, member 3 (Slc44a3), mRNA,	0.0371816	0.222642	332.024	204.878	1.6206
6110519	ELK3	ELK3, member of ETS oncogene family (Elk3), transcript variant 2, mRNA,	0.00496202	0.0858888	393.237	242.417	1.62215
520114	ACTN4	actinin alpha 4 (Actn4), mRNA,	0.0173887	0.152092	869.18	535.579	1.62288
3450630	LOC381561	---	0.0129929	0.132645	8424.96	5191.22	1.62293
6350195	9330129D05RIK	---	0.000515104	0.0381484	249.723	153.857	1.62308
6020369	LOC100039751	PREDICTED: similar to 40S ribosomal protein S12 (LOC100039751), misc RNA,	0.00450159	0.0815196	5029	3098.36	1.62311
1740379	PRICKLE3	prickle homolog 3 (Drosophila) (Prickle3), mRNA,	0.00164328	0.0560311	178.946	110.232	1.62335
3360653	OSTF1	osteoclast stimulating factor 1 (Ostf1), mRNA,	0.00738129	0.101838	1403.36	863.811	1.62461
3400114	GMIP	Gem-interacting protein (Gmip), mRNA,	0.00766608	0.103373	200.774	123.57	1.62477
5910164	EMILIN2	elastin microfibril interfacer 2 (Emilin2), mRNA,	0.00526967	0.0880634	189.671	116.708	1.62517
6130424	ATG12	autophagy-related 12 (yeast) (Atg12), mRNA,	0.00173096	0.0569651	1025.25	630.512	1.62605
7330026	EGR2	---	0.00126173	0.0511895	164.768	101.264	1.62711
3800240	ABHD2	abhydrolase domain containing 2 (Abhd2), mRNA,	0.00055489	0.0391371	209.01	128.408	1.6277
1240523	TRAPPC4	trafficking protein particle complex 4 (Trappc4), mRNA,	0.00297143	0.0693911	442.2	271.572	1.6283
4560601	ITGB2	integrin beta 2 (Itgb2), mRNA,	0.0172785	0.151675	173.288	106.36	1.62926
6130543	NAIP2	NLR family, apoptosis inhibitory protein 2 (Naip2), mRNA,	0.010322	0.118356	219.867	134.928	1.62952
6290338	TLR4	---	0.00148385	0.0538814	173.831	106.601	1.63066
6350114	UBE2L6	ubiquitin-conjugating enzyme E2L 6 (Ube2l6), mRNA,	0.00862791	0.108906	646.939	396.581	1.63129
1470091	SORT1	sortilin 1 (Sort1), mRNA,	0.0148148	0.140576	764.555	468.417	1.63221
1260689	PAWR	PRKC, apoptosis, WT1, regulator (Pawr), mRNA,	0.0479149	0.255126	311.354	190.687	1.6328
380554	ADAMTS9	---	0.000498083	0.0380575	187.221	114.632	1.63323
4210246	KIF22	kinesin family member 22 (Kif22), mRNA,	0.0384619	0.226888	193.79	118.653	1.63325
430471	LOC100045312	PREDICTED: similar to ribosomal protein (LOC100045312), mRNA,	0.00235719	0.063356	2228.84	1364.65	1.63327
2630091	IL1A	interleukin 1 alpha (Il1a), mRNA,	0.00416269	0.0787394	172.364	105.43	1.63486
5050056	EEF1B2	eukaryotic translation elongation factor 1 beta 2 (Eef1b2), mRNA,	0.0215298	0.169167	1817.7	1111.46	1.63542
1170132	EG432721	PREDICTED: predicted gene, EG432721 (EG432721), mRNA,	0.014904	0.140969	4986.12	3043.81	1.63812
3850017	TGFBR1	transforming growth factor, beta receptor I (Tgfbr1), mRNA,	0.00350726	0.0740141	1325.98	808.888	1.63926
3450719	MBNL2	muscleblind-like 2 (Mbnl2), transcript variant 1, mRNA,	0.0224823	0.172638	935.324	570.5	1.63948
6370091	CD180	CD180 antigen (Cd180), mRNA,	0.00802202	0.105397	165.756	101.1	1.63953
360204	SLC35A4	solute carrier family 35, member A4 (Slc35a4), transcript variant 2, mRNA,	0.00282028	0.0679282	508.388	310.066	1.63961
3390253	IL1RN	interleukin 1 receptor antagonist (Il1rn), transcript variant 2, mRNA,	0.00881462	0.109804	165.393	100.846	1.64005
6270709	TSPO	translocator protein (Tspo), mRNA,	0.0050539	0.0866512	4360.54	2658.68	1.64012
4850487	TTC1	tetratricopeptide repeat domain 1 (Ttc1), mRNA,	0.0108935	0.120932	749.442	456.943	1.64012
5050445	2610002J02RIK	RIKEN cDNA 2610002J02 gene (2610002J02Rik), mRNA,	0.000739319	0.0428644	399.515	243.528	1.64053
2490288	LOC100047935	PREDICTED: similar to ribosomal protein L5 (LOC100047935), misc RNA,	0.00333067	0.072438	10520.6	6412.19	1.64072
6330601	IL18BP	---	0.0189456	0.158443	234.099	142.658	1.64098
7100301	2810417H13RIK	RIKEN cDNA 2810417H13 gene (2810417H13Rik), mRNA,	0.00044526	0.0367246	167.948	102.289	1.6419
4210538	PEA15	---	0.0338559	0.21154	447.546	272.53	1.64219
2230376	CYP4F16	cytochrome P450, family 4, subfamily f, polypeptide 16 (Cyp4f16), mRNA,	0.0168939	0.149906	201.152	122.467	1.6425
2370669	6330416G13RIK	RIKEN cDNA 6330416G13 gene (6330416G13Rik), mRNA,	0.00304451	0.0699788	258.746	157.49	1.64294
450554	ARMC10	armadillo repeat containing 10 (Armc10), mRNA,	0.0271694	0.189657	460.478	280.209	1.64334
6400463	GALNT10	UDP-N-acetyl-alpha-D-galactosamine:polypeptide N-acetylgalactosaminyltransferase 10 (Galnt10), mRNA,	0.00980328	0.115728	295.321	179.696	1.64344
6290168	TMEM9B	TMEM9 domain family, member B (Tmem9b), mRNA,	0.0257389	0.185115	339.027	206.151	1.64456
4050039	LEPROTL1	leptin receptor overlapping transcript-like 1 (Leprotl1), mRNA,	0.00475575	0.0839879	499.274	303.524	1.64492
4540414	RPS26	ribosomal protein S26 (Rps26), mRNA,	0.000100854	0.0265476	6679.48	4060.55	1.64497
2600255	RPS5	---	0.000376805	0.0347497	12234.5	7437.47	1.64498
6900504	LOC666053	PREDICTED: similar to protein tyrosine phosphatase-like protein PTPLB (LOC666053), misc RNA,	0.0165658	0.148309	1385.99	842.489	1.64511
3290594	DAB2IP	---	0.0324972	0.207371	330.698	201.006	1.64521
3520577	0610007L01RIK	---	0.00839528	0.107478	1162.55	706.412	1.64571
730541	REEP5	receptor accessory protein 5 (Reep5), mRNA,	0.00850981	0.108178	318.951	193.763	1.64609
5090541	NANS	N-acetylneuraminic acid synthase (sialic acid synthase) (Nans), mRNA,	0.0225073	0.172687	331.555	201.336	1.64677
5860139	CHCHD8	coiled-coil-helix-coiled-coil-helix domain containing 8 (Chchd8), mRNA,	0.00798141	0.105284	472.287	286.724	1.64718
6510500	CDCA7	cell division cycle associated 7 (Cdca7), mRNA,	0.00777993	0.104174	255.795	155.233	1.64782
6580731	PRMT2	protein arginine N-methyltransferase 2 (Prmt2), transcript variant 2, mRNA,	0.00100027	0.0475561	189.836	115.189	1.64804
620435	GPR172B	G protein-coupled receptor 172B (Gpr172b), mRNA,	0.0234808	0.176558	423.92	257.175	1.64837
1410717	TPST2	---	0.0452989	0.247625	1042.81	632.486	1.64875
4920468	CDCA4	cell division cycle associated 4 (Cdca4), mRNA,	0.0168562	0.149892	347.798	210.944	1.64877
1570703	9030625A04RIK	RIKEN cDNA 9030625A04 gene (9030625A04Rik), mRNA,	0.0425019	0.239385	296.939	180.068	1.64904
4280519	LOC384710	PREDICTED: similar to 60S acidic ribosomal protein P0 (L10E) (LOC384710), mRNA,	0.0114799	0.124091	498.357	301.967	1.65037
3940477	RPL27	ribosomal protein L27 (Rpl27), mRNA,	0.010112	0.117459	7723.33	4679.28	1.65054
3120328	ITGB1BP1	integrin beta 1 binding protein 1 (Itgb1bp1), mRNA,	0.00499433	0.0861361	289.992	175.64	1.65106
3870369	LOC331595	---	0.011631	0.12495	179.346	108.611	1.65128
7050014	OASL2	2-5 oligoadenylate synthetase-like 2 (Oasl2), mRNA,	0.0138058	0.136411	171.335	103.754	1.65135
5900653	ADAM17	a disintegrin and metallopeptidase domain 17 (Adam17), mRNA,	0.0163178	0.147365	396.612	240.094	1.6519
2900136	PSMB8	proteasome (prosome, macropain) subunit, beta type 8 (large multifunctional peptidase 7) (Psmb8), mRNA,	0.0130713	0.133096	328.751	198.964	1.65231
60048	MCL1	myeloid cell leukemia sequence 1 (Mcl1), mRNA,	0.0148854	0.140958	2372.81	1435.95	1.65243
1510091	PLA2G12A	phospholipase A2, group XIIA (Pla2g12a), transcript variant 1, mRNA,	0.0183041	0.155745	797.951	482.863	1.65254
7150397	SH3PXD2B	SH3 and PX domains 2B (Sh3pxd2b), mRNA,	0.00302588	0.0698452	176.379	106.678	1.65338
7210196	TRIOBP	TRIO and F-actin binding protein (Triobp), transcript variant 3, mRNA,	0.00277472	0.0677143	1706.5	1031.95	1.65367
7210561	CAPNS1	---	0.00687794	0.0991215	1769.17	1069.09	1.65484
1500608	ATP6V1D	ATPase, H+ transporting, lysosomal V1 subunit D (Atp6v1d), mRNA,	0.0304936	0.201168	1779.65	1075.08	1.65537
4560278	RELL1	RELT-like 1 (Rell1), mRNA,	0.0265948	0.187581	269.025	162.377	1.65679
5260433	AGTRAP	angiotensin II, type I receptor-associated protein (Agtrap), mRNA,	0.0112575	0.122743	340.169	205.311	1.65684
60544	SNX8	sorting nexin 8 (Snx8), mRNA,	0.0114135	0.123699	780.19	470.783	1.65722
4150369	DAXX	Fas death domain-associated protein (Daxx), mRNA,	0.000853416	0.044523	319.382	192.655	1.6578
7560291	JUN	Jun oncogene (Jun), mRNA,	0.00372986	0.0756438	237.272	143.12	1.65786
3710242	ARPC3	actin related protein 2/3 complex, subunit 3 (Arpc3), mRNA,	0.0075629	0.102685	2451.24	1478.17	1.65829
2230681	ARPC1A	actin related protein 2/3 complex, subunit 1A (Arpc1a), mRNA,	0.0198989	0.16279	873.176	526.474	1.65854
3520221	LXN	latexin (Lxn), mRNA,	0.00613587	0.0939913	193.395	116.58	1.65891
2030497	UNC5B	unc-5 homolog B (C, elegans) (Unc5b), mRNA,	0.0382814	0.226295	234.711	141.483	1.65894
5890161	LOC381230	---	0.0067362	0.0981499	1500.01	903.898	1.65949
4010056	PDGFC	platelet-derived growth factor, C polypeptide (Pdgfc), mRNA,	0.0201738	0.163825	180.069	108.459	1.66025
4880537	YPEL3	yippee-like 3 (Drosophila) (Ypel3), mRNA,	0.0434912	0.242574	3708.15	2233.19	1.66048
3940224	FBXO7	---	0.000504371	0.0380575	382.765	230.414	1.66121
5130349	ATXN10	ataxin 10 (Atxn10), mRNA,	0.0199813	0.163081	836.582	503.558	1.66134
2570154	NOD1	nucleotide-binding oligomerization domain containing 1 (Nod1), mRNA,	0.00158382	0.0555331	549.648	330.792	1.66161
4250066	GGTA1	glycoprotein galactosyltransferase alpha 1, 3 (Ggta1), mRNA,	0.000920201	0.0458894	212.174	127.675	1.66183
2190239	MORF4L2	---	0.00264937	0.0663745	4452.87	2678.48	1.66246
6770132	SIVA1	SIVA1, apoptosis-inducing factor (Siva1), mRNA,	0.0208529	0.166567	692.575	416.589	1.66249
5720615	GNGT2	guanine nucleotide binding protein (G protein), gamma transducing activity polypeptide 2 (Gngt2), transcript variant 1, mRNA,	0.000474006	0.0372414	200.421	120.544	1.66264
3390259	MED28	mediator of RNA polymerase II transcription, subunit 28 homolog (yeast) (Med28), mRNA,	0.00133511	0.0520069	1007.49	605.957	1.66265
1170091	ITGAL	integrin alpha L (Itgal), mRNA,	0.000987469	0.0471707	219.74	132.153	1.66277
610162	TMED9	transmembrane emp24 protein transport domain containing 9 (Tmed9), mRNA,	0.000132728	0.0274	3633.96	2184.54	1.66349
6130433	LOC626152	PREDICTED: similar to epiplakin (LOC626152), misc RNA,	0.044519	0.245302	706.38	424.378	1.66451
7650070	ENTPD5	ectonucleoside triphosphate diphosphohydrolase 5 (Entpd5), transcript variant 1, mRNA,	0.0354036	0.217021	625.795	375.953	1.66456
4860692	CBFB	core binding factor beta (Cbfb), mRNA,	0.0129826	0.132641	1083.5	650.757	1.66499
1410348	F2RL1	coagulation factor II (thrombin) receptor-like 1 (F2rl1), mRNA,	0.0414206	0.235861	153.959	92.3887	1.66643
6520349	PIRA11	paired-Ig-like receptor A11 (Pira11), mRNA,	0.0110109	0.121373	163.532	98.0181	1.66838
4780286	LOC383308	---	0.0160431	0.146225	2405.59	1441.81	1.66845
4180220	ZWINT	---	0.0108498	0.12077	3495.15	2094.36	1.66883
6200367	NCAPH	non-SMC condensin I complex, subunit H (Ncaph), mRNA,	0.02767	0.191667	172.01	103.068	1.66889
5900224	RRAGC	Ras-related GTP binding C (Rragc), mRNA,	0.00020415	0.0290944	2433.54	1457.96	1.66914
3120136	GDF10	growth differentiation factor 10 (Gdf10), mRNA,	0.00253345	0.0648148	311.023	186.317	1.66933
6450059	BC037034	cDNA sequence BC037034 (BC037034), mRNA,	0.0317559	0.205185	541.502	324.331	1.6696
7000017	KIF3A	kinesin family member 3A (Kif3a), mRNA,	0.0138103	0.136411	214.669	128.415	1.67169
4040035	NKG7	natural killer cell group 7 sequence (Nkg7), mRNA,	0.0412341	0.235184	173.566	103.812	1.67192
7570598	HEY1	hairy/enhancer-of-split related with YRPW motif 1 (Hey1), mRNA,	0.0102059	0.117801	202.516	121.101	1.6723
60369	E2F1	E2F transcription factor 1 (E2f1), mRNA,	0.0448434	0.246233	278.688	166.488	1.67392
7510253	BCAS2	breast carcinoma amplified sequence 2 (Bcas2), mRNA,	0.00272149	0.0670466	944.545	564.271	1.67392
7400044	FOSL2	fos-like antigen 2 (Fosl2), mRNA,	0.0294718	0.197766	238.573	142.461	1.67465
620110	TFRC	transferrin receptor (Tfrc), mRNA,	0.0322792	0.206504	970.035	579.123	1.67501
7570008	SPG21	spastic paraplegia 21 homolog (human) (Spg21), mRNA,	0.00503502	0.0864912	900.507	537.55	1.67521
1450220	TBRG1	---	0.00631403	0.0951473	748.928	446.989	1.6755
4570747	TRAFD1	TRAF type zinc finger domain containing 1 (Trafd1), mRNA,	0.00482589	0.0845669	1152.05	687.571	1.67553
4280274	GDPD1	glycerophosphodiester phosphodiesterase domain containing 1 (Gdpd1), mRNA,	0.00196259	0.0598918	186.848	111.466	1.67628
4830121	MAGOHB	mago-nashi homolog B (Drosophila) (Magohb), mRNA,	0.000404955	0.0353738	196.804	117.385	1.67657
6040037	UBXN1	UBX domain protein 1 (Ubxn1), mRNA,	0.00319244	0.0713954	4541.46	2707.53	1.67734
2760047	CCL3	chemokine (C-C motif) ligand 3 (Ccl3), mRNA,	0.037713	0.224311	169.146	100.826	1.6776
6550689	ATP6AP1	ATPase, H+ transporting, lysosomal accessory protein 1 (Atp6ap1), mRNA,	7.61269e-05	0.0252145	3789.75	2258.38	1.67808
3420189	RPL31	ribosomal protein L31 (Rpl31), mRNA,	0.00910071	0.111466	619.018	368.788	1.67852
5900360	PGP	phosphoglycolate phosphatase (Pgp), mRNA,	0.0153021	0.142961	3649.83	2174.07	1.6788
2810600	LOC668573	PREDICTED: similar to ribosomal protein (LOC668573), misc RNA,	0.00132867	0.0518692	6314.88	3761.07	1.67901
3890041	DDX24	DEAD (Asp-Glu-Ala-Asp) box polypeptide 24 (Ddx24), mRNA,	0.00158706	0.0555362	701.496	417.802	1.67901
2650370	RALBP1	ralA binding protein 1 (Ralbp1), mRNA,	0.0492885	0.258415	1323.81	788.216	1.67951
60670	DCAKD	dephospho-CoA kinase domain containing (Dcakd), mRNA,	0.0251746	0.183121	1248.97	743.551	1.67974
4850079	KIF23	kinesin family member 23 (Kif23), mRNA,	0.00181661	0.0582407	164.291	97.7928	1.67999
780019	ANKRD56	ankyrin repeat domain 56 (Ankrd56), mRNA,	0.0338017	0.211347	308.253	183.373	1.68102
2060674	NAIP5	NLR family, apoptosis inhibitory protein 5 (Naip5), mRNA,	0.00422747	0.0794621	178.392	106.046	1.68221
430470	EG622236	PREDICTED: predicted gene, EG622236, transcript variant 1 (EG622236), mRNA,	0.0162293	0.146976	12989.4	7718.56	1.68288
70431	5031439G07RIK	---	0.00706177	0.100114	786.24	467.126	1.68314
5900201	PLEKHB2	pleckstrin homology domain containing, family B (evectins) member 2 (Plekhb2), mRNA,	0.0101094	0.117459	447.913	265.991	1.68394
5130301	KLHDC2	kelch domain containing 2 (Klhdc2), mRNA,	0.0103792	0.118593	2578.71	1530.74	1.68461
2510068	BTBD12	BTB (POZ) domain containing 12 (Btbd12), mRNA,	0.00348003	0.0739115	262.468	155.79	1.68476
1300327	CAPZB	capping protein (actin filament) muscle Z-line, beta (Capzb), transcript variant 1, mRNA,	0.00414462	0.0787394	1571.44	932.53	1.68513
3140500	H2AFZ	H2A histone family, member Z (H2afz), mRNA,	0.0134334	0.134634	2012.43	1193.88	1.68562
[truncated: 1,292 more rows]
