# Supplementary material for: The class 3 PI3K coordinates autophagy and mitochondrial lipid catabolism by controlling nuclear receptor PPARα
Source: Nat Commun. 2019 Apr 5;10:1566. doi: 10.1038/s41467-019-09598-9 (PMC6451001; doi:10.1038/s41467-019-09598-9)
Supplement: Supplementary file 5 — Supplementary Data 2 [file 41467_2019_9598_MOESM5_ESM.xlsx]

## Sheet: DAVID_medium_downregulated
Supplementary Data 2A. DAVID functional annotation clustering of genes significantly downregulated in livers upon acute depletion of Vps15 (in relation to Fig.1a). The tables contain the results of DAVID functional annotation clustering and accompanying statistics analyses for the significantly modified genes (fold change >1.5, P<0.05) in livers of mice transduced with adenoviral vectors expressi…
Annotation Cluster 1	Enrichment Score: 53.0784003244164
Category	Term	Count	%	PValue	Genes	List Total	Pop Hits	Pop Total	Fold Enrichment	Bonferroni	Benjamini	FDR
GOTERM_CC_DIRECT	GO:0005739~mitochondrion	263	25.7087	2.24583e-68	FASTKD1, LDHD, GCAT, HIBADH, BBOX1, CRY2, TRAK1, DDAH1, MRPL34, AADAT, ACAA2, POLG, SUCLG2, LYRM5, SUCLG1, CYP2E1, BCL2L13, LETM1, NME3, MRPL49, ABAT, MAPK8, MRPL48, SURF1, PRODH, MPST, MDH1, COASY, HSD17B10, ATP5SL, ACADSB, NAGS, ACP6, ALDOC, MTX1, CHCHD7, ACAT1, SFXN5, KRAS, PEMT, ALDH4A1, FAHD2A, GPD1, GCDH, PTGR2, MAOB, CIDEA, ACACB, OCIAD2, PEO1, CYP17A1, HMGCS2, UBA1, RNF5, NIPSNAP1, PRODH2…	953	1721	19662	3.1529	1.03308e-65	1.03308e-65	3.19616e-65
UP_KEYWORDS	Mitochondrion	181	17.6931	5.56487e-58	MRPS35, FASTKD1, LDHD, GCAT, MIPEP, AGXT, HIBADH, FAHD1, CISD1, SLC25A25, STARD7, SLC25A23, CPOX, TIMM9, TRAK1, TFB2M, RMND1, MRPL34, MTO1, AADAT, ALDH6A1, ACAA2, POLG, SUCLG2, SUCLG1, LYRM5, NUDT6, BCL2L13, LETM1, MARC1, SLC25A38, MRPL49, ABAT, MRPL48, AKAP1, PCCB, SURF1, PCCA, LRPPRC, PRODH, MPST, MAVS, HSD17B10, COASY, ACADSB, NAGS, ADHFE1, STK11, ACP6, MTX1, KMO, PTRH2, CHCHD7, AGMAT, ACAT1, …	1005	1058	22680	3.86073	2.14247e-55	2.14247e-55	7.71872e-55
UP_KEYWORDS	Transit peptide	119	11.6325	6.493e-52	MRPS35, FASTKD1, LDHD, GCAT, MIPEP, AGXT, HIBADH, FAHD1, STARD7, CPOX, TFB2M, MRPL34, RMND1, MTO1, AADAT, ALDH6A1, ACAA2, SUCLG2, SUCLG1, LETM1, ABAT, MRPL48, AKAP1, PCCB, LRPPRC, PCCA, PRODH, ACADSB, NAGS, ADHFE1, ACP6, AGMAT, PTRH2, ACAT1, GFM2, IVD, GFM1, ALDH4A1, FH1, GCDH, ACACB, CPS1, MMAB, NDUFV3, PEO1, HMGCS2, COQ10B, AGXT2, CARS2, FPGS, CPT2, CYC1, ECHDC2, ECHDC3, ACSF3, NDUFAF1, ACSF2, …	1005	510	22680	5.26567	2.49981e-49	1.2499e-49	9.00609e-49
UP_SEQ_FEATURE	transit peptide:Mitochondrion	106	10.3617	5.98579e-37	MRPS35, LDHD, GCAT, MIPEP, AGXT, HIBADH, STARD7, CPOX, TFB2M, MTO1, MRPL34, AADAT, ALDH6A1, SUCLG2, SUCLG1, LETM1, MARC1, ABAT, MRPL48, AKAP1, PCCB, LRPPRC, PCCA, PRODH, ACADSB, NAGS, ADHFE1, AGMAT, PTRH2, ACAT1, GFM2, IVD, GFM1, ALDH4A1, FH1, GCDH, CPS1, MMAB, NDUFV3, PEO1, HMGCS2, COQ10B, AGXT2, CARS2, FPGS, CPT2, CYC1, ECHDC2, ECHDC3, NDUFAF1, ACSF3, ACSF2, MCCC2, ALAS2, NDUFS8, POLG2, SARDH, …	924	496	18012	4.16595	1.30011e-33	1.30011e-33	1.03906e-33
Annotation Cluster 2	Enrichment Score: 41.23764276522768
Category	Term	Count	%	PValue	Genes	List Total	Pop Hits	Pop Total	Fold Enrichment	Bonferroni	Benjamini	FDR
UP_KEYWORDS	Oxidoreductase	122	11.9257	1.70956e-43	ALDH8A1, CYP2D10, SC5D, ALDH1L1, VKORC1L1, LDHD, HIBADH, BBOX1, PECR, ERO1LB, PLOD3, CYP7A1, CPOX, AKR7A5, ASPH, NQO2, ALDH6A1, CYP2C54, CYP3A13, CYP3A11, QDPR, CYP2E1, DHRS7B, POR, CYP2C50, OGFOD2, MARC1, HSD11B1, CYP2D26, MDH1, PRODH, HSD17B10, ACADSB, CYP3A25, ADHFE1, CYP2C44, KMO, CYP4A12B, CYP4A12A, IVD, KLKB1, ALDH4A1, GPD1, GCDH, CYP2C37, PTGR2, CYP2D40, MAOB, HGD, CYP7B1, CYP17A1, PRODH2,…	1005	639	22680	4.3086	6.58181e-41	2.19394e-41	2.37124e-40
GOTERM_BP_DIRECT	GO:0055114~oxidation-reduction process	132	12.9032	3.93769e-43	ALDH8A1, CYP2D10, SC5D, ALDH1L1, VKORC1L1, LDHD, BBOX1, HIBADH, PECR, ERO1LB, PLOD3, CYP7A1, CPOX, AKR7A5, ASPH, MTO1, NQO2, ALDH6A1, CYP2C54, CYP3A13, CYP3A11, QDPR, CYP2E1, DHRS7B, ALDH16A1, POR, CYP2C50, OGFOD2, MARC1, HSD11B1, CYP2D26, MDH1, PRODH, HSD17B10, ACADSB, CYP3A25, ADHFE1, KMO, CYP4A12A, IVD, ALDH4A1, GPD1, GCDH, CYP2C37, PTGR2, MAOB, HGD, NDUFV3, CYP7B1, CYP17A1, PRODH2, DIO1, CYP8…	901	676	18082	3.91876	1.19273e-39	1.19273e-39	7.09809e-40
GOTERM_MF_DIRECT	GO:0016491~oxidoreductase activity	120	11.7302	2.87704e-39	ALDH8A1, CYP2D10, SC5D, ALDH1L1, VKORC1L1, LDHD, HIBADH, BBOX1, PECR, ERO1LB, PLOD3, CYP7A1, CPOX, AKR7A5, ASPH, MTO1, NQO2, ALDH6A1, CYP2C54, CYP3A13, CYP3A11, QDPR, CYP2E1, DHRS7B, ALDH16A1, POR, CYP2C50, OGFOD2, MARC1, HSD11B1, CYP2D26, MDH1, PRODH, HSD17B10, ACADSB, CYP3A25, ADHFE1, KMO, CYP4A12A, IVD, ALDH4A1, GPD1, GCDH, CYP2C37, PTGR2, MAOB, HGD, CYP7B1, CYP17A1, PRODH2, DIO1, CYP8B1, ACAD…	883	604	17446	3.92536	3.52725e-36	3.52725e-36	4.66363e-36
Annotation Cluster 3	Enrichment Score: 18.327662590800166
Category	Term	Count	%	PValue	Genes	List Total	Pop Hits	Pop Total	Fold Enrichment	Bonferroni	Benjamini	FDR
UP_KEYWORDS	Lipid metabolism	70	6.84262	1.31895e-21	CYB5R3, TM7SF2, ACOX1, SC5D, CPT2, PRKAG2, ECHDC2, PMVK, ACSF3, ACSF2, PECR, ELOVL5, ELOVL3, LCAT, SULT1A1, CYP7A1, INSIG1, ELOVL2, ASPG, MGLL, ELOVL6, PCYT2, AGPAT3, THRSP, AGPAT2, IAH1, ACAA2, ACADS, ADIPOR2, LYPLA1, DECR1, MID1IP1, ACADL, CHPT1, SCAP, ACADVL, DGAT2, HSD11B1, PLA2G6, H2-KE6, THEM4, SLC27A2, GPAM, SLC27A5, ACADSB, ECH1, HSD17B2, ACP6, ABHD3, ECHS1, DDHD2, ACSL1, PEMT, FASN, ACAA…	1005	417	22680	3.78825	5.07797e-19	1.01559e-19	1.82945e-18
GOTERM_BP_DIRECT	GO:0006629~lipid metabolic process	74	7.23363	5.07373e-19	CYB5R3, TM7SF2, ACOX1, SC5D, CPT2, PRKAG2, ECHDC2, PMVK, ACSF3, ACSF2, PECR, ELOVL5, ELOVL3, LCAT, SULT1A1, CYP7A1, INSIG1, ELOVL2, ASPG, MGLL, SRD5A1, ELOVL6, PCYT2, THRSP, AGPAT3, AGPAT2, IAH1, ACAA2, ACADS, ADIPOR2, LYPLA1, DECR1, MID1IP1, ACADL, CHPT1, SCAP, ACADVL, DGAT2, HSD11B1, PLA2G6, H2-KE6, THEM4, SLC27A2, GPAM, SLC27A5, HACL1, ACADSB, ECH1, HSD17B2, ACP6, ABHD3, ECHS1, DDHD2, ACSL1, P…	901	459	18082	3.23549	1.53683e-15	5.12277e-16	9.14592e-16
UP_KEYWORDS	Fatty acid metabolism	35	3.42131	3.57786e-18	ACOX1, ACADSB, ECH1, CPT2, PRKAG2, ECHDC2, ECHS1, ACSF3, ACSF2, PECR, ACSL1, ELOVL5, ELOVL3, ELOVL2, FASN, MGLL, ELOVL6, ACAA1A, ACAA2, ACADS, FADS1, ADIPOR2, FADS2, LYPLA1, ACACB, DECR1, ACADL, ACADVL, ACSM3, BAAT, H2-KE6, THEM4, SLC27A2, ACSM5, SLC27A5	1005	124	22680	6.36976	1.37748e-15	1.96782e-16	4.96266e-15
GOTERM_BP_DIRECT	GO:0006631~fatty acid metabolic process	40	3.91007	2.04253e-17	ACOX1, ACADSB, ECH1, CPT2, PRKAG2, ECHDC2, ECHS1, ACSF3, ACSF2, PECR, CYP4A12A, ACSL1, ELOVL5, ELOVL3, ELOVL2, FASN, PER2, MGLL, ELOVL6, ANGPTL3, ACAA1A, GHR, ACAA2, ACADS, FADS1, ADIPOR2, FADS2, LYPLA1, ACACB, DECR1, ACADL, ACADVL, ACSM3, BAAT, H2-KE6, THEM4, SLC27A2, GPAM, ACSM5, SLC27A5	901	156	18082	5.14585	6.18684e-14	1.54671e-14	3.68188e-14
Annotation Cluster 4	Enrichment Score: 14.18683064076744
Category	Term	Count	%	PValue	Genes	List Total	Pop Hits	Pop Total	Fold Enrichment	Bonferroni	Benjamini	FDR
UP_KEYWORDS	Endoplasmic reticulum	105	10.2639	2.78603e-16	CYP2D10, SC5D, VKORC1L1, VAPB, SYNCRIP, ILDR2, ERO1LB, ELOVL5, PLOD3, ELOVL3, CYP7A1, INSIG1, ELOVL2, CES1F, ELOVL6, CES1E, ASPH, SAR1B, EGFR, DDRGK1, CYP2C54, CYP3A13, CYP3A11, PIGYL, CYP2E1, DHRS7B, POR, CYP2C50, AADAC, PARP16, EBPL, HSD11B1, CYP2D26, AKAP1, GGCX, DERL2, CYP3A25, LMAN1, MIA3, CYP4A12A, PDILT, PEMT, TRAM1, SREBF1, REEP6, CYP2C37, ATP11C, ABCB6, CYP7B1, RNF5, FAAH, DIO1, CYP8B1, …	1005	997	22680	2.37668	1.28231e-13	1.42109e-14	4.66294e-13
GOTERM_CC_DIRECT	GO:0005789~endoplasmic reticulum membrane	86	8.40665	8.82108e-15	CYB5R3, CYP2D10, SC5D, LRIT1, ATL2, SGPP1, VAPB, CLSTN3, VKORC1L1, ILDR2, ERO1LB, ELOVL5, RNF103, ELOVL3, CYP7A1, UGT1A6A, ELOVL2, VKORC1, SRD5A1, SAR1B, AGPAT3, AGPAT2, HPD, EGFR, CYP2C54, DDRGK1, CYP3A13, CYP3A11, PIGYL, CYP2C29, YIF1B, DHRS7B, UGT1A1, POR, CYP2C50, SCAP, PARP16, AADAC, UFL1, EBPL, HSD11B1, MOSPD3, CYP2D26, SLC27A2, SPAST, FKBP2, GGCX, HSD3B2, DERL2, CYP3A25, APH1A, FKBP4, LMF1…	953	710	19662	2.49905	4.03455e-12	6.72462e-13	1.24789e-11
GOTERM_CC_DIRECT	GO:0005783~endoplasmic reticulum	127	12.4145	1.11944e-13	CYP2D10, SC5D, VKORC1L1, VAPB, SYNCRIP, ILDR2, ADORA1, ERO1LB, ELOVL5, PLOD3, ELOVL3, CYP7A1, INSIG1, ELOVL2, CES1F, ELOVL6, CES1E, ASPH, SAR1B, EGFR, F10, DDRGK1, CYP2C54, CYP3A13, PIGYL, CYP3A11, CYP2E1, DHRS7B, POR, CYP2C50, AADAC, PARP16, EBPL, USO1, HSD11B1, CYP2D26, AKAP1, GGCX, HSD17B10, DERL2, CYP3A25, ASS1, ASL, LMAN1, MIA3, CYP4A12A, SERPINA1A, PDILT, PEMT, TRAM1, TMEM30A, SREBF1, REEP6…	953	1323	19662	1.98052	5.14788e-11	7.35412e-12	1.59261e-10
Annotation Cluster 5	Enrichment Score: 10.509304941790052
Category	Term	Count	%	PValue	Genes	List Total	Pop Hits	Pop Total	Fold Enrichment	Bonferroni	Benjamini	FDR
UP_KEYWORDS	Peroxisome	30	2.93255	1.67478e-15	MAVS, ACOX1, HACL1, ECH1, PEX6, PEX5, PMVK, AGXT, PIPOX, ACOT4, ACOT3, PECR, ACSL1, PEX2, MPV17L, PEX16, NUDT7, ABCD3, PXMP2, ACAA1A, URAH, PAOX, DDO, HAO1, DHRS4, BAAT, UOX, PEX26, SCP2, SLC27A2	1005	107	22680	6.32724	6.41154e-13	5.82867e-14	2.30926e-12
GOTERM_CC_DIRECT	GO:0005777~peroxisome	32	3.12805	1.13326e-13	MAVS, ACOX1, HACL1, ECH1, IDE, PEX6, PEX5, PMVK, AGXT, PIPOX, ACOT4, ACOT3, PECR, ACSL1, PEX2, GSTK1, MPV17L, PEX16, NUDT7, ABCD3, PXMP2, ACAA1A, URAH, PAOX, DDO, HAO1, DHRS4, BAAT, UOX, PEX26, SCP2, SLC27A2	953	131	19662	5.0398	5.21427e-11	6.5179e-12	1.61315e-10
KEGG_PATHWAY	mmu04146:Peroxisome	26	2.54154	4.56105e-11	HACL1, ACOX1, ECH1, PEX6, PEX5, PMVK, AGXT, PIPOX, PECR, ACSL1, PEX2, MPV17L, GSTK1, NUDT7, PEX16, ABCD3, PXMP2, ACAA1A, PAOX, DDO, HAO1, BAAT, DHRS4, PEX26, SLC27A2, SCP2	508	83	7720	4.76046	1.23148e-08	2.46297e-09	5.99694e-08
UP_SEQ_FEATURE	short sequence motif:Microbody targeting signal	16	1.56403	3.20066e-09	ACOX1, HACL1, PAOX, ECH1, PMVK, AGXT, DDO, PIPOX, ACOT4, ACOT3, HAO1, PECR, DHRS4, UOX, NUDT7, SCP2	924	45	18012	6.93102	6.95182e-06	2.31728e-06	5.55597e-06
GOTERM_CC_DIRECT	GO:0005778~peroxisomal membrane	14	1.36852	1.02538e-06	MAVS, ACOX1, PEX6, PEX5, ALDH3A2, PECR, DHRS4, ACSL1, PEX2, MPV17L, PEX16, PXMP2, ABCD3, SLC27A2	953	53	19662	5.44988	0.000471562	3.93053e-05	0.00145926
Annotation Cluster 6	Enrichment Score: 10.11947347530758
Category	Term	Count	%	PValue	Genes	List Total	Pop Hits	Pop Total	Fold Enrichment	Bonferroni	Benjamini	FDR
KEGG_PATHWAY	mmu00140:Steroid hormone biosynthesis	28	2.73705	3.3982e-12	HSD3B2, CYP2D10, CYP3A25, HSD17B2, CYP2C44, UGT2B1, HSD3B5, UGT1A6B, UGT1A2, UGT1A6A, UGT1A5, CYP7A1, SRD5A1, UGT2A3, CYP2C37, CYP2C54, CYP2D40, CYP3A13, CYP3A11, CYP2C29, CYP2E1, UGT1A1, CYP2C50, CYP7B1, CYP17A1, HSD11B1, CYP2D26, H2-KE6	508	87	7720	4.89094	9.17506e-10	3.05835e-10	4.46796e-09
KEGG_PATHWAY	mmu00830:Retinol metabolism	26	2.54154	2.43443e-10	CYP3A25, CYP2C44, UGT2B1, ADH5, CYP4A12B, CYP4A12A, UGT1A6B, UGT1A2, UGT1A6A, ADH4, UGT1A5, UGT2A3, CYP2C37, CYP2C54, CYP3A13, CYP3A11, CYP2C29, UGT1A1, RDH5, CYP2C50, DHRS4, CYP4A31, AOX3, CYP4A14, RDH16, RETSAT	508	89	7720	4.43953	6.57296e-08	1.09549e-08	3.20082e-07
KEGG_PATHWAY	mmu05204:Chemical carcinogenesis	26	2.54154	5.29582e-10	CYP3A25, CYP2C44, UGT2B1, ADH5, GSTM7, UGT1A6B, UGT1A2, UGT1A6A, ADH4, UGT1A5, SULT1A1, GSTK1, UGT2A3, CYP2C37, GSTA3, CYP2C54, CYP3A13, CYP3A11, CYP2C29, GSTT1, GSTT2, CYP2E1, GSTT3, UGT1A1, CYP2C50, HSD11B1	508	92	7720	4.29476	1.42987e-07	2.04267e-08	6.96303e-07
Annotation Cluster 7	Enrichment Score: 9.984708618734613
Category	Term	Count	%	PValue	Genes	List Total	Pop Hits	Pop Total	Fold Enrichment	Bonferroni	Benjamini	FDR
UP_KEYWORDS	Fatty acid metabolism	35	3.42131	3.57786e-18	ACOX1, ACADSB, ECH1, CPT2, PRKAG2, ECHDC2, ECHS1, ACSF3, ACSF2, PECR, ACSL1, ELOVL5, ELOVL3, ELOVL2, FASN, MGLL, ELOVL6, ACAA1A, ACAA2, ACADS, FADS1, ADIPOR2, FADS2, LYPLA1, ACACB, DECR1, ACADL, ACADVL, ACSM3, BAAT, H2-KE6, THEM4, SLC27A2, ACSM5, SLC27A5	1005	124	22680	6.36976	1.37748e-15	1.96782e-16	4.96266e-15
GOTERM_BP_DIRECT	GO:0006633~fatty acid biosynthetic process	19	1.85728	1.54121e-08	SC5D, FADS1, PRKAG2, FADS2, ACLY, ACACB, ACSF3, ACSM3, PECR, ELOVL5, ELOVL3, ELOVL2, FASN, ABCD3, MGLL, H2-KE6, ELOVL6, PCCB, ACSM5	901	74	18082	5.1528	4.66822e-05	6.66902e-06	2.77819e-05
UP_KEYWORDS	Fatty acid biosynthesis	12	1.17302	2.01553e-05	PECR, ELOVL5, ELOVL3, FADS1, ELOVL2, PRKAG2, FASN, MGLL, FADS2, H2-KE6, ACACB, ELOVL6	1005	54	22680	5.01493	0.00772983	0.000215528	0.0279527
Annotation Cluster 8	Enrichment Score: 7.399443453249438
Category	Term	Count	%	PValue	Genes	List Total	Pop Hits	Pop Total	Fold Enrichment	Bonferroni	Benjamini	FDR
UP_KEYWORDS	Iron	57	5.57185	1.27446e-15	CYP2D10, SC5D, CYP2J9, CYC1, MIPEP, BBOX1, CISD1, PLOD3, CYP7A1, NDUFS8, ASPH, NDUFS2, HPD, SUOX, CYP2C54, CYP3A13, ACO1, CYP3A11, CYP2C29, CYB5B, CYP2E1, CYP2C50, OGFOD2, CYP27A1, CYP4A31, CYP2D26, ABAT, CYP3A25, CYP2C44, EGLN2, SFXN5, GLRX2, CYP4A12B, CYP4A12A, KLKB1, ETFDH, HAAO, MOCS1, CYP2C37, CYP2D40, GALT, IREB2, CYP4F13, CYP4F14, HGD, CYP4V3, AMDHD1, CYP7B1, SDHB, CYP17A1, CYP4F15, AOX3, …	1005	375	22680	3.43021	4.70179e-13	4.70735e-14	1.69864e-12
GOTERM_MF_DIRECT	GO:0016705~oxidoreductase activity, acting on paired donors, with incorporation or reduction of molecular oxygen	28	2.73705	2.92825e-13	CYP2D10, CYP3A25, CYP2C44, EGLN2, CYP4A12B, CYP4A12A, PLOD3, KLKB1, CYP7A1, CYP2C37, CYP2C54, CYP2D40, CYP3A13, CYP3A11, CYP2C29, CYP4F13, CYP4F14, CYP4V3, CYP2E1, CYP2C50, OGFOD2, CYP7B1, CYP17A1, CYP27A1, CYP4F15, CYP2D26, CYP8B1, CYP4A14	883	99	17446	5.58802	3.59067e-10	1.19689e-10	4.74742e-10
INTERPRO	IPR001128:Cytochrome P450	27	2.6393	1.66953e-12	CYP2D10, CYP3A25, CYP2J9, CYP2C44, CYP4A12B, CYP4A12A, KLKB1, CYP7A1, CYP2C37, CYP2C54, CYP2D40, CYP3A13, CYP3A11, CYP2C29, CYP4F13, CYP4F14, CYP4V3, CYP2E1, CYP2C50, CYP7B1, CYP17A1, CYP27A1, CYP4A31, CYP4F15, CYP2D26, CYP8B1, CYP4A14	975	104	20594	5.48361	2.88165e-09	1.44082e-09	2.8211e-09
KEGG_PATHWAY	mmu00140:Steroid hormone biosynthesis	28	2.73705	3.3982e-12	HSD3B2, CYP2D10, CYP3A25, HSD17B2, CYP2C44, UGT2B1, HSD3B5, UGT1A6B, UGT1A2, UGT1A6A, UGT1A5, CYP7A1, SRD5A1, UGT2A3, CYP2C37, CYP2C54, CYP2D40, CYP3A13, CYP3A11, CYP2C29, CYP2E1, UGT1A1, CYP2C50, CYP7B1, CYP17A1, HSD11B1, CYP2D26, H2-KE6	508	87	7720	4.89094	9.17506e-10	3.05835e-10	4.46796e-09
INTERPRO	IPR017972:Cytochrome P450, conserved site	25	2.44379	1.19617e-11	CYP2D10, CYP2C37, CYP2C54, CYP3A25, CYP2C44, CYP2J9, CYP3A13, CYP2D40, CYP3A11, CYP2C29, CYP4F13, CYP4F14, CYP4V3, CYP2E1, CYP2C50, CYP4A12B, CYP17A1, CYP4A12A, CYP27A1, CYP7A1, KLKB1, CYP4F15, CYP4A31, CYP2D26, CYP4A14	975	96	20594	5.50053	2.06458e-08	6.88194e-09	2.0212e-08
UP_KEYWORDS	Monooxygenase	28	2.73705	2.63408e-11	CYP2D10, CYP3A25, CYP2C44, CYP2J9, KMO, CYP4A12B, CYP4A12A, KLKB1, CYP7A1, CYP2C37, CYP2C54, CYP2D40, CYP3A13, CYP3A11, CYP2C29, CYP4F13, CYP4F14, CYP4V3, CYP2E1, CYP2C50, CYP7B1, CYP17A1, CYP27A1, CYP4A31, CYP4F15, CYP2D26, CYP8B1, CYP4A14	1005	133	22680	4.75098	1.01412e-08	5.96542e-10	3.65359e-08
GOTERM_MF_DIRECT	GO:0020037~heme binding	34	3.32356	4.62449e-11	CYP2D10, CYP3A25, CYP2C44, CYP2J9, CYC1, CYP4A12B, CYP4A12A, CYP7A1, KLKB1, PGRMC2, HRG, SUOX, CYP2C37, CYP2C54, CYP3A13, CYP2D40, CYP3A11, CYP2C29, CYP4F13, CYP4F14, CYP4V3, CYB5B, CYP2E1, ABCB6, CYP2C50, CYP7B1, CYP17A1, CYP27A1, CYP4F15, CYP4A31, CYP2D26, CYP8B1, CYP4A14, CBS	883	175	17446	3.83863	5.66962e-08	1.13392e-08	7.49621e-08
UP_KEYWORDS	Heme	31	3.0303	9.80916e-11	CYP2D10, CYP3A25, CYP2C44, CYP2J9, CYC1, CYP4A12B, CYP4A12A, CYP7A1, KLKB1, SUOX, CYP2C37, CYP2C54, CYP2D40, CYP3A13, CYP3A11, CYP2C29, CYP4F13, CYP4F14, CYP4V3, CYP2E1, CYB5B, CYP2C50, CYP7B1, CYP17A1, CYP27A1, CYP4F15, CYP4A31, CYP2D26, CYP8B1, CYP4A14, CBS	1005	171	22680	4.09112	3.77653e-08	2.09807e-09	1.36058e-07
GOTERM_MF_DIRECT	GO:0004497~monooxygenase activity	26	2.54154	1.10478e-10	CYP2D10, CYP3A25, CYP2C44, KMO, CYP4A12B, CYP4A12A, KLKB1, CYP7A1, CYP2C37, CYP2C54, CYP2D40, CYP3A13, CYP3A11, CYP2C29, CYP4F13, CYP4F14, CYP4V3, CYP2E1, CYP2C50, CYP7B1, CYP17A1, CYP27A1, CYP4F15, CYP2D26, CYP8B1, CYP4A14	883	108	17446	4.75647	1.35446e-07	2.25744e-08	1.79083e-07
GOTERM_MF_DIRECT	GO:0005506~iron ion binding	37	3.61681	1.37694e-10	CYP2D10, SC5D, CYP3A25, CYP2C44, CYP2J9, EGLN2, 1300017J02RIK, BBOX1, CYP4A12B, CISD1, CYP4A12A, PLOD3, CYP7A1, KLKB1, HAAO, CYP2C37, CYP2C54, CYP3A13, CYP2D40, CYP3A11, CYP2C29, CYP4F13, CYP4F14, CYP4V3, CYP2E1, CYP2C50, CYP7B1, OGFOD2, CYP17A1, CYP27A1, CYP4F15, CYP4A31, AOX3, CYP2D26, DPYD, CYP8B1, CYP4A14	883	212	17446	3.44827	1.68813e-07	2.41162e-08	2.232e-07
COG_ONTOLOGY	Secondary metabolites biosynthesis, transport, and catabolism	30	2.93255	3.10197e-09	CYP2D10, CYP3A25, CYP2C44, CYP2J9, FAHD1, CYP4A12B, CYP4A12A, CYP7A1, FAHD2A, CYP2C37, CYP2C54, CYP2D40, CYP3A13, CYP3A11, CYP2C29, CYP4F13, CYP4F14, CYP4V3, CYP2E1, CYP2C50, CYP7B1, AMDHD1, CYP17A1, CYP27A1, CYP4A31, CYP4F15, CYP2D26, CYP8B1, CYP4A14, RETSAT	164	117	2126	3.32395	9.92629e-08	9.92629e-08	2.68656e-06
UP_KEYWORDS	Microsome	25	2.44379	3.46337e-09	TM7SF2, CYP2D10, CYP2C37, CYP2C54, CYP3A25, CYP3A13, CYP3A11, CYP2C29, CYP4F14, SYNCRIP, CYP2E1, UGT1A1, CYP2C50, AADAC, CYP7B1, RDH7, ACSL1, CYP4A12A, UGT1A2, UGT1A6A, CYP7A1, CYP2D26, SRD5A1, CYP8B1, CYP4A14	1005	132	22680	4.27408	1.3334e-06	6.34952e-08	4.80386e-06
INTERPRO	IPR002401:Cytochrome P450, E-class, group I	20	1.95503	8.05023e-09	CYP2D10, CYP2C37, CYP2C54, CYP2C44, CYP2J9, CYP2D40, CYP2C29, CYP4F13, CYP4F14, CYP4V3, CYP2E1, CYP2C50, CYP4A12B, CYP17A1, CYP4A12A, CYP27A1, CYP4A31, CYP4F15, CYP2D26, CYP4A14	975	83	20594	5.08965	1.38946e-05	3.47367e-06	1.36027e-05
UP_SEQ_FEATURE	metal ion-binding site:Iron (heme axial ligand)	24	2.34604	1.35546e-08	CYP2D10, SUOX, CYP2C37, CYP2C54, CYP3A25, CYP3A13, CYP3A11, CYP2C29, CYC1, CYP4F14, CYP4V3, CYB5B, CYP2E1, CYP2C50, CYP7B1, CYP17A1, CYP4A12A, CYP27A1, CYP7A1, CYP4A31, CYP2D26, CYP8B1, CYP4A14, CBS	924	114	18012	4.1039	2.94401e-05	5.88809e-06	2.35291e-05
GOTERM_CC_DIRECT	GO:0031090~organelle membrane	19	1.85728	5.04016e-07	TM7SF2, CYP2D10, CYP2C37, CYP2C54, CYP3A25, CYP3A13, CYP3A11, CYP2C29, CYP4F14, CYP2C50, AADAC, CYP7B1, CYP4A12A, FAAH, CYP7A1, CYP2D26, SRD5A1, CYP8B1, CYP4A14	953	94	19662	4.17024	0.000231821	2.10768e-05	0.000717289
GOTERM_MF_DIRECT	GO:0070330~aromatase activity	10	0.977517	5.66879e-05	CYP2D10, CYP2C37, CYP2C54, CYP4A12A, CYP3A25, CYP3A13, CYP3A11, CYP2C29, CYP2D26, CYP2C50	883	36	17446	5.48823	0.0671411	0.00330412	0.0918504
GOTERM_MF_DIRECT	GO:0008392~arachidonic acid epoxygenase activity	11	1.07527	9.73398e-05	CYP2D10, CYP2C37, CYP2C54, CYP2D40, CYP2C44, CYP2J9, CYP4A31, CYP2C29, CYP2D26, CYP2E1, CYP2C50	883	47	17446	4.62413	0.112498	0.00496034	0.157669
GOTERM_BP_DIRECT	GO:0019369~arachidonic acid metabolic process	9	0.879765	0.000318196	CYP2D10, CYP2C54, CYP2D40, CYP2J9, FADS1, MGLL, CYP2D26, CYP4F14, CYP2C50	901	36	18082	5.0172	0.618624	0.0279539	0.57203
GOTERM_MF_DIRECT	GO:0008395~steroid hydroxylase activity	11	1.07527	0.000326556	CYP2D10, CYP2C37, CYP2C54, CYP3A13, CYP2D40, CYP2C44, CYP2J9, CYP2C29, CYP2D26, CYP2E1, CYP2C50	883	54	17446	4.02471	0.329964	0.0141991	0.528029
GOTERM_MF_DIRECT	GO:0016712~oxidoreductase activity, acting on paired donors, with incorporation or reduction of molecular oxygen, reduced flavin or flavoprotein as one donor, and incorporation of one atom of oxygen	9	0.879765	0.00105367	CYP2D10, CYP3A25, CYP3A13, CYP2C44, CYP2J9, CYP3A11, CYP2C29, CYP2D26, CYP2E1	883	42	17446	4.23378	0.725413	0.034329	1.69437
KEGG_PATHWAY	mmu00591:Linoleic acid metabolism	11	1.07527	0.00128856	CYP2C37, CYP2C54, CYP3A25, CYP3A13, CYP2C44, CYP2J9, CYP3A11, CYP2C29, PLA2G6, CYP2E1, CYP2C50	508	50	7720	3.34331	0.293997	0.00962384	1.68102
KEGG_PATHWAY	mmu00590:Arachidonic acid metabolism	14	1.36852	0.00510054	CYP2C37, CYP2C54, CYP2J9, CYP2C44, CYP2C29, CYP4F13, CYP4F14, CYP2E1, CYP2C50, CYP4A12B, CYP4A12A, CYP4A31, PLA2G6, CYP4A14	508	89	7720	2.39052	0.74859	0.0356813	6.50238
GOTERM_BP_DIRECT	GO:0019373~epoxygenase P450 pathway	6	0.58651	0.0152709	CYP2C37, CYP2C54, CYP2C44, CYP2C29, CYP2E1, CYP2C50	901	30	18082	4.01376	1	0.471929	24.2246
KEGG_PATHWAY	mmu04726:Serotonergic synapse	13	1.27077	0.157061	CYP2D10, CYP2C37, CYP2C54, KRAS, CYP2C44, CYP2J9, CYP2D40, CYP2C29, MAOB, CYP2D26, CACNA1D, ITPR1, CYP2C50	508	132	7720	1.49666	1	0.487567	89.4232
Annotation Cluster 9	Enrichment Score: 7.185232231121607
Category	Term	Count	%	PValue	Genes	List Total	Pop Hits	Pop Total	Fold Enrichment	Bonferroni	Benjamini	FDR
UP_KEYWORDS	Flavoprotein	36	3.51906	2.17955e-18	CYB5R3, ACOX1, ACADSB, LDHD, KMO, PIPOX, ERO1LB, CRY2, IVD, ETFDH, PNPO, DMGDH, SARDH, ETFB, MTO1, ETFA, NQO2, GCDH, PAOX, NDUFA9, ACADS, AIFM1, MAOB, ACADL, DDO, POR, ACADVL, HAO1, L2HGDH, PRODH2, AOX3, TXNRD2, DPYD, ACAD10, PRODH, RETSAT	1005	130	22680	6.24937	8.39127e-16	1.39854e-16	3.02314e-15
UP_KEYWORDS	FAD	34	3.32356	5.77604e-18	CYB5R3, ACOX1, ACADSB, LDHD, KMO, PIPOX, ERO1LB, CRY2, IVD, ETFDH, DMGDH, SARDH, ETFB, MTO1, ETFA, NQO2, GCDH, PAOX, NDUFA9, ACADS, AIFM1, MAOB, ACADL, DDO, POR, ACADVL, L2HGDH, PRODH2, AOX3, TXNRD2, DPYD, ACAD10, PRODH, RETSAT	1005	118	22680	6.5024	2.22377e-15	2.77972e-16	8.01163e-15
GOTERM_MF_DIRECT	GO:0050660~flavin adenine dinucleotide binding	20	1.95503	1.80016e-09	CYB5R3, ACOX1, GCDH, ACADSB, ACADS, AIFM1, LDHD, MAOB, KMO, ACADL, POR, ACADVL, IVD, DMGDH, TXNRD2, AOX3, SARDH, ACAD10, MTO1, ETFA	883	72	17446	5.48823	2.20699e-06	2.75874e-07	2.91802e-06
GOTERM_BP_DIRECT	GO:0033539~fatty acid beta-oxidation using acyl-CoA dehydrogenase	11	1.07527	5.44555e-09	ACADVL, GCDH, ACOX1, ACADSB, ACADS, IVD, ETFDH, ACADL, ACAD10, ETFB, ETFA	901	19	18082	11.6188	1.64944e-05	2.74909e-06	9.81617e-06
GOTERM_MF_DIRECT	GO:0009055~electron carrier activity	16	1.56403	3.29086e-08	ACOX1, GCDH, ACADSB, ACADS, CYC1, ACADL, POR, GLRX2, ACADVL, SDHB, IVD, ETFDH, AOX3, ACAD10, ETFB, ETFA	883	53	17446	5.96457	4.03451e-05	4.03458e-06	5.33441e-05
UP_SEQ_FEATURE	nucleotide phosphate-binding region:FAD	16	1.56403	1.88668e-07	CYB5R3, GCDH, ACADSB, ACADS, AIFM1, DDO, POR, PIPOX, ACADVL, IVD, ETFDH, TXNRD2, ACAD10, MTO1, NQO2, ETFA	924	59	18012	5.28637	0.000409704	5.85394e-05	0.000327505
GOTERM_BP_DIRECT	GO:0055088~lipid homeostasis	13	1.27077	4.45148e-07	GCDH, ACOX1, ACADSB, ACADS, ACADL, ACADVL, ASGR2, G6PC, GCK, IVD, ANGPTL3, ACAD10, ETFA	901	41	18082	6.36328	0.00134745	0.000112357	0.000802423
GOTERM_MF_DIRECT	GO:0016627~oxidoreductase activity, acting on the CH-CH group of donors	11	1.07527	5.91613e-07	TM7SF2, ACADVL, GCDH, ACOX1, ACADSB, ACADS, IVD, SRD5A1, DPYD, ACADL, ACAD10	883	28	17446	7.76193	0.000725055	6.04413e-05	0.000958989
GOTERM_MF_DIRECT	GO:0003995~acyl-CoA dehydrogenase activity	9	0.879765	6.68495e-07	ACADVL, GCDH, ACOX1, ACADSB, ACADS, IVD, ACADL, ACAD10, ETFA	883	17	17446	10.4599	0.000819239	6.30423e-05	0.00108361
UP_SEQ_FEATURE	binding site:FAD	10	0.977517	9.98718e-07	ACADVL, GCDH, ACOX1, ERO1LB, AIFM1, ACADS, IVD, DDO, ACAD10, NQO2	924	23	18012	8.47544	0.00216687	0.000271115	0.00173364
INTERPRO	IPR013786:Acyl-CoA dehydrogenase/oxidase, N-terminal	8	0.782014	1.32739e-06	ACADVL, GCDH, ACOX1, ACADSB, ACADS, IVD, ACADL, ACAD10	975	14	20594	12.0697	0.00228846	0.000286344	0.00224292
INTERPRO	IPR009075:Acyl-CoA dehydrogenase/oxidase C-terminal	8	0.782014	4.07012e-06	ACADVL, GCDH, ACOX1, ACADSB, ACADS, IVD, ACADL, ACAD10	975	16	20594	10.561	0.00700043	0.000702258	0.0068772
INTERPRO	IPR009100:Acyl-CoA dehydrogenase/oxidase	8	0.782014	4.07012e-06	ACADVL, GCDH, ACOX1, ACADSB, ACADS, IVD, ACADL, ACAD10	975	16	20594	10.561	0.00700043	0.000702258	0.0068772
INTERPRO	IPR006091:Acyl-CoA oxidase/dehydrogenase, central domain	8	0.782014	4.07012e-06	ACADVL, GCDH, ACOX1, ACADSB, ACADS, IVD, ACADL, ACAD10	975	16	20594	10.561	0.00700043	0.000702258	0.0068772
GOTERM_MF_DIRECT	GO:0000062~fatty-acyl-CoA binding	11	1.07527	5.99106e-06	ACADVL, GCDH, ACOX1, ACADSB, ACADS, IVD, ACADL, SCP2, ACAD10, ETFA, ACBD4	883	35	17446	6.20955	0.00731815	0.000407976	0.00971095
GOTERM_MF_DIRECT	GO:0052890~oxidoreductase activity, acting on the CH-CH group of donors, with a flavin as acceptor	8	0.782014	6.30967e-06	ACADVL, GCDH, ACOX1, ACADSB, IVD, ACADL, ACAD10, ETFA	883	16	17446	9.87882	0.00770583	0.000407058	0.0102274
INTERPRO	IPR023753:Pyridine nucleotide-disulphide oxidoreductase, FAD/NAD(P)-binding domain	14	1.36852	6.33498e-06	PAOX, AIFM1, MAOB, KMO, DDO, PIPOX, L2HGDH, ETFDH, TXNRD2, DMGDH, DPYD, SARDH, MTO1, RETSAT	975	63	20594	4.69379	0.0108746	0.000910769	0.0107039
INTERPRO	IPR006089:Acyl-CoA dehydrogenase, conserved site	6	0.58651	2.51665e-05	ACADVL, GCDH, ACADSB, ACADS, IVD, ACADL	975	9	20594	14.0814	0.042508	0.0030979	0.0425162
UP_SEQ_FEATURE	binding site:Substrate; via carbonyl oxygen	8	0.782014	0.000416147	ACADVL, GCDH, ACADSB, ACADS, IVD, FAAH, SAT2, DDAH1	924	28	18012	5.56957	0.595077	0.0725703	0.719928
Annotation Cluster 10	Enrichment Score: 5.054836635076399
Category	Term	Count	%	PValue	Genes	List Total	Pop Hits	Pop Total	Fold Enrichment	Bonferroni	Benjamini	FDR
UP_KEYWORDS	Pyridoxal phosphate	18	1.75953	5.39831e-10	AADAT, SHMT1, SHMT2, KYNU, FTCD, GCAT, AGXT, PDXDC1, CTH, ALAS2, PYGL, SDS, FASN, PNPO, ABAT, AGXT2, OAT, CBS	1005	60	22680	6.77015	2.07835e-07	1.03918e-08	7.48771e-07
GOTERM_MF_DIRECT	GO:0030170~pyridoxal phosphate binding	16	1.56403	5.69801e-08	AADAT, SHMT1, SHMT2, KYNU, GCAT, AGXT, PDXDC1, CTH, ALAS2, MARC1, PYGL, SDS, ABAT, AGXT2, OAT, CBS	883	55	17446	5.74768	6.98552e-05	6.35067e-06	9.23636e-05
KEGG_PATHWAY	mmu00260:Glycine, serine and threonine metabolism	15	1.46628	1.10146e-07	SHMT1, SHMT2, MAOB, GCAT, AGXT, PIPOX, CTH, ALAS2, SDS, DMGDH, AGXT2, GAMT, GNMT, SARDH, CBS	508	40	7720	5.69882	2.9739e-05	2.47828e-06	0.000144822
INTERPRO	IPR015422:Pyridoxal phosphate-dependent transferase, major region, subdomain 2	12	1.17302	9.28711e-07	AADAT, SHMT1, CTH, KYNU, SHMT2, ALAS2, GCAT, ABAT, AGXT2, OAT, AGXT, PDXDC1	975	38	20594	6.67012	0.00160167	0.000228967	0.00156926
INTERPRO	IPR015421:Pyridoxal phosphate-dependent transferase, major region, subdomain 1	12	1.17302	3.57249e-06	AADAT, SHMT1, CTH, KYNU, SHMT2, ALAS2, GCAT, ABAT, AGXT2, OAT, AGXT, PDXDC1	975	43	20594	5.89453	0.00614716	0.000684891	0.00603639
INTERPRO	IPR015424:Pyridoxal phosphate-dependent transferase	12	1.17302	3.57249e-06	AADAT, SHMT1, CTH, KYNU, SHMT2, ALAS2, GCAT, ABAT, AGXT2, OAT, AGXT, PDXDC1	975	43	20594	5.89453	0.00614716	0.000684891	0.00603639
UP_KEYWORDS	Aminotransferase	5	0.488759	0.0147602	AADAT, ABAT, AGXT2, OAT, AGXT	1005	22	22680	5.1289	0.996737	0.0725619	18.6376
INTERPRO	IPR005814:Aminotransferase class-III	3	0.293255	0.0203106	ABAT, AGXT2, OAT	975	5	20594	12.6732	1	0.462782	29.3003
GOTERM_MF_DIRECT	GO:0008483~transaminase activity	5	0.488759	0.0266613	AADAT, ABAT, AGXT2, OAT, AGXT	883	23	17446	4.29514	1	0.429666	35.4701
Annotation Cluster 11	Enrichment Score: 4.245906359466011
Category	Term	Count	%	PValue	Genes	List Total	Pop Hits	Pop Total	Fold Enrichment	Bonferroni	Benjamini	FDR
GOTERM_BP_DIRECT	GO:0008202~steroid metabolic process	22	2.15054	5.69478e-10	TM7SF2, CYB5R3, SREBF1, EBP, SC5D, CYP3A13, SLC37A4, CYP2E1, PMVK, SCAP, CYP7B1, G6PC, CYP17A1, DHRS4, HMGCS2, CYP7A1, SULT1A1, LCAT, INSIG1, HSD11B1, SRD5A1, NSDHL	901	84	18082	5.25612	1.72495e-06	3.4499e-07	1.02654e-06
GOTERM_BP_DIRECT	GO:0006694~steroid biosynthetic process	15	1.46628	1.61156e-06	CYB5R3, HSD3B2, TM7SF2, EBP, SC5D, HSD17B2, HSD3B5, PMVK, CYP17A1, HMGCS2, SDR42E1, H2-KE6, SRD5A1, SCP2, NSDHL	901	62	18082	4.85536	0.00486952	0.000348612	0.00290496
UP_KEYWORDS	Steroid metabolism	15	1.46628	3.86723e-06	TM7SF2, SREBF1, CYB5R3, EBP, SC5D, PMVK, SCAP, CYP7B1, HMGCS2, SULT1A1, LCAT, CYP7A1, INSIG1, HSD11B1, NSDHL	1005	74	22680	4.57443	0.00148778	4.51168e-05	0.0053639
UP_KEYWORDS	Sterol metabolism	13	1.27077	1.47911e-05	TM7SF2, CYB5R3, SREBF1, CYP7B1, EBP, SC5D, HMGCS2, CYP7A1, LCAT, INSIG1, PMVK, SCAP, NSDHL	1005	62	22680	4.73182	0.00567843	0.00016269	0.020514
UP_KEYWORDS	Cholesterol metabolism	12	1.17302	2.41951e-05	TM7SF2, SREBF1, CYB5R3, EBP, CYP7B1, HMGCS2, LCAT, CYP7A1, INSIG1, PMVK, SCAP, NSDHL	1005	55	22680	4.92374	0.00927196	0.000251731	0.0335544
GOTERM_BP_DIRECT	GO:0008203~cholesterol metabolic process	15	1.46628	0.000121337	TM7SF2, SREBF1, CYB5R3, EBP, PMVK, SCAP, CYP7B1, HMGCS2, CYP27A1, LCAT, CYP7A1, INSIG1, PON1, ANGPTL3, NSDHL	901	89	18082	3.38238	0.307574	0.0145946	0.218497
UP_KEYWORDS	Steroid biosynthesis	9	0.879765	0.000214456	TM7SF2, CYB5R3, EBP, SC5D, HMGCS2, HSD17B2, H2-KE6, PMVK, NSDHL	1005	38	22680	5.34485	0.079257	0.00191849	0.29705
GOTERM_BP_DIRECT	GO:0016126~sterol biosynthetic process	8	0.782014	0.000273227	TM7SF2, CYB5R3, EBP, SC5D, HMGCS2, INSIG1, PMVK, NSDHL	901	27	18082	5.94631	0.562955	0.0263473	0.491376
UP_KEYWORDS	Sterol biosynthesis	7	0.684262	0.000796334	TM7SF2, CYB5R3, EBP, SC5D, HMGCS2, PMVK, NSDHL	1005	26	22680	6.07577	0.264136	0.00623985	1.09891
GOTERM_BP_DIRECT	GO:0006695~cholesterol biosynthetic process	8	0.782014	0.000833316	TM7SF2, CYB5R3, EBP, HMGCS2, INSIG1, APOA5, PMVK, NSDHL	901	32	18082	5.0172	0.919955	0.0611778	1.49153
UP_KEYWORDS	Cholesterol biosynthesis	6	0.58651	0.00149615	TM7SF2, CYB5R3, EBP, HMGCS2, PMVK, NSDHL	1005	20	22680	6.77015	0.438109	0.0104261	2.05536
KEGG_PATHWAY	mmu00100:Steroid biosynthesis	4	0.391007	0.124893	TM7SF2, EBP, SC5D, NSDHL	508	19	7720	3.19934	1	0.420601	82.6934
Annotation Cluster 12	Enrichment Score: 3.692216641998004
Category	Term	Count	%	PValue	Genes	List Total	Pop Hits	Pop Total	Fold Enrichment	Bonferroni	Benjamini	FDR
KEGG_PATHWAY	mmu00980:Metabolism of xenobiotics by cytochrome P450	18	1.75953	4.60708e-07	GSTA3, UGT2B1, ADH5, GSTT1, GSTT2, GSTT3, CYP2E1, UGT1A1, GSTM7, UGT1A2, UGT1A6B, UGT1A6A, GSTK1, UGT1A5, ADH4, HSD11B1, UGT2A3, AKR7A5	508	64	7720	4.27411	0.000124384	8.88505e-06	0.000605744
KEGG_PATHWAY	mmu00982:Drug metabolism - cytochrome P450	18	1.75953	7.42882e-07	GSTA3, UGT2B1, MAOB, ADH5, GSTT1, GSTT2, GSTT3, CYP2E1, UGT1A1, GSTM7, UGT1A2, UGT1A6B, UGT1A6A, GSTK1, UGT1A5, ADH4, AOX3, UGT2A3	508	66	7720	4.1446	0.000200558	1.33718e-05	0.000976748
KEGG_PATHWAY	mmu00983:Drug metabolism - other enzymes	15	1.46628	3.1303e-06	UPB1, UGT2B1, UPP2, TPMT, UGT1A1, TK1, TYMP, UGT1A6B, UGT1A2, UGT1A6A, UGT1A5, UCK1, DPYD, CES1E, UGT2A3	508	51	7720	4.46966	0.000844826	4.69535e-05	0.00411569
GOTERM_BP_DIRECT	GO:0009813~flavonoid biosynthetic process	9	0.879765	4.16103e-06	UGT1A2, UGT1A6B, UGT1A6A, UGT1A5, UGT2B1, UGT2A3, UGT1A1, UGT3A1, UGT3A2	901	21	18082	8.60092	0.0125247	0.000787426	0.00750041
GOTERM_BP_DIRECT	GO:0052696~flavonoid glucuronidation	9	0.879765	4.16103e-06	UGT1A2, UGT1A6B, UGT1A6A, UGT1A5, UGT2B1, UGT2A3, UGT1A1, UGT3A1, UGT3A2	901	21	18082	8.60092	0.0125247	0.000787426	0.00750041
INTERPRO	IPR002213:UDP-glucuronosyl/UDP-glucosyltransferase	9	0.879765	4.29829e-06	UGT1A2, UGT1A6B, UGT1A6A, UGT1A5, UGT2B1, UGT2A3, UGT1A1, UGT3A1, UGT3A2	975	22	20594	8.64084	0.00739141	0.000674214	0.00726271
GOTERM_MF_DIRECT	GO:0015020~glucuronosyltransferase activity	9	0.879765	6.86222e-05	UGT1A2, UGT1A6B, UGT1A6A, UGT1A5, UGT2B1, UGT2A3, UGT1A1, UGT3A1, UGT3A2	883	29	17446	6.13168	0.0806917	0.00381696	0.111177
GOTERM_BP_DIRECT	GO:0052695~cellular glucuronidation	5	0.488759	8.43741e-05	UGT1A2, UGT1A5, UGT2B1, UGT2A3, UGT1A1	901	6	18082	16.724	0.225533	0.0120967	0.151984
KEGG_PATHWAY	mmu00053:Ascorbate and aldarate metabolism	9	0.879765	0.000238408	UGT1A2, UGT1A6B, UGT1A6A, UGT1A5, UGT2B1, RGN, UGT2A3, UGT1A1, ALDH3A2	508	27	7720	5.06562	0.0623493	0.00238152	0.313009
KEGG_PATHWAY	mmu00040:Pentose and glucuronate interconversions	10	0.977517	0.000402169	SORD, UGT1A2, UGT1A6B, UGT1A6A, UGT1A5, UGT2B1, UGT2A3, UGT1A1, DCXR, ALDH3A2	508	36	7720	4.22135	0.102917	0.00373808	0.527488
GOTERM_BP_DIRECT	GO:0052697~xenobiotic glucuronidation	5	0.488759	0.00062813	UGT1A2, UGT1A6B, UGT1A6A, UGT1A5, UGT1A1	901	9	18082	11.1493	0.85091	0.0488508	1.12623
KEGG_PATHWAY	mmu00860:Porphyrin and chlorophyll metabolism	10	0.977517	0.00111535	ALAS2, UGT1A2, UGT1A6B, CPOX, UGT1A6A, UGT1A5, UGT2B1, UGT2A3, UGT1A1, MMAB	508	41	7720	3.70655	0.260153	0.00857196	1.45658
UP_SEQ_FEATURE	chain:UDP-glucuronosyltransferase 1-1	5	0.488759	0.00112193	UGT1A2, UGT1A6B, UGT1A6A, UGT1A5, UGT1A1	924	10	18012	9.74675	0.912682	0.159835	1.92976
UP_SEQ_FEATURE	chain:UDP-glucuronosyltransferase 1-7C	5	0.488759	0.00112193	UGT1A2, UGT1A6B, UGT1A6A, UGT1A5, UGT1A1	924	10	18012	9.74675	0.912682	0.159835	1.92976
UP_SEQ_FEATURE	chain:UDP-glucuronosyltransferase 1-9	5	0.488759	0.00112193	UGT1A2, UGT1A6B, UGT1A6A, UGT1A5, UGT1A1	924	10	18012	9.74675	0.912682	0.159835	1.92976
UP_SEQ_FEATURE	chain:UDP-glucuronosyltransferase 1-2	5	0.488759	0.00112193	UGT1A2, UGT1A6B, UGT1A6A, UGT1A5, UGT1A1	924	10	18012	9.74675	0.912682	0.159835	1.92976
UP_SEQ_FEATURE	chain:UDP-glucuronosyltransferase 1-6	5	0.488759	0.00112193	UGT1A2, UGT1A6B, UGT1A6A, UGT1A5, UGT1A1	924	10	18012	9.74675	0.912682	0.159835	1.92976
GOTERM_MF_DIRECT	GO:0016758~transferase activity, transferring hexosyl groups	7	0.684262	0.00407771	UGT1A2, UGT1A6A, UGT2A3, UGT1A1, UGT3A1, UGT3A2, B4GALNT1	883	31	17446	4.4614	0.993326	0.105349	6.40881
UP_SEQ_FEATURE	compositionally biased region:Poly-Val	7	0.684262	0.0106095	MRPL2, UGT1A2, UGT1A6B, UGT1A6A, UGT1A5, SLC30A10, UGT1A1	924	37	18012	3.68796	1	0.651125	16.9022
UP_KEYWORDS	Glycosyltransferase	19	1.85728	0.0114915	B3GALT1, UGT2B1, UPP2, UGT3A1, UGT1A1, UGT3A2, PARP16, B3GNT9, ST3GAL3, TYMP, ST3GAL5, UGT1A2, UGT1A6B, PYGL, UGT1A6A, UGT1A5, GYS2, UGT2A3, B4GALNT1	1005	225	22680	1.90567	0.98832	0.0591363	14.8125
GOTERM_MF_DIRECT	GO:0016757~transferase activity, transferring glycosyl groups	16	1.56403	0.106083	B3GALT1, UPP2, UGT3A1, UGT1A1, UGT3A2, PARP16, B3GNT9, ST3GAL3, TYMP, ST3GAL5, PYGL, UGT1A2, UGT1A6A, GYS2, UGT2A3, B4GALNT1	883	208	17446	1.51982	1	0.809188	83.7619
Annotation Cluster 13	Enrichment Score: 3.6185063624605656
Category	Term	Count	%	PValue	Genes	List Total	Pop Hits	Pop Total	Fold Enrichment	Bonferroni	Benjamini	FDR
UP_KEYWORDS	Metal-binding	212	20.7234	9.25716e-08	CYP2D10, MASP1, KLK1B4, MASP2, FAM20C, ADCY6, RORC, BBOX1, FAH, ZFP87, PLOD3, CYP7A1, DDAH1, CYHR1, PLS3, CGRRF1, CYP3A13, CYP3A11, CYP2E1, BRAP, OGFOD2, LETM1, NME3, ZNHIT2, ABAT, ZZZ3, CYP2D26, HACL1, CYP3A25, DIDO1, ACAT1, TK1, ARG1, THTPA, ARIH2, KLKB1, RCHY1, FAHD2A, NR1H4, MOCS1, GNAT1, COL18A1, BMP1, CYP2D40, UPB1, HGD, ATP11C, KLF15, ACACB, ZBTB44, S100A13, GART, CYP7B1, CYP17A1, NR1I3, R…	1005	3395	22680	1.4092	3.56394e-05	1.485e-06	0.000128401
GOTERM_MF_DIRECT	GO:0046872~metal ion binding	209	20.4301	0.000569935	CYP2D10, MASP1, KLK1B4, MASP2, FAM20C, ADCY6, RORC, BBOX1, FAH, ZFP87, PLOD3, CYP7A1, DDAH1, CYHR1, PLS3, CGRRF1, CYP3A13, SUCLG2, CYP3A11, CYP2E1, BRAP, OGFOD2, LETM1, NME3, ZNHIT2, ABAT, ZZZ3, CYP2D26, HACL1, CYP3A25, DIDO1, ACAT1, TK1, ARG1, THTPA, ARIH2, RCHY1, FAHD2A, NR1H4, MOCS1, GNAT1, COL18A1, BMP1, UPB1, HGD, ATP11C, KLF15, ACACB, ZBTB44, S100A13, GART, CYP7B1, CYP17A1, NR1I3, RNF5, PON…	883	3355	17446	1.2308	0.502888	0.0216051	0.91986
UP_KEYWORDS	Zinc	100	9.77517	0.264349	ZCCHC24, KLK1B4, RBM4, IDE, RORC, ANPEP, ZKSCAN1, MIPEP, MCM10, ZFYVE21, ZKSCAN5, BBOX1, ZFP87, RBM4B, RNF103, PEX2, ZFYVE9, TIMM9, GPC1, CYHR1, DDAH1, ZFYVE1, NQO2, CGRRF1, CAR14, ADIPOR2, ARHGAP29, BRAP, GZF1, MAN2A2, HAGH, RFWD2, PJA1, RPAIN, ZFAND2B, ZNHIT2, ZZZ3, SLC30A10, PRKD3, ZFAND6, ELAC1, SORD, GNE, ADH5, DIDO1, TK1, CPN1, GCH1, DCT, RNF123, ARIH2, ECE1, TCEA3, RASGRP4, ADH4, SLC39A9, …	1005	2099	22680	1.07514	1	0.591562	98.5853
Annotation Cluster 14	Enrichment Score: 3.4280370544376555
Category	Term	Count	%	PValue	Genes	List Total	Pop Hits	Pop Total	Fold Enrichment	Bonferroni	Benjamini	FDR
UP_KEYWORDS	Urea cycle	6	0.58651	3.2814e-06	ARG1, NAGS, ASS1, OTC, CPS1, ASL	1005	7	22680	19.3433	0.00126254	3.94787e-05	0.00455136
GOTERM_BP_DIRECT	GO:0000050~urea cycle	6	0.58651	0.000108536	ARG1, NAGS, ASS1, OTC, CPS1, ASL	901	11	18082	10.9466	0.280193	0.0136055	0.195466
KEGG_PATHWAY	mmu00220:Arginine biosynthesis	8	0.782014	0.000127163	GLS2, ARG1, ACY1, NAGS, ASS1, OTC, CPS1, ASL	508	19	7720	6.39867	0.0337534	0.00142965	0.167067
GOTERM_BP_DIRECT	GO:0006526~arginine biosynthetic process	5	0.488759	0.000189093	NAGS, ASS1, OTC, CPS1, ASL	901	7	18082	14.3349	0.436066	0.0202499	0.340312
GOTERM_BP_DIRECT	GO:0010043~response to zinc ion	9	0.879765	0.000258654	KHK, ARG1, ASS1, OTC, DDX19B, ALDOB, HAAO, SLC30A10, CPS1	901	35	18082	5.16055	0.543225	0.0257806	0.465225
UP_KEYWORDS	Amino-acid biosynthesis	6	0.58651	0.00426798	MTHFD1, CTH, ASS1, OTC, ASL, CBS	1005	25	22680	5.41612	0.807313	0.0257993	5.76001
UP_KEYWORDS	Arginine biosynthesis	3	0.293255	0.00570039	ASS1, OTC, ASL	1005	3	22680	22.5672	0.8893	0.0327975	7.6231
GOTERM_BP_DIRECT	GO:0008652~cellular amino acid biosynthetic process	6	0.58651	0.00698537	MTHFD1, CTH, ASS1, OTC, ASL, CBS	901	25	18082	4.81651	1	0.298042	11.8703
Annotation Cluster 15	Enrichment Score: 3.2604888196111896
Category	Term	Count	%	PValue	Genes	List Total	Pop Hits	Pop Total	Fold Enrichment	Bonferroni	Benjamini	FDR
GOTERM_BP_DIRECT	GO:0006730~one-carbon metabolic process	9	0.879765	0.000103466	MTHFD1, SHMT1, SHMT2, ALDH1L1, AHCY, GNMT, FPGS, CAR1, CAR3	901	31	18082	5.82643	0.269054	0.0135343	0.186344
GOTERM_BP_DIRECT	GO:0035999~tetrahydrofolate interconversion	6	0.58651	0.00017844	MTHFD1, SHMT1, SHMT2, FTCD, DMGDH, SARDH	901	12	18082	10.0344	0.417569	0.0198211	0.321169
GOTERM_BP_DIRECT	GO:0006544~glycine metabolic process	5	0.488759	0.00062813	SHMT1, SHMT2, BAAT, DMGDH, GART	901	9	18082	11.1493	0.85091	0.0488508	1.12623
UP_KEYWORDS	One-carbon metabolism	6	0.58651	0.000666965	MTHFD1, SHMT1, SHMT2, ALDH1L1, AHCY, FPGS	1005	17	22680	7.96488	0.226529	0.00533711	0.921151
KEGG_PATHWAY	mmu00670:One carbon pool by folate	6	0.58651	0.00644335	MTHFD1, SHMT1, SHMT2, ALDH1L1, FTCD, GART	508	19	7720	4.79901	0.825413	0.0426951	8.14805
Annotation Cluster 16	Enrichment Score: 3.2280832025685386
Category	Term	Count	%	PValue	Genes	List Total	Pop Hits	Pop Total	Fold Enrichment	Bonferroni	Benjamini	FDR
INTERPRO	IPR016161:Aldehyde/histidinol dehydrogenase	7	0.684262	0.000324128	ALDH8A1, ALDH6A1, ALDH1L1, ALDH5A1, ALDH4A1, ALDH16A1, ALDH3A2	975	21	20594	7.04068	0.428525	0.027589	0.546281
INTERPRO	IPR016163:Aldehyde dehydrogenase, C-terminal	7	0.684262	0.000324128	ALDH8A1, ALDH6A1, ALDH1L1, ALDH5A1, ALDH4A1, ALDH16A1, ALDH3A2	975	21	20594	7.04068	0.428525	0.027589	0.546281
INTERPRO	IPR016162:Aldehyde dehydrogenase, N-terminal	7	0.684262	0.000324128	ALDH8A1, ALDH6A1, ALDH1L1, ALDH5A1, ALDH4A1, ALDH16A1, ALDH3A2	975	21	20594	7.04068	0.428525	0.027589	0.546281
INTERPRO	IPR015590:Aldehyde dehydrogenase domain	7	0.684262	0.000324128	ALDH8A1, ALDH6A1, ALDH1L1, ALDH5A1, ALDH4A1, ALDH16A1, ALDH3A2	975	21	20594	7.04068	0.428525	0.027589	0.546281
GOTERM_MF_DIRECT	GO:0016620~oxidoreductase activity, acting on the aldehyde or oxo group of donors, NAD or NADP as acceptor	8	0.782014	0.000913165	ALDH8A1, ALDH6A1, ALDH1L1, ALDH5A1, ADH4, ALDH4A1, ALDH16A1, ALDH3A2	883	32	17446	4.93941	0.673737	0.0306335	1.46999
INTERPRO	IPR016160:Aldehyde dehydrogenase, conserved site	6	0.58651	0.00119793	ALDH8A1, ALDH6A1, ALDH1L1, ALDH5A1, ALDH4A1, ALDH3A2	975	18	20594	7.04068	0.873672	0.0645596	2.00503
GOTERM_MF_DIRECT	GO:0004029~aldehyde dehydrogenase (NAD) activity	6	0.58651	0.00209686	ALDH8A1, ALDH6A1, ALDH1L1, ALDH5A1, ALDH4A1, ALDH3A2	883	19	17446	6.23926	0.923728	0.0623105	3.34531
Annotation Cluster 17	Enrichment Score: 3.0373785270477236
Category	Term	Count	%	PValue	Genes	List Total	Pop Hits	Pop Total	Fold Enrichment	Bonferroni	Benjamini	FDR
UP_KEYWORDS	Nucleotide-binding	125	12.219	1.15678e-07	KIFC2, GNA14, HBS1L, ADCY6, FAM20C, IDE, ACSS2, CRY2, TUBG1, SAR1B, INSR, KIF13B, EGFR, PIK3CB, SUCLG2, ABCB11, SUCLG1, PIM3, NME3, MAPK8, PCCB, SMARCA2, PCCA, COASY, ABCA9, ASS1, STK11, GNE, ABCA3, ABCA6, TK1, GFM2, UBE2D3, KRAS, GFM1, ENTPD8, ZAP70, MOCS1, GNAT1, MOCS2, SPHK2, MYO1B, RYK, MAP2K3, AK3, AK2, ACACB, ATP11C, CPS1, ABCB6, MMAB, GART, ABCG8, GLYCTK, PEO1, ULK1, UBA1, ULK2, CARS2, FPG…	1005	1754	22680	1.60826	4.4535e-05	1.78144e-06	0.00016045
UP_KEYWORDS	ATP-binding	97	9.48192	4.1807e-06	KIFC2, ADCY6, FAM20C, IDE, ACSS2, INSR, KIF13B, EGFR, PIK3CB, ABCB11, PIM3, NME3, MAPK8, PCCB, SMARCA2, PCCA, COASY, ABCA9, ASS1, STK11, GNE, ABCA3, ABCA6, TK1, UBE2D3, ENTPD8, ZAP70, SPHK2, MYO1B, RYK, MAP2K3, AK2, ACACB, ATP11C, CPS1, ABCB6, MMAB, GART, GLYCTK, ABCG8, PEO1, ULK1, UBA1, ULK2, CARS2, FPGS, SEPHS2, PRKAG2, PEX6, PMVK, ACSF3, ACSF2, MTHFD1, MCCC2, VWA8, LACE1, ACTR1B, MKKS, CHUK, C…	1005	1363	22680	1.60603	0.00160828	4.73392e-05	0.00579866
GOTERM_MF_DIRECT	GO:0000166~nucleotide binding	134	13.0987	0.000130282	KIFC2, RBPMS2, GNA14, HBS1L, ADCY6, RBM4, FAM20C, IDE, SYNCRIP, ACSS2, CRY2, SULT1A1, TUBG1, ACIN1, SAR1B, INSR, EGFR, PIK3CB, SUCLG2, ABCB11, SUCLG1, PIM3, BRAP, NME3, MAPK8, PCCB, SMARCA2, PCCA, COASY, ABCA9, ASS1, STK11, GNE, ABCA3, ABCA6, TK1, GFM2, UBE2D3, KRAS, GFM1, ENTPD8, ZAP70, MOCS1, GNAT1, MOCS2, SPHK2, MYO1B, RYK, MAP2K3, AK3, AK2, DALRD3, ACACB, ATP11C, CPS1, ABCB6, MMAB, GART, GLYC…	883	1936	17446	1.36752	0.147631	0.00589867	0.210975
GOTERM_MF_DIRECT	GO:0005524~ATP binding	106	10.3617	0.000424323	KIFC2, ADCY6, FAM20C, IDE, ACSS2, INSR, KIF13B, EGFR, PIK3CB, SUCLG2, ABCB11, PIM3, NME3, MAPK8, PCCB, SMARCA2, PCCA, COASY, ABCA9, ASS1, STK11, GNE, ABCA3, ABCA6, TK1, UBE2D3, ENTPD8, P2RY1, ZAP70, SPHK2, MYO1B, RYK, MAP2K3, AK3, AK2, DALRD3, ACACB, ATP11C, CPS1, ABCB6, MMAB, GART, ABCG8, GLYCTK, PEO1, ULK1, UBA1, ULK2, CARS2, FPGS, SEPHS2, PRKAG2, PEX6, PMVK, ACSF3, ACSF2, MTHFD1, MCCC2, VWA8, …	883	1507	17446	1.38972	0.405676	0.0171948	0.685604
UP_KEYWORDS	Kinase	44	4.30108	0.0228824	COASY, SEPHS2, STK11, GNE, FN3K, PRKAG2, FAM20C, PMVK, TK1, GCKR, DCLK3, ZAP70, UCK1, CAMK2B, INSR, PAPSS2, CHUK, ADCK5, AATK, EGFR, PDK1, PDK2, SPHK2, RYK, PIK3CB, MAP2K3, AK3, CDK8, AK2, PIM3, PFKM, PCK1, GLYCTK, KHK, MAST3, NME3, GCK, PANK1, ULK1, ULK2, ADK, PKLR, MAPK8, PRKD3	1005	707	22680	1.40446	0.999865	0.10542	27.4633
GOTERM_BP_DIRECT	GO:0016310~phosphorylation	41	4.00782	0.0465989	COASY, SEPHS2, STK11, GNE, FN3K, FAM20C, PMVK, TK1, DCLK3, ZAP70, CAMK2B, UCK1, PAPSS2, INSR, CHUK, ADCK5, AATK, EGFR, PDK1, PDK2, SPHK2, RYK, PIK3CB, MAP2K3, AK3, CDK8, AK2, PIM3, PFKM, GLYCTK, KHK, MAST3, NME3, GCK, PANK1, ULK1, ULK2, ADK, PKLR, MAPK8, PRKD3	901	612	18082	1.34448	1	0.767769	57.692
GOTERM_MF_DIRECT	GO:0016301~kinase activity	44	4.30108	0.0690569	COASY, SEPHS2, STK11, GNE, FN3K, PRKAG2, FAM20C, PMVK, TK1, GCKR, DCLK3, ZAP70, UCK1, CAMK2B, INSR, PAPSS2, CHUK, ADCK5, AATK, EGFR, PDK1, PDK2, SPHK2, RYK, PIK3CB, MAP2K3, AK3, CDK8, AK2, PIM3, PFKM, PCK1, GLYCTK, KHK, MAST3, NME3, GCK, PANK1, ULK1, ULK2, ADK, PKLR, MAPK8, PRKD3	883	674	17446	1.28982	1	0.699338	68.6491
UP_SEQ_FEATURE	nucleotide phosphate-binding region:ATP	55	5.37634	0.255157	KIFC2, SEPHS2, PEX6, PMVK, ACSF3, ACSF2, MTHFD1, VWA8, LACE1, MKKS, INSR, CHUK, EGFR, CDK8, PIM3, PFKM, MAST3, KIF1B, MAPK8, SMARCA2, PRKD3, SPAST, COASY, ASS1, GNE, STK11, NLRX1, TK1, DCLK3, ZAP70, ABCD3, UCK1, CAMK2B, PAPSS2, EHD3, AATK, PDK1, PDK2, RYK, MYO1B, MAP2K3, AK2, ACLY, ABCB6, MMAB, GART, KHK, ACSM3, PEO1, GCK, UBA1, ULK1, ULK2, FPGS, ACSM5	924	963	18012	1.11334	1	0.999967	99.3986
Annotation Cluster 18	Enrichment Score: 2.9294495930537456
Category	Term	Count	%	PValue	Genes	List Total	Pop Hits	Pop Total	Fold Enrichment	Bonferroni	Benjamini	FDR
KEGG_PATHWAY	mmu04610:Complement and coagulation cascades	26	2.54154	5.10417e-12	KNG1, MBL1, F12, F10, KNG2, MASP1, MASP2, C6, F7, PLG, C8G, PROC, F13B, C8A, C8B, C4BP, CD59B, SERPINA1A, SERPINF2, KLKB1, F2, SERPINC1, TFPI, SERPIND1, CFD, C1S2	508	76	7720	5.19892	1.37812e-09	3.44529e-10	6.711e-09
UP_SEQ_FEATURE	active site:Charge relay system	34	3.32356	4.64733e-09	PREP, MASP1, MASP2, ACOT1, ABHD3, ACOT4, ACOT3, KLKB1, LCAT, MGLL, PREPL, DPP8, CES1E, CFD, HGFAC, DPP4, PCSK4, PRSS53, HPN, ABHD15, F10, LYPLA1, ABHD14B, F7, TMPRSS6, PLG, PROC, BAAT, UOX, FAAH, F2, C1RL, C1S2, HABP2	924	205	18012	3.23307	1.00939e-05	2.5235e-06	8.06721e-06
UP_KEYWORDS	Hemostasis	14	1.36852	3.35521e-08	KNG1, F12, F10, F7, PLG, PROC, F13B, KLKB1, PROZ, F2, TFPI, SERPINC1, HRG, SERPIND1	1005	44	22680	7.18046	1.29175e-05	5.61633e-07	4.65383e-05
UP_KEYWORDS	Blood coagulation	14	1.36852	3.35521e-08	KNG1, F12, F10, F7, PLG, PROC, F13B, KLKB1, PROZ, F2, TFPI, SERPINC1, HRG, SERPIND1	1005	44	22680	7.18046	1.29175e-05	5.61633e-07	4.65383e-05
GOTERM_BP_DIRECT	GO:0007599~hemostasis	14	1.36852	2.3241e-07	KNG1, F12, F10, F7, PLG, PROC, F13B, KLKB1, PROZ, F2, TFPI, SERPINC1, HRG, SERPIND1	901	46	18082	6.1079	0.000703723	7.03946e-05	0.000418943
GOTERM_BP_DIRECT	GO:0007596~blood coagulation	18	1.75953	6.66232e-07	KNG1, F12, F10, F7, PLG, PROC, F13B, SERPINE2, KLKB1, PROZ, F2, APOH, SERPINC1, TFPI, VKORC1, HRG, SERPIND1, PAPSS2	901	84	18082	4.30046	0.00201598	0.00015522	0.00120094
UP_KEYWORDS	Serine protease	24	2.34604	2.52327e-06	PREP, F12, PRSS53, HPN, F10, MASP1, MASP2, F7, TMPRSS6, PLG, PROC, KLKB1, F2, C1RL, PREPL, RHBDL1, DPP8, CFD, PCSK6, C1S2, HGFAC, PCSK4, DPP4, HABP2	1005	173	22680	3.1307	0.00097099	3.1337e-05	0.00349984
GOTERM_MF_DIRECT	GO:0008236~serine-type peptidase activity	24	2.34604	7.86058e-06	PREP, F12, PRSS53, HPN, F10, MASP1, MASP2, F7, TMPRSS6, PLG, PROC, IMMP2L, KLKB1, F2, C1RL, PREPL, RHBDL1, DPP8, CFD, C1S2, HGFAC, PCSK4, DPP4, HABP2	883	163	17446	2.9091	0.00959082	0.00048174	0.0127411
SMART	SM00020:Tryp_SPc	19	1.85728	3.42304e-05	F12, PRSS53, HPN, F10, MASP1, KLK1B4, MASP2, F7, TMPRSS6, PLG, PROC, KLKB1, PROZ, F2, C1RL, CFD, C1S2, HGFAC, HABP2	401	158	10425	3.12628	0.0100812	0.0100812	0.0456388
GOTERM_MF_DIRECT	GO:0004252~serine-type endopeptidase activity	26	2.54154	7.24937e-05	PREP, MASP1, KLK1B4, MASP2, IMMP2L, KLKB1, PROZ, PREPL, CFD, PCSK6, HGFAC, PCSK4, DPP4, F12, PRSS53, HPN, F10, F7, TMPRSS6, PLG, PROC, F2, C1RL, RHBDL1, C1S2, HABP2	883	212	17446	2.42311	0.0850451	0.00385691	0.117446
INTERPRO	IPR017857:Coagulation factor, subgroup, Gla domain	6	0.58651	0.000140396	F10, PRRG2, F2, PROZ, F7, PROC	975	12	20594	10.561	0.215211	0.0141542	0.236967
UP_SEQ_FEATURE	domain:Peptidase S1	17	1.66178	0.000228208	HPN, F10, MASP1, KLK1B4, MASP2, F7, TMPRSS6, PLG, PROC, KLKB1, PROZ, F2, C1RL, CFD, C1S2, HGFAC, HABP2	924	114	18012	2.90693	0.39087	0.0440654	0.395403
SMART	SM00069:GLA	6	0.58651	0.000249489	F10, PRRG2, F2, PROZ, F7, PROC	401	16	10425	9.74906	0.0711963	0.0243187	0.332198
INTERPRO	IPR001254:Peptidase S1	19	1.85728	0.000581604	F12, PRSS53, HPN, F10, MASP1, KLK1B4, MASP2, F7, TMPRSS6, PLG, PROC, KLKB1, PROZ, F2, C1RL, CFD, C1S2, HGFAC, HABP2	975	160	20594	2.50824	0.633641	0.042719	0.978225
BIOCARTA	m_extrinsicPathway:Extrinsic Prothrombin Activation Pathway	6	0.58651	0.00058993	F10, F2, SERPINC1, TFPI, F7, PROC	78	13	1289	7.62722	0.0711082	0.0711082	0.68008
INTERPRO	IPR000294:Gamma-carboxyglutamic acid-rich (GLA) domain	6	0.58651	0.000660858	F10, PRRG2, F2, PROZ, F7, PROC	975	16	20594	7.92077	0.680506	0.04643	1.11083
UP_SEQ_FEATURE	domain:Gla	6	0.58651	0.000682072	F10, PRRG2, F2, PROZ, F7, PROC	924	15	18012	7.7974	0.772809	0.10774	1.17741
INTERPRO	IPR001314:Peptidase S1A, chymotrypsin-type	18	1.75953	0.000809874	F12, PRSS53, HPN, F10, MASP1, KLK1B4, MASP2, F7, TMPRSS6, PLG, PROC, KLKB1, F2, C1RL, CFD, C1S2, HGFAC, HABP2	975	151	20594	2.51786	0.753011	0.0544007	1.3597
INTERPRO	IPR012224:Peptidase S1A, coagulation factor VII/IX/X/C/Z	4	0.391007	0.000981615	F10, PROZ, F7, PROC	975	5	20594	16.8976	0.816419	0.0608513	1.64579
INTERPRO	IPR009003:Trypsin-like cysteine/serine peptidase domain	19	1.85728	0.00103304	F12, PRSS53, HPN, F10, MASP1, KLK1B4, MASP2, F7, TMPRSS6, PLG, PROC, KLKB1, PROZ, F2, C1RL, CFD, C1S2, HGFAC, HABP2	975	168	20594	2.3888	0.832027	0.0617253	1.7313
BIOCARTA	m_intrinsicPathway:Intrinsic Prothrombin Activation Pathway	7	0.684262	0.00166863	KNG1, F12, F10, KLKB1, F2, SERPINC1, PROC	78	23	1289	5.02954	0.188405	0.0991142	1.91271
PIR_SUPERFAMILY	PIRSF001143:coagulation factor X	4	0.391007	0.00534202	F10, PROZ, F7, PROC	155	5	1807	9.32645	0.512151	0.512151	6.07876
INTERPRO	IPR018114:Peptidase S1, trypsin family, active site	15	1.46628	0.00546011	F12, PRSS53, HPN, F10, MASP1, KLK1B4, F7, TMPRSS6, PLG, PROC, KLKB1, F2, CFD, HGFAC, HABP2	975	137	20594	2.31263	0.999921	0.197294	8.83637
UP_KEYWORDS	Gamma-carboxyglutamic acid	5	0.488759	0.00710298	F10, F2, PROZ, F7, PROC	1005	18	22680	6.26866	0.935714	0.0389934	9.41424
SMART	SM00179:EGF_CA	12	1.17302	0.00902392	F12, F10, BMP1, MASP1, MASP2, LTBP4, PROZ, F7, C1S2, LRP4, HABP2, PROC	401	126	10425	2.47595	0.931656	0.284949	11.3865
UP_KEYWORDS	Protease	35	3.42131	0.0269079	PREP, MASP1, MASP2, IDE, ANPEP, MIPEP, CPN1, IMMP2L, ECE1, KLKB1, PREPL, DPP8, CFD, PCSK6, HGFAC, DPP4, PCSK4, F12, PRSS53, HPN, BMP1, F10, PM20D1, F7, TMPRSS6, PLG, PROC, F2, C1RL, ZRANB1, RHBDL1, MPND, USP24, C1S2, HABP2	1005	542	22680	1.45729	0.999973	0.116219	31.5001
GOTERM_BP_DIRECT	GO:0006508~proteolysis	40	3.91007	0.0364856	PREP, MASP1, KLK1B4, MASP2, IDE, ANPEP, MIPEP, CPN1, IMMP2L, ECE1, KLKB1, PROZ, PREPL, DPP8, CFD, HGFAC, DPP4, PCSK4, F12, PRSS53, HPN, F10, BMP1, ACY1, PM20D1, F7, SCRN2, TMPRSS6, PLG, PROC, CRBN, F2, SPCS3, C1RL, ZRANB1, RHBDL1, MPND, USP24, C1S2, HABP2	901	582	18082	1.3793	1	0.705863	48.8285
INTERPRO	IPR001881:EGF-like calcium-binding	12	1.17302	0.0366138	F12, F10, BMP1, MASP1, MASP2, LTBP4, PROZ, F7, C1S2, LRP4, HABP2, PROC	975	126	20594	2.01162	1	0.628602	46.756
UP_KEYWORDS	Hydroxylation	9	0.879765	0.041019	MBL1, COL18A1, F10, MASP1, MASP2, PROZ, F7, C1S2, PROC	1005	88	22680	2.30801	1	0.164037	44.0633
SMART	SM00181:EGF	13	1.27077	0.0459586	F12, LAMB3, F10, BMP1, MASP2, LTBP4, PROZ, F7, PCSK6, HGFAC, LRP4, HABP2, PROC	401	181	10425	1.86722	0.999999	0.657421	46.6032
GOTERM_MF_DIRECT	GO:0008233~peptidase activity	36	3.51906	0.0478619	PREP, MASP1, APH1A, MASP2, IDE, ANPEP, MIPEP, CPN1, IMMP2L, ECE1, KLKB1, PREPL, DPP8, CFD, HGFAC, DPP4, PCSK4, F12, PRSS53, HPN, BMP1, F10, PM20D1, F7, TMPRSS6, PLG, PROC, F2, SPCS3, C1RL, ZRANB1, RHBDL1, MPND, USP24, C1S2, HABP2	883	516	17446	1.37844	1	0.592393	54.8424
INTERPRO	IPR018097:EGF-like calcium-binding, conserved site	9	0.879765	0.0884243	F10, BMP1, MASP1, MASP2, LTBP4, F7, C1S2, LRP4, PROC	975	97	20594	1.95978	1	0.884604	79.078
INTERPRO	IPR000152:EGF-type aspartate/asparagine hydroxylation site	9	0.879765	0.0925231	F10, BMP1, MASP2, LTBP4, PROZ, F7, C1S2, LRP4, PROC	975	98	20594	1.93978	1	0.889739	80.612
UP_KEYWORDS	EGF-like domain	15	1.46628	0.123411	F12, F10, BMP1, MASP1, MASP2, LTBP4, F7, PROC, C8A, C8B, PROZ, C1S2, HGFAC, LRP4, HABP2	1005	224	22680	1.51119	1	0.372016	83.9102
UP_SEQ_FEATURE	domain:EGF-like 1; calcium-binding	3	0.293255	0.196503	F10, BMP1, F7	924	16	18012	3.65503	1	0.99976	97.758
UP_KEYWORDS	Cleavage on pair of basic residues	14	1.36852	0.308153	HAMP2, BMP1, F10, F7, PLG, PROC, CALCA, F2, INHBC, PROZ, HRG, INSR, PCSK4, HABP2	1005	248	22680	1.27395	1	0.644865	99.3962
INTERPRO	IPR013032:EGF-like, conserved site	12	1.17302	0.329706	F12, F10, BMP1, MASP1, MASP2, LTBP4, PROZ, F7, HGFAC, LRP4, HABP2, PROC	975	197	20594	1.28662	1	0.998606	99.884
UP_KEYWORDS	Zymogen	12	1.17302	0.343936	F12, F10, BMP1, KLKB1, F2, F7, CFD, TMPRSS6, HGFAC, PLG, PCSK4, PROC	1005	213	22680	1.27139	1	0.678514	99.711
UP_SEQ_FEATURE	domain:EGF-like 2	6	0.58651	0.432067	F10, PROZ, F7, HGFAC, HABP2, PROC	924	84	18012	1.39239	1	1	99.9946
INTERPRO	IPR000742:Epidermal growth factor-like domain	13	1.27077	0.447777	F12, LAMB3, F10, BMP1, MASP2, LTBP4, PROZ, F7, PCSK6, HGFAC, LRP4, HABP2, PROC	975	237	20594	1.15859	1	0.999855	99.9956
GOTERM_MF_DIRECT	GO:0005509~calcium ion binding	35	3.42131	0.618656	MBL1, MASP1, TNNC1, MASP2, CLSTN3, LTBP4, FAM20C, GCH1, PCDH1, SLC25A25, PRRG2, SLC25A23, PROZ, ITIH4, RGN, CIB2, SDF4, PLS3, EHD3, F12, AMY1, F10, BMP1, F7, CPS1, ITPR1, S100A13, PROC, SLC25A13, F2, PON1, MCC, C1S2, LRP4, HABP2	883	699	17446	0.989295	1	0.999678	100
UP_SEQ_FEATURE	domain:EGF-like 2; calcium-binding	3	0.293255	0.753375	BMP1, LTBP4, LRP4	924	52	18012	1.12463	1	1	100
UP_SEQ_FEATURE	domain:EGF-like 1	5	0.488759	0.826851	LTBP4, PROZ, HGFAC, HABP2, PROC	924	111	18012	0.878086	1	1	100
Annotation Cluster 19	Enrichment Score: 2.7799669616399747
Category	Term	Count	%	PValue	Genes	List Total	Pop Hits	Pop Total	Fold Enrichment	Bonferroni	Benjamini	FDR
GOTERM_BP_DIRECT	GO:0006559~L-phenylalanine catabolic process	5	0.488759	0.000189093	QDPR, HGD, GSTZ1, HPD, FAH	901	7	18082	14.3349	0.436066	0.0202499	0.340312
KEGG_PATHWAY	mmu00350:Tyrosine metabolism	10	0.977517	0.000758756	DCT, FAHD1, ADH4, MAOB, ADH5, AOX3, HGD, GSTZ1, HPD, FAH	508	39	7720	3.89663	0.185305	0.00658923	0.993039
UP_KEYWORDS	Tyrosine catabolism	4	0.391007	0.000808764	HGD, GSTZ1, HPD, FAH	1005	5	22680	18.0537	0.267652	0.00621063	1.11597
GOTERM_BP_DIRECT	GO:0006572~tyrosine catabolic process	4	0.391007	0.0011395	HGD, GSTZ1, HPD, FAH	901	5	18082	16.055	0.968366	0.0771739	2.03427
UP_KEYWORDS	Phenylalanine catabolism	4	0.391007	0.00156422	HGD, GSTZ1, HPD, FAH	1005	6	22680	15.0448	0.452666	0.0107047	2.14794
GOTERM_BP_DIRECT	GO:0009072~aromatic amino acid family metabolic process	3	0.293255	0.101061	GSTZ1, HPD, FAH	901	11	18082	5.47331	1	0.929007	85.3467
Annotation Cluster 20	Enrichment Score: 2.7785974743641453
Category	Term	Count	%	PValue	Genes	List Total	Pop Hits	Pop Total	Fold Enrichment	Bonferroni	Benjamini	FDR
UP_KEYWORDS	Histidine metabolism	4	0.391007	0.000334556	AMDHD1, FTCD, HAL, UROC1	1005	4	22680	22.5672	0.120873	0.00292358	0.463047
GOTERM_BP_DIRECT	GO:0019557~histidine catabolic process to glutamate and formate	4	0.391007	0.000473371	AMDHD1, FTCD, HAL, UROC1	901	4	18082	20.0688	0.76169	0.0390553	0.84987
GOTERM_BP_DIRECT	GO:0019556~histidine catabolic process to glutamate and formamide	4	0.391007	0.000473371	AMDHD1, FTCD, HAL, UROC1	901	4	18082	20.0688	0.76169	0.0390553	0.84987
GOTERM_BP_DIRECT	GO:0006547~histidine metabolic process	4	0.391007	0.0011395	AMDHD1, FTCD, HAL, UROC1	901	5	18082	16.055	0.968366	0.0771739	2.03427
GOTERM_BP_DIRECT	GO:0006548~histidine catabolic process	3	0.293255	0.0138835	FTCD, HAL, UROC1	901	4	18082	15.0516	1	0.453909	22.277
KEGG_PATHWAY	mmu00340:Histidine metabolism	6	0.58651	0.0179608	AMDHD1, MAOB, FTCD, HAL, UROC1, ALDH3A2	508	24	7720	3.79921	0.992505	0.100918	21.2032
Annotation Cluster 21	Enrichment Score: 2.703836503717117
Category	Term	Count	%	PValue	Genes	List Total	Pop Hits	Pop Total	Fold Enrichment	Bonferroni	Benjamini	FDR
KEGG_PATHWAY	mmu01040:Biosynthesis of unsaturated fatty acids	12	1.17302	4.37374e-07	PECR, ACOX1, BAAT, ELOVL5, FADS1, ELOVL2, FADS2, ACOT1, ELOVL6, ACAA1A, ACOT4, ACOT3	508	27	7720	6.75416	0.000118084	9.08388e-06	0.000575064
GOTERM_BP_DIRECT	GO:0006637~acyl-CoA metabolic process	10	0.977517	1.34688e-05	ACSM3, GCDH, ACADSB, BAAT, ACOT1, GPAM, SCP2, ACSM5, ACOT4, ACOT3	901	31	18082	6.47381	0.0399762	0.00239696	0.0242761
GOTERM_MF_DIRECT	GO:0016290~palmitoyl-CoA hydrolase activity	6	0.58651	0.000641035	BAAT, ACOT1, CES1E, THEM4, ACOT4, ACOT3	883	15	17446	7.90306	0.544409	0.0228571	1.03405
GOTERM_BP_DIRECT	GO:0001676~long-chain fatty acid metabolic process	6	0.58651	0.00150372	ACSL1, ACOT1, SLC27A2, SLC27A5, ACOT4, ACOT3	901	18	18082	6.6896	0.989519	0.0943399	2.67619
UP_KEYWORDS	Serine esterase	7	0.684262	0.00400048	BAAT, MGLL, ACOT1, ABHD3, CES1E, ACOT4, ACOT3	1005	35	22680	4.51343	0.78632	0.0245843	5.40824
GOTERM_MF_DIRECT	GO:0016790~thiolester hydrolase activity	5	0.488759	0.00432149	ALDH6A1, BAAT, ACOT1, ACOT4, ACOT3	883	14	17446	7.0563	0.995056	0.109014	6.77948
INTERPRO	IPR006862:Acyl-CoA thioester hydrolase/bile acid-CoA amino acid N-acetyltransferase	4	0.391007	0.00714844	BAAT, ACOT1, ACOT4, ACOT3	975	9	20594	9.38758	0.999996	0.223302	11.4164
INTERPRO	IPR014940:BAAT/Acyl-CoA thioester hydrolase C-terminal	4	0.391007	0.00714844	BAAT, ACOT1, ACOT4, ACOT3	975	9	20594	9.38758	0.999996	0.223302	11.4164
INTERPRO	IPR016662:Acyl-CoA thioesterase, long chain	4	0.391007	0.00714844	BAAT, ACOT1, ACOT4, ACOT3	975	9	20594	9.38758	0.999996	0.223302	11.4164
GOTERM_MF_DIRECT	GO:0052689~carboxylic ester hydrolase activity	10	0.977517	0.020841	AADAC, BAAT, CES1F, MGLL, ACOT1, ABHD3, LYPLA1, CES1E, ACOT4, ACOT3	883	81	17446	2.43922	1	0.380082	28.9225
PIR_SUPERFAMILY	PIRSF016521:acyl-CoA thioesterase (hydrolase)	4	0.391007	0.0347568	BAAT, ACOT1, ACOT4, ACOT3	155	9	1807	5.18136	0.991264	0.906532	33.9121
GOTERM_MF_DIRECT	GO:0047617~acyl-CoA hydrolase activity	3	0.293255	0.137846	ACOT1, ACOT4, ACOT3	883	13	17446	4.55946	1	0.858477	90.9668
Annotation Cluster 22	Enrichment Score: 2.597723246961252
Category	Term	Count	%	PValue	Genes	List Total	Pop Hits	Pop Total	Fold Enrichment	Bonferroni	Benjamini	FDR
INTERPRO	IPR025110:Domain of unknown function DUF4009	7	0.684262	8.69857e-05	ACSM3, ACSS2, SLC27A2, ACSF3, ACSM5, SLC27A5, ACSF2	975	17	20594	8.69732	0.139416	0.00995966	0.146881
INTERPRO	IPR020845:AMP-binding, conserved site	8	0.782014	0.000117618	ACSM3, ACSL1, ACSS2, SLC27A2, ACSF3, ACSM5, SLC27A5, ACSF2	975	25	20594	6.75906	0.183739	0.0126087	0.198558
INTERPRO	IPR000873:AMP-dependent synthetase/ligase	8	0.782014	0.000323619	ACSM3, ACSL1, ACSS2, SLC27A2, ACSF3, ACSM5, SLC27A5, ACSF2	975	29	20594	5.82677	0.428023	0.0289749	0.545425
GOTERM_MF_DIRECT	GO:0004467~long-chain fatty acid-CoA ligase activity	3	0.293255	0.137846	ACSL1, SLC27A2, SLC27A5	883	13	17446	4.55946	1	0.858477	90.9668
GOTERM_BP_DIRECT	GO:0015908~fatty acid transport	3	0.293255	0.224922	ACSL1, SLC27A2, SLC27A5	901	18	18082	3.3448	1	0.991717	98.9876
Annotation Cluster 23	Enrichment Score: 2.579649913696605
Category	Term	Count	%	PValue	Genes	List Total	Pop Hits	Pop Total	Fold Enrichment	Bonferroni	Benjamini	FDR
KEGG_PATHWAY	mmu00020:Citrate cycle (TCA cycle)	9	0.879765	0.000843926	SDHB, PCX, SUCLG2, ACO1, SUCLG1, ACLY, FH1, MDH1, PCK1	508	32	7720	4.27411	0.203841	0.00709832	1.10394
GOTERM_BP_DIRECT	GO:0006105~succinate metabolic process	5	0.488759	0.00100573	SDHB, ALDH5A1, SUCLG2, SUCLG1, GHR	901	10	18082	10.0344	0.952541	0.0699981	1.79749
UP_KEYWORDS	Tricarboxylic acid cycle	6	0.58651	0.00426798	SDHB, SUCLG2, ACO1, SUCLG1, FH1, MDH1	1005	25	22680	5.41612	0.807313	0.0257993	5.76001
GOTERM_BP_DIRECT	GO:0006099~tricarboxylic acid cycle	6	0.58651	0.0132554	SDHB, SUCLG2, ACO1, SUCLG1, FH1, MDH1	901	29	18082	4.15217	1	0.44333	21.3797
Annotation Cluster 24	Enrichment Score: 2.552903134670901
Category	Term	Count	%	PValue	Genes	List Total	Pop Hits	Pop Total	Fold Enrichment	Bonferroni	Benjamini	FDR
GOTERM_BP_DIRECT	GO:0042730~fibrinolysis	6	0.58651	0.000597001	F12, KLKB1, F2, HRG, TMPRSS6, PLG	901	15	18082	8.02752	0.836159	0.0477123	1.0707
UP_KEYWORDS	Fibrinolysis	4	0.391007	0.00264737	F12, KLKB1, HRG, PLG	1005	7	22680	12.8955	0.639618	0.0171494	3.61012
GOTERM_BP_DIRECT	GO:0051919~positive regulation of fibrinolysis	3	0.293255	0.0138835	F12, KLKB1, PLG	901	4	18082	15.0516	1	0.453909	22.277
Annotation Cluster 25	Enrichment Score: 2.510066569772565
Category	Term	Count	%	PValue	Genes	List Total	Pop Hits	Pop Total	Fold Enrichment	Bonferroni	Benjamini	FDR
GOTERM_BP_DIRECT	GO:0042730~fibrinolysis	6	0.58651	0.000597001	F12, KLKB1, F2, HRG, TMPRSS6, PLG	901	15	18082	8.02752	0.836159	0.0477123	1.0707
SMART	SM00130:KR	5	0.488759	0.00208086	F12, F2, HGFAC, PLG, HABP2	401	15	10425	8.66584	0.46021	0.142851	2.73963
UP_KEYWORDS	Kringle	5	0.488759	0.00352175	F12, F2, HGFAC, PLG, HABP2	1005	15	22680	7.52239	0.742894	0.0220206	4.77565
INTERPRO	IPR000001:Kringle	5	0.488759	0.00446535	F12, F2, HGFAC, PLG, HABP2	975	15	20594	7.04068	0.999558	0.17561	7.28329
INTERPRO	IPR018056:Kringle, conserved site	5	0.488759	0.00446535	F12, F2, HGFAC, PLG, HABP2	975	15	20594	7.04068	0.999558	0.17561	7.28329
INTERPRO	IPR018114:Peptidase S1, trypsin family, active site	15	1.46628	0.00546011	F12, PRSS53, HPN, F10, MASP1, KLK1B4, F7, TMPRSS6, PLG, PROC, KLKB1, F2, CFD, HGFAC, HABP2	975	137	20594	2.31263	0.999921	0.197294	8.83637
INTERPRO	IPR013806:Kringle-like fold	6	0.58651	0.00564475	F12, F2, HGFAC, PLG, HABP2, FN1	975	25	20594	5.06929	0.999943	0.195167	9.12193
Annotation Cluster 26	Enrichment Score: 2.507675823060357
Category	Term	Count	%	PValue	Genes	List Total	Pop Hits	Pop Total	Fold Enrichment	Bonferroni	Benjamini	FDR
UP_KEYWORDS	Fatty acid biosynthesis	12	1.17302	2.01553e-05	PECR, ELOVL5, ELOVL3, FADS1, ELOVL2, PRKAG2, FASN, MGLL, FADS2, H2-KE6, ACACB, ELOVL6	1005	54	22680	5.01493	0.00772983	0.000215528	0.0279527
KEGG_PATHWAY	mmu00062:Fatty acid elongation	9	0.879765	0.000177866	ACAA2, ELOVL5, ELOVL3, ELOVL2, ECHS1, ACOT1, ELOVL6, ACOT4, ACOT3	508	26	7720	5.26045	0.0468931	0.00184553	0.233609
GOTERM_BP_DIRECT	GO:0006636~unsaturated fatty acid biosynthetic process	6	0.58651	0.000597001	ELOVL5, ELOVL3, FADS1, ELOVL2, FADS2, ELOVL6	901	15	18082	8.02752	0.836159	0.0477123	1.0707
INTERPRO	IPR002076:GNS1/SUR4 membrane protein	4	0.391007	0.00319835	ELOVL5, ELOVL3, ELOVL2, ELOVL6	975	7	20594	12.0697	0.996031	0.142375	5.26913
GOTERM_BP_DIRECT	GO:0019367~fatty acid elongation, saturated fatty acid	4	0.391007	0.00369878	ELOVL5, ELOVL3, ELOVL2, ELOVL6	901	7	18082	11.4679	0.999987	0.19755	6.46159
GOTERM_BP_DIRECT	GO:0034625~fatty acid elongation, monounsaturated fatty acid	4	0.391007	0.00369878	ELOVL5, ELOVL3, ELOVL2, ELOVL6	901	7	18082	11.4679	0.999987	0.19755	6.46159
GOTERM_BP_DIRECT	GO:0034626~fatty acid elongation, polyunsaturated fatty acid	4	0.391007	0.00369878	ELOVL5, ELOVL3, ELOVL2, ELOVL6	901	7	18082	11.4679	0.999987	0.19755	6.46159
GOTERM_MF_DIRECT	GO:0009922~fatty acid elongase activity	4	0.391007	0.0038665	ELOVL5, ELOVL3, ELOVL2, ELOVL6	883	7	17446	11.2901	0.991344	0.102322	6.08657
GOTERM_MF_DIRECT	GO:0102338~3-oxo-lignoceronyl-CoA synthase activity	4	0.391007	0.0038665	ELOVL5, ELOVL3, ELOVL2, ELOVL6	883	7	17446	11.2901	0.991344	0.102322	6.08657
GOTERM_MF_DIRECT	GO:0102337~3-oxo-cerotoyl-CoA synthase activity	4	0.391007	0.0038665	ELOVL5, ELOVL3, ELOVL2, ELOVL6	883	7	17446	11.2901	0.991344	0.102322	6.08657
GOTERM_MF_DIRECT	GO:0102336~3-oxo-arachidoyl-CoA synthase activity	4	0.391007	0.0038665	ELOVL5, ELOVL3, ELOVL2, ELOVL6	883	7	17446	11.2901	0.991344	0.102322	6.08657
GOTERM_BP_DIRECT	GO:0042761~very long-chain fatty acid biosynthetic process	4	0.391007	0.0192918	ELOVL5, ELOVL3, ELOVL2, ELOVL6	901	12	18082	6.6896	1	0.535275	29.6124
GOTERM_BP_DIRECT	GO:0035338~long-chain fatty-acyl-CoA biosynthetic process	3	0.293255	0.032472	ELOVL5, ELOVL3, ELOVL6	901	6	18082	10.0344	1	0.683145	44.8468
GOTERM_BP_DIRECT	GO:0030148~sphingolipid biosynthetic process	4	0.391007	0.160998	ELOVL5, ELOVL3, ELOVL2, ELOVL6	901	28	18082	2.86697	1	0.974448	95.7758
Annotation Cluster 27	Enrichment Score: 2.4291119573569433
Category	Term	Count	%	PValue	Genes	List Total	Pop Hits	Pop Total	Fold Enrichment	Bonferroni	Benjamini	FDR
KEGG_PATHWAY	mmu00380:Tryptophan metabolism	12	1.17302	0.000175304	AADAT, GCDH, KYNU, MAOB, HAAO, AOX3, ECHS1, KMO, ACAT1, INMT, ALDH3A2, AFMID	508	47	7720	3.88005	0.0462333	0.00189165	0.230247
GOTERM_BP_DIRECT	GO:0034354~'de novo' NAD biosynthetic process from tryptophan	4	0.391007	0.000473371	KYNU, HAAO, KMO, AFMID	901	4	18082	20.0688	0.76169	0.0390553	0.84987
GOTERM_BP_DIRECT	GO:0019441~tryptophan catabolic process to kynurenine	4	0.391007	0.00369878	AADAT, KYNU, KMO, AFMID	901	7	18082	11.4679	0.999987	0.19755	6.46159
GOTERM_BP_DIRECT	GO:0006569~tryptophan catabolic process	4	0.391007	0.0057001	KYNU, HAAO, KMO, AFMID	901	8	18082	10.0344	1	0.261971	9.79127
GOTERM_BP_DIRECT	GO:0043420~anthranilate metabolic process	3	0.293255	0.00717845	KYNU, HAAO, KMO	901	3	18082	20.0688	1	0.300743	12.1787
GOTERM_BP_DIRECT	GO:0019805~quinolinate biosynthetic process	3	0.293255	0.0138835	KYNU, HAAO, KMO	901	4	18082	15.0516	1	0.453909	22.277
UP_KEYWORDS	Pyridine nucleotide biosynthesis	4	0.391007	0.0140957	ASPDH, KYNU, HAAO, KMO	1005	12	22680	7.52239	0.99577	0.0702809	17.8731
GOTERM_BP_DIRECT	GO:0019363~pyridine nucleotide biosynthetic process	4	0.391007	0.0150159	ASPDH, KYNU, HAAO, KMO	901	11	18082	7.29775	1	0.475583	23.8702
Annotation Cluster 28	Enrichment Score: 2.310241575223012
Category	Term	Count	%	PValue	Genes	List Total	Pop Hits	Pop Total	Fold Enrichment	Bonferroni	Benjamini	FDR
SMART	SM01117:SM01117	5	0.488759	0.00269131	SUOX, FADS1, PGRMC2, FADS2, CYB5B	401	16	10425	8.12422	0.549638	0.147465	3.53007
INTERPRO	IPR001199:Cytochrome b5-like heme/steroid binding domain	5	0.488759	0.00573351	SUOX, FADS1, PGRMC2, FADS2, CYB5B	975	16	20594	6.60064	0.999951	0.194064	9.25891
UP_SEQ_FEATURE	domain:Cytochrome b5 heme-binding	5	0.488759	0.00760134	SUOX, FADS1, PGRMC2, FADS2, CYB5B	924	16	18012	6.09172	1	0.581999	12.4057
Annotation Cluster 29	Enrichment Score: 2.2914671388527577
Category	Term	Count	%	PValue	Genes	List Total	Pop Hits	Pop Total	Fold Enrichment	Bonferroni	Benjamini	FDR
KEGG_PATHWAY	mmu00020:Citrate cycle (TCA cycle)	9	0.879765	0.000843926	SDHB, PCX, SUCLG2, ACO1, SUCLG1, ACLY, FH1, MDH1, PCK1	508	32	7720	4.27411	0.203841	0.00709832	1.10394
INTERPRO	IPR016102:Succinyl-CoA synthetase-like	3	0.293255	0.012579	SUCLG2, SUCLG1, ACLY	975	4	20594	15.8415	1	0.348458	19.2571
INTERPRO	IPR005811:ATP-citrate lyase/succinyl-CoA ligase	3	0.293255	0.012579	SUCLG2, SUCLG1, ACLY	975	4	20594	15.8415	1	0.348458	19.2571
Annotation Cluster 30	Enrichment Score: 2.2833350957877814
Category	Term	Count	%	PValue	Genes	List Total	Pop Hits	Pop Total	Fold Enrichment	Bonferroni	Benjamini	FDR
UP_KEYWORDS	Iron-sulfur	12	1.17302	6.63395e-05	SDHB, CISD1, ACO1, NDUFS8, IREB2, ETFDH, AOX3, ABAT, DPYD, NDUFS2, MOCS1, GLRX2	1005	61	22680	4.43944	0.0252181	0.000671921	0.0919767
GOTERM_MF_DIRECT	GO:0051536~iron-sulfur cluster binding	12	1.17302	0.000329116	SDHB, CISD1, ACO1, NDUFS8, IREB2, ETFDH, AOX3, ABAT, DPYD, NDUFS2, MOCS1, GLRX2	883	64	17446	3.70456	0.332064	0.0138196	0.532158
UP_KEYWORDS	4Fe-4S	8	0.782014	0.000614435	SDHB, ACO1, NDUFS8, IREB2, ETFDH, DPYD, NDUFS2, MOCS1	1005	34	22680	5.30992	0.210717	0.00513093	0.848888
INTERPRO	IPR017896:4Fe-4S ferredoxin-type, iron-sulpur binding domain	4	0.391007	0.00189413	SDHB, NDUFS8, ETFDH, DPYD	975	6	20594	14.0814	0.962084	0.0917597	3.15284
GOTERM_MF_DIRECT	GO:0051539~4 iron, 4 sulfur cluster binding	8	0.782014	0.00356024	SDHB, ACO1, NDUFS8, IREB2, ETFDH, DPYD, NDUFS2, MOCS1	883	40	17446	3.95153	0.987382	0.09669	5.61743
INTERPRO	IPR017900:4Fe-4S ferredoxin, iron-sulphur binding, conserved site	3	0.293255	0.012579	SDHB, NDUFS8, DPYD	975	4	20594	15.8415	1	0.348458	19.2571
UP_SEQ_FEATURE	metal ion-binding site:Iron-sulfur 2 (4Fe-4S)	3	0.293255	0.0342824	SDHB, NDUFS8, DPYD	924	6	18012	9.74675	1	0.906307	45.4221
UP_SEQ_FEATURE	metal ion-binding site:Iron-sulfur (4Fe-4S)	4	0.391007	0.0384645	ACO1, IREB2, ETFDH, NDUFS2	924	15	18012	5.19827	1	0.918382	49.3828
UP_KEYWORDS	2Fe-2S	4	0.391007	0.0635364	SDHB, CISD1, AOX3, GLRX2	1005	21	22680	4.29851	1	0.23146	59.7686
GOTERM_MF_DIRECT	GO:0051537~2 iron, 2 sulfur cluster binding	4	0.391007	0.153943	SDHB, CISD1, AOX3, GLRX2	883	27	17446	2.92706	1	0.88437	93.3448
Annotation Cluster 31	Enrichment Score: 2.2732564325870945
Category	Term	Count	%	PValue	Genes	List Total	Pop Hits	Pop Total	Fold Enrichment	Bonferroni	Benjamini	FDR
GOTERM_BP_DIRECT	GO:0019346~transsulfuration	4	0.391007	0.000473371	MTHFD1, CTH, CBS, MPST	901	4	18082	20.0688	0.76169	0.0390553	0.84987
GOTERM_BP_DIRECT	GO:0070814~hydrogen sulfide biosynthetic process	3	0.293255	0.00717845	CTH, CBS, MPST	901	3	18082	20.0688	1	0.300743	12.1787
KEGG_PATHWAY	mmu00270:Cysteine and methionine metabolism	7	0.684262	0.0445654	TST, CTH, AHCY, SDS, CBS, MPST, MDH1	508	40	7720	2.65945	0.999995	0.207249	45.0865
Annotation Cluster 32	Enrichment Score: 2.2265511863954512
Category	Term	Count	%	PValue	Genes	List Total	Pop Hits	Pop Total	Fold Enrichment	Bonferroni	Benjamini	FDR
INTERPRO	IPR013816:ATP-grasp fold, subdomain 2	8	0.782014	1.04164e-05	PCX, SUCLG2, ACLY, ACACB, CPS1, PAICS, PCCA, GART	975	18	20594	9.38758	0.0178181	0.00138202	0.0175994
INTERPRO	IPR011761:ATP-grasp fold	6	0.58651	0.00032783	PCX, SUCLG2, ACACB, CPS1, PCCA, GART	975	14	20594	9.05231	0.432167	0.026589	0.552504
INTERPRO	IPR013815:ATP-grasp fold, subdomain 1	6	0.58651	0.000472661	PCX, SUCLG2, ACACB, CPS1, PCCA, GART	975	15	20594	8.44882	0.557805	0.0364117	0.795677
INTERPRO	IPR011054:Rudiment single hybrid motif	4	0.391007	0.00189413	PCX, ACACB, PCCA, GART	975	6	20594	14.0814	0.962084	0.0917597	3.15284
INTERPRO	IPR005479:Carbamoyl-phosphate synthetase large subunit-like, ATP-binding domain	4	0.391007	0.00319835	PCX, ACACB, CPS1, PCCA	975	7	20594	12.0697	0.996031	0.142375	5.26913
INTERPRO	IPR016185:Pre-ATP-grasp domain	5	0.488759	0.00340063	PCX, ACACB, CPS1, PCCA, GART	975	14	20594	7.54359	0.997204	0.143348	5.59343
SMART	SM00878:SM00878	3	0.293255	0.0135967	PCX, ACACB, PCCA	401	5	10425	15.5985	0.982617	0.362531	16.687
INTERPRO	IPR005481:Carbamoyl-phosphate synthase, large subunit, N-terminal	3	0.293255	0.0203106	PCX, ACACB, PCCA	975	5	20594	12.6732	1	0.462782	29.3003
INTERPRO	IPR005482:Biotin carboxylase, C-terminal	3	0.293255	0.0203106	PCX, ACACB, PCCA	975	5	20594	12.6732	1	0.462782	29.3003
INTERPRO	IPR011764:Biotin carboxylation domain	3	0.293255	0.0203106	PCX, ACACB, PCCA	975	5	20594	12.6732	1	0.462782	29.3003
UP_SEQ_FEATURE	domain:ATP-grasp	4	0.391007	0.020843	PCX, SUCLG2, PCCA, GART	924	12	18012	6.49784	1	0.804836	30.6244
GOTERM_MF_DIRECT	GO:0004075~biotin carboxylase activity	3	0.293255	0.0230516	PCX, ACACB, PCCA	883	5	17446	11.8546	1	0.394449	31.4795
UP_KEYWORDS	Biotin	3	0.293255	0.0260747	PCX, ACACB, PCCA	1005	6	22680	11.2836	0.999962	0.11405	30.6821
INTERPRO	IPR000089:Biotin/lipoyl attachment	3	0.293255	0.0781527	PCX, ACACB, PCCA	975	10	20594	6.33662	1	0.857833	74.7169
INTERPRO	IPR011053:Single hybrid motif	3	0.293255	0.107768	PCX, ACACB, PCCA	975	12	20594	5.28051	1	0.919803	85.4385
Annotation Cluster 33	Enrichment Score: 2.1773448045887562
Category	Term	Count	%	PValue	Genes	List Total	Pop Hits	Pop Total	Fold Enrichment	Bonferroni	Benjamini	FDR
UP_KEYWORDS	Proline metabolism	3	0.293255	0.00570039	PRODH2, ALDH4A1, PRODH	1005	3	22680	22.5672	0.8893	0.0327975	7.6231
GOTERM_BP_DIRECT	GO:0006560~proline metabolic process	3	0.293255	0.00717845	PRODH2, ALDH4A1, PRODH	901	3	18082	20.0688	1	0.300743	12.1787
GOTERM_BP_DIRECT	GO:0010133~proline catabolic process to glutamate	3	0.293255	0.00717845	PRODH2, ALDH4A1, PRODH	901	3	18082	20.0688	1	0.300743	12.1787
Annotation Cluster 34	Enrichment Score: 2.1685904638451015
Category	Term	Count	%	PValue	Genes	List Total	Pop Hits	Pop Total	Fold Enrichment	Bonferroni	Benjamini	FDR
UP_KEYWORDS	Electron transport	20	1.95503	2.1572e-07	NDUFB11, NDUFB10, NDUFB7, NDUFA9, FADS1, NDUFB9, NDUFA6, CYC1, FADS2, CYB5B, NDUFB2, GLRX2, NDUFV3, SDHB, ERO1LB, NDUFS8, ETFDH, NDUFS2, ETFB, ETFA	1005	107	22680	4.21816	8.30487e-05	3.076e-06	0.000299213
GOTERM_CC_DIRECT	GO:0005747~mitochondrial respiratory chain complex I	10	0.977517	0.000364309	NDUFV3, NDUFB11, NDUFB10, NDUFB7, NDUFA9, NDUFB9, NDUFA6, NDUFS8, NDUFS2, NDUFB2	953	47	19662	4.38972	0.154319	0.0092686	0.51722
UP_KEYWORDS	Respiratory chain	11	1.07527	0.000365858	NDUFV3, NDUFB11, NDUFB10, NDUFB7, NDUFA9, NDUFB9, NDUFA6, NDUFS8, CYC1, NDUFS2, NDUFB2	1005	62	22680	4.00385	0.131408	0.0031258	0.506269
GOTERM_CC_DIRECT	GO:0070469~respiratory chain	11	1.07527	0.000424194	NDUFV3, NDUFB11, NDUFB10, NDUFB7, NDUFA9, NDUFB9, NDUFA6, NDUFS8, CYC1, NDUFS2, NDUFB2	953	58	19662	3.91291	0.177306	0.0102196	0.602001
KEGG_PATHWAY	mmu04932:Non-alcoholic fatty liver disease (NAFLD)	21	2.05279	0.00315714	SREBF1, NDUFB11, NDUFB10, NDUFB7, NDUFA9, PIK3CB, NDUFB9, NDUFA6, PRKAG2, CYC1, MLXIPL, ADIPOR2, CYP2E1, NDUFB2, NDUFV3, SDHB, PKLR, NDUFS8, MAPK8, NDUFS2, INSR	508	157	7720	2.0327	0.574196	0.0228109	4.07238
UP_KEYWORDS	Ubiquinone	5	0.488759	0.0229942	NDUFV3, NDUFB9, NDUFS8, ETFDH, NDUFS2	1005	25	22680	4.51343	0.999871	0.104676	27.5783
GOTERM_MF_DIRECT	GO:0003954~NADH dehydrogenase activity	4	0.391007	0.0251756	NDUFB7, NDUFA9, NDUFS8, NDUFS2	883	13	17446	6.07928	1	0.416653	33.8547
GOTERM_MF_DIRECT	GO:0008137~NADH dehydrogenase (ubiquinone) activity	5	0.488759	0.0985461	NDUFB7, NDUFB9, NDUFS8, NDUFS2, NDUFAF1	883	35	17446	2.82252	1	0.796057	81.3944
KEGG_PATHWAY	mmu05010:Alzheimer's disease	17	1.66178	0.119555	HSD17B10, NDUFB11, NDUFB10, APH1A, NDUFB7, NDUFA9, NDUFB9, NDUFA6, CYC1, IDE, ITPR1, NDUFB2, NDUFV3, SDHB, NDUFS8, NDUFS2, CACNA1D	508	177	7720	1.45958	1	0.410748	81.2529
KEGG_PATHWAY	mmu00190:Oxidative phosphorylation	13	1.27077	0.201403	NDUFV3, SDHB, NDUFB11, NDUFB10, NDUFB7, NDUFA9, NDUFB9, NDUFA6, NDUFS8, CYC1, LHPP, NDUFS2, NDUFB2	508	139	7720	1.42129	1	0.569741	94.8025
KEGG_PATHWAY	mmu05012:Parkinson's disease	13	1.27077	0.272965	NDUFV3, SDHB, NDUFB11, NDUFB10, NDUFB7, NDUFA9, UBA1, NDUFB9, NDUFA6, NDUFS8, CYC1, NDUFS2, NDUFB2	508	149	7720	1.3259	1	0.663617	98.4875
KEGG_PATHWAY	mmu05016:Huntington's disease	13	1.27077	0.656754	NDUFV3, SDHB, NDUFB11, NDUFB10, NDUFB7, NDUFA9, NDUFB9, NDUFA6, NDUFS8, CYC1, NDUFS2, ITPR1, NDUFB2	508	198	7720	0.997773	1	0.932677	99.9999
Annotation Cluster 35	Enrichment Score: 2.145778220092963
Category	Term	Count	%	PValue	Genes	List Total	Pop Hits	Pop Total	Fold Enrichment	Bonferroni	Benjamini	FDR
GOTERM_CC_DIRECT	GO:0034364~high-density lipoprotein particle	6	0.58651	0.00279984	LCAT, APOA5, GPLD1, APOH, PON1, SAA4	953	21	19662	5.89477	0.724656	0.0569389	3.91163
GOTERM_BP_DIRECT	GO:0046470~phosphatidylcholine metabolic process	5	0.488759	0.00303741	LCAT, APOA5, GPLD1, PON1, ABHD3	901	13	18082	7.71877	0.9999	0.168302	5.33594
UP_KEYWORDS	HDL	4	0.391007	0.0429564	APOA5, GPLD1, PON1, SAA4	1005	18	22680	5.01493	1	0.169525	45.6106
Annotation Cluster 36	Enrichment Score: 2.1062763736370664
Category	Term	Count	%	PValue	Genes	List Total	Pop Hits	Pop Total	Fold Enrichment	Bonferroni	Benjamini	FDR
INTERPRO	IPR011032:GroES-like	6	0.58651	0.00156299	SORD, PTGR2, ADH4, FASN, ADH5, RTN4IP1	975	19	20594	6.67012	0.932783	0.0785556	2.60847
INTERPRO	IPR013149:Alcohol dehydrogenase, C-terminal	5	0.488759	0.00340063	SORD, PTGR2, ADH4, FASN, ADH5	975	14	20594	7.54359	0.997204	0.143348	5.59343
INTERPRO	IPR002085:Alcohol dehydrogenase superfamily, zinc-type	5	0.488759	0.00722076	SORD, PTGR2, ADH4, ADH5, RTN4IP1	975	17	20594	6.21237	0.999996	0.221328	11.5254
INTERPRO	IPR013154:Alcohol dehydrogenase GroES-like	4	0.391007	0.0259669	SORD, ADH4, ADH5, RTN4IP1	975	14	20594	6.03487	1	0.525002	35.89
INTERPRO	IPR002328:Alcohol dehydrogenase, zinc-type, conserved site	3	0.293255	0.0295189	SORD, ADH4, ADH5	975	6	20594	10.561	1	0.565752	39.7279
Annotation Cluster 37	Enrichment Score: 2.0608582311948265
Category	Term	Count	%	PValue	Genes	List Total	Pop Hits	Pop Total	Fold Enrichment	Bonferroni	Benjamini	FDR
KEGG_PATHWAY	mmu00120:Primary bile acid biosynthesis	7	0.684262	0.0003535	CYP7B1, BAAT, CYP27A1, CYP7A1, CYP8B1, SCP2, SLC27A5	508	16	7720	6.64862	0.0910469	0.00340354	0.46379
INTERPRO	IPR002403:Cytochrome P450, E-class, group IV	4	0.391007	0.0130812	CYP7B1, KLKB1, CYP7A1, CYP8B1	975	11	20594	7.68075	1	0.354068	19.9482
INTERPRO	IPR024204:Cytochrome P450, cholesterol 7-alpha-monooxygenase-type	3	0.293255	0.0203106	CYP7B1, CYP7A1, CYP8B1	975	5	20594	12.6732	1	0.462782	29.3003
PIR_SUPERFAMILY	PIRSF000047:cytochrome P450, CYP7A1 type	3	0.293255	0.0607863	CYP7B1, CYP7A1, CYP8B1	155	5	1807	6.99484	0.999776	0.93926	52.0137
Annotation Cluster 38	Enrichment Score: 2.058930501797551
Category	Term	Count	%	PValue	Genes	List Total	Pop Hits	Pop Total	Fold Enrichment	Bonferroni	Benjamini	FDR
INTERPRO	IPR016039:Thiolase-like	6	0.58651	0.000219268	ACAA2, HMGCS2, FASN, ACAA1A, ACAT1, SCP2	975	13	20594	9.74864	0.31511	0.0208081	0.369859
GOTERM_MF_DIRECT	GO:0016747~transferase activity, transferring acyl groups other than amino-acyl groups	7	0.684262	0.000789327	ACAA2, DGAT2, ELOVL2, ELOVL6, ACAA1A, ACAT1, SCP2	883	23	17446	6.0132	0.620195	0.0272809	1.27183
INTERPRO	IPR020615:Thiolase, acyl-enzyme intermediate active site	4	0.391007	0.00189413	ACAA2, ACAA1A, ACAT1, SCP2	975	6	20594	14.0814	0.962084	0.0917597	3.15284
INTERPRO	IPR020616:Thiolase, N-terminal	4	0.391007	0.00493814	ACAA2, ACAA1A, ACAT1, SCP2	975	8	20594	10.561	0.999805	0.184078	8.02451
INTERPRO	IPR020617:Thiolase, C-terminal	4	0.391007	0.00493814	ACAA2, ACAA1A, ACAT1, SCP2	975	8	20594	10.561	0.999805	0.184078	8.02451
INTERPRO	IPR020613:Thiolase, conserved site	4	0.391007	0.00493814	ACAA2, ACAA1A, ACAT1, SCP2	975	8	20594	10.561	0.999805	0.184078	8.02451
GOTERM_MF_DIRECT	GO:0003988~acetyl-CoA C-acyltransferase activity	3	0.293255	0.0334297	ACAA2, ACAA1A, SCP2	883	6	17446	9.87882	1	0.495087	42.3715
INTERPRO	IPR002155:Thiolase	3	0.293255	0.0400471	ACAA2, ACAA1A, ACAT1	975	7	20594	9.05231	1	0.645626	49.8731
INTERPRO	IPR020610:Thiolase, active site	3	0.293255	0.0400471	ACAA2, ACAA1A, ACAT1	975	7	20594	9.05231	1	0.645626	49.8731
PIR_SUPERFAMILY	PIRSF000429:acetyl-CoA acetyltransferase	3	0.293255	0.0861701	ACAA2, ACAA1A, ACAT1	155	6	1807	5.82903	0.999994	0.951136	65.1823
UP_SEQ_FEATURE	active site:Acyl-thioester intermediate	3	0.293255	0.123254	ACAA2, ACAA1A, ACAT1	924	12	18012	4.87338	1	0.997709	89.8058
Annotation Cluster 39	Enrichment Score: 1.9003530092227887
Category	Term	Count	%	PValue	Genes	List Total	Pop Hits	Pop Total	Fold Enrichment	Bonferroni	Benjamini	FDR
INTERPRO	IPR000022:Carboxyl transferase	3	0.293255	0.012579	MCCC2, ACACB, PCCB	975	4	20594	15.8415	1	0.348458	19.2571
INTERPRO	IPR011762:Acetyl-coenzyme A carboxyltransferase, N-terminal	3	0.293255	0.012579	MCCC2, ACACB, PCCB	975	4	20594	15.8415	1	0.348458	19.2571
INTERPRO	IPR011763:Acetyl-coenzyme A carboxyltransferase, C-terminal	3	0.293255	0.012579	MCCC2, ACACB, PCCB	975	4	20594	15.8415	1	0.348458	19.2571
Annotation Cluster 40	Enrichment Score: 1.863502370518592
Category	Term	Count	%	PValue	Genes	List Total	Pop Hits	Pop Total	Fold Enrichment	Bonferroni	Benjamini	FDR
INTERPRO	IPR002067:Mitochondrial carrier protein	7	0.684262	0.00112311	SLC25A13, SLC25A25, SLC25A23, SLC25A44, SLC25A1, SLC25A16, SLC25A42	975	26	20594	5.68671	0.856235	0.0646944	1.88091
INTERPRO	IPR018108:Mitochondrial substrate/solute carrier	9	0.879765	0.00287733	SLC25A13, SLC25A25, SLC25A23, SLC25A10, SLC25A38, SLC25A44, SLC25A1, SLC25A16, SLC25A42	975	52	20594	3.65574	0.993081	0.132464	4.75229
INTERPRO	IPR023395:Mitochondrial carrier domain	9	0.879765	0.00287733	SLC25A13, SLC25A25, SLC25A23, SLC25A10, SLC25A38, SLC25A44, SLC25A1, SLC25A16, SLC25A42	975	52	20594	3.65574	0.993081	0.132464	4.75229
UP_SEQ_FEATURE	repeat:Solcar 3	8	0.782014	0.00950209	SLC25A13, SLC25A25, SLC25A23, SLC25A10, SLC25A38, SLC25A44, SLC25A16, SLC25A42	924	47	18012	3.31804	1	0.627488	15.2728
INTERPRO	IPR002167:Graves disease carrier protein	3	0.293255	0.012579	SLC25A25, SLC25A16, SLC25A42	975	4	20594	15.8415	1	0.348458	19.2571
UP_SEQ_FEATURE	repeat:Solcar 2	8	0.782014	0.0146728	SLC25A13, SLC25A25, SLC25A23, SLC25A10, SLC25A38, SLC25A44, SLC25A16, SLC25A42	924	51	18012	3.0578	1	0.723134	22.6315
UP_SEQ_FEATURE	repeat:Solcar 1	8	0.782014	0.0146728	SLC25A13, SLC25A25, SLC25A23, SLC25A10, SLC25A38, SLC25A44, SLC25A16, SLC25A42	924	51	18012	3.0578	1	0.723134	22.6315
GOTERM_MF_DIRECT	GO:0003735~structural constituent of ribosome	17	1.66178	0.263092	MRPL2, MRPS35, MRPL9, MRPS5, SLC25A13, MRPL15, SLC25A25, RPL22, SLC25A23, SLC25A10, SLC25A38, MRPL49, SLC25A44, SLC25A1, SLC25A16, SLC25A42, MRPL34	883	264	17446	1.27227	1	0.966714	99.2908
GOTERM_BP_DIRECT	GO:0006412~translation	24	2.34604	0.26883	MRPL2, EGFR, PDF, HBS1L, MRPL9, MRPS5, GFM2, EIF4G2, SLC25A13, MRPL15, SLC25A25, RPL22, SLC25A23, GFM1, SLC25A10, SLC25A38, MRPL49, SLC25A44, CARS2, SLC25A1, SLC25A16, SLC25A42, RMND1, MRPL34	901	401	18082	1.20113	1	0.99597	99.6462
Annotation Cluster 41	Enrichment Score: 1.8581971378346838
Category	Term	Count	%	PValue	Genes	List Total	Pop Hits	Pop Total	Fold Enrichment	Bonferroni	Benjamini	FDR
UP_SEQ_FEATURE	site:Important for catalytic activity	5	0.488759	0.00243541	SEPHS2, ECH1, MAOB, ECHS1, ECHDC2	924	12	18012	8.12229	0.994989	0.281802	4.1444
INTERPRO	IPR001753:Crotonase superfamily	4	0.391007	0.0211313	ECH1, ECHS1, ECHDC2, ECHDC3	975	13	20594	6.49909	1	0.47037	30.2944
INTERPRO	IPR018376:Enoyl-CoA hydratase/isomerase, conserved site	3	0.293255	0.0517501	ECH1, ECHS1, ECHDC2	975	8	20594	7.92077	1	0.730237	59.2566
Annotation Cluster 42	Enrichment Score: 1.7859861780556228
Category	Term	Count	%	PValue	Genes	List Total	Pop Hits	Pop Total	Fold Enrichment	Bonferroni	Benjamini	FDR
INTERPRO	IPR020846:Major facilitator superfamily domain	17	1.66178	0.00151524	SLC2A9, SLC22A28, SLC22A7, SLC37A4, SLCO2B1, SLC22A30, SLC19A2, SLC29A1, SLCO1A4, SLC17A8, SLC17A5, SLC2A2, SLC17A2, SLC46A3, SLC43A1, SLC46A1, SLC22A1	975	146	20594	2.45942	0.926999	0.0785346	2.52974
INTERPRO	IPR005828:General substrate transporter	6	0.58651	0.0356082	SLC2A9, SLC22A28, SLC2A2, SLC22A7, SLC22A30, SLC22A1	975	39	20594	3.24955	1	0.623871	45.8091
GOTERM_MF_DIRECT	GO:0022857~transmembrane transporter activity	6	0.58651	0.0812851	SLC22A28, SLC2A2, SLC22A7, SLC37A4, SLC22A30, SLC22A1	883	46	17446	2.57708	1	0.745289	74.6973
Annotation Cluster 43	Enrichment Score: 1.7802657607755636
Category	Term	Count	%	PValue	Genes	List Total	Pop Hits	Pop Total	Fold Enrichment	Bonferroni	Benjamini	FDR
GOTERM_MF_DIRECT	GO:0016616~oxidoreductase activity, acting on the CH-OH group of donors, NAD or NADP as acceptor	8	0.782014	0.000913165	HSD3B2, GPD1, ADHFE1, SDR42E1, HSD3B5, AKR7A5, NSDHL, MDH1	883	32	17446	4.93941	0.673737	0.0306335	1.46999
INTERPRO	IPR002225:3-beta hydroxysteroid dehydrogenase/isomerase	4	0.391007	0.016837	HSD3B2, SDR42E1, HSD3B5, NSDHL	975	12	20594	7.04068	1	0.413085	24.943
GOTERM_MF_DIRECT	GO:0003854~3-beta-hydroxy-delta5-steroid dehydrogenase activity	4	0.391007	0.0201076	HSD3B2, SDR42E1, HSD3B5, NSDHL	883	12	17446	6.58588	1	0.374917	28.0545
COG_ONTOLOGY	Cell envelope biogenesis, outer membrane / Carbohydrate transport and metabolism	5	0.488759	0.0360106	HSD3B2, NDUFA9, SDR42E1, HSD3B5, NSDHL	164	17	2126	3.81277	0.690748	0.209208	27.2132
UP_SEQ_FEATURE	binding site:NAD	12	1.17302	0.112737	HSD3B2, ASPDH, ALDH6A1, GPD1, ALDH5A1, ADH4, SDR42E1, HSD3B5, BDH2, HIBADH, NSDHL, MDH1	924	142	18012	1.64734	1	0.996475	87.4614
Annotation Cluster 44	Enrichment Score: 1.7544496834396808
Category	Term	Count	%	PValue	Genes	List Total	Pop Hits	Pop Total	Fold Enrichment	Bonferroni	Benjamini	FDR
GOTERM_BP_DIRECT	GO:0006749~glutathione metabolic process	11	1.07527	0.000124126	HAGH, GSTA3, CTH, ALDH5A1, GSTK1, GSTZ1, GSTT1, GSTT2, GLO1, GSTT3, GSTM7	901	49	18082	4.50524	0.313399	0.0143575	0.223514
INTERPRO	IPR010987:Glutathione S-transferase, C-terminal-like	8	0.782014	0.0055236	GSTA3, MTX3, MTX1, GSTZ1, GSTT1, GSTT2, GSTT3, GSTM7	975	46	20594	3.6734	0.99993	0.195293	8.93466
GOTERM_MF_DIRECT	GO:0004364~glutathione transferase activity	7	0.684262	0.00562996	GSTA3, GSTK1, GSTZ1, GSTT1, GSTT2, GSTT3, GSTM7	883	33	17446	4.19102	0.999014	0.13429	8.74555
INTERPRO	IPR004046:Glutathione S-transferase, C-terminal	6	0.58651	0.0142963	GSTA3, GSTZ1, GSTT1, GSTT2, GSTT3, GSTM7	975	31	20594	4.08814	1	0.368874	21.5973
GOTERM_MF_DIRECT	GO:0004602~glutathione peroxidase activity	5	0.488759	0.0164376	GSTK1, GSTZ1, GSTT1, GSTT2, GSTM7	883	20	17446	4.93941	1	0.323464	23.5601
INTERPRO	IPR004045:Glutathione S-transferase, N-terminal	6	0.58651	0.0184838	GSTA3, GSTZ1, GSTT1, GSTT2, GSTT3, GSTM7	975	33	20594	3.84037	1	0.437311	27.0393
UP_SEQ_FEATURE	domain:GST N-terminal	5	0.488759	0.065195	GSTA3, GSTZ1, GSTT1, GSTT2, GSTM7	924	30	18012	3.24892	1	0.980891	68.9721
INTERPRO	IPR012336:Thioredoxin-like fold	11	1.07527	0.110929	GSTA3, GSTK1, PDILT, GSTZ1, GSTT1, GSTT2, PDIA5, GSTT3, DIO1, GLRX2, GSTM7	975	136	20594	1.7084	1	0.923377	86.286
KEGG_PATHWAY	mmu00480:Glutathione metabolism	7	0.684262	0.150164	GSTA3, GSTK1, GSTT1, GSTT2, ANPEP, GSTT3, GSTM7	508	55	7720	1.93414	1	0.475893	88.2269
UP_SEQ_FEATURE	domain:GST C-terminal	5	0.488759	0.15676	GSTA3, GSTZ1, GSTT1, GSTT2, GSTM7	924	41	18012	2.37726	1	0.999193	94.8168
Annotation Cluster 45	Enrichment Score: 1.7387471756370179
Category	Term	Count	%	PValue	Genes	List Total	Pop Hits	Pop Total	Fold Enrichment	Bonferroni	Benjamini	FDR
GOTERM_BP_DIRECT	GO:0032324~molybdopterin cofactor biosynthetic process	3	0.293255	0.00717845	GPHN, MOCS2, MOCS1	901	3	18082	20.0688	1	0.300743	12.1787
UP_KEYWORDS	Molybdenum cofactor biosynthesis	3	0.293255	0.0260747	GPHN, MOCS2, MOCS1	1005	6	22680	11.2836	0.999962	0.11405	30.6821
GOTERM_BP_DIRECT	GO:0006777~Mo-molybdopterin cofactor biosynthetic process	3	0.293255	0.032472	GPHN, MOCS2, MOCS1	901	6	18082	10.0344	1	0.683145	44.8468
Annotation Cluster 46	Enrichment Score: 1.719916675764284
Category	Term	Count	%	PValue	Genes	List Total	Pop Hits	Pop Total	Fold Enrichment	Bonferroni	Benjamini	FDR
KEGG_PATHWAY	mmu04931:Insulin resistance	16	1.56403	0.00529421	SREBF1, PIK3CB, PRKAG2, MLXIPL, FOXO1, ACACB, PCK1, G6PC, PPP1R3B, PYGL, SLC2A2, GYS2, MAPK8, SLC27A2, INSR, SLC27A5	508	110	7720	2.21045	0.761464	0.0360825	6.74141
KEGG_PATHWAY	mmu04910:Insulin signaling pathway	17	1.66178	0.0208488	SREBF1, PIK3CB, PRKAG2, FBP1, FOXO1, ACACB, PCK1, G6PC, KRAS, PPP1R3B, GCK, PYGL, PKLR, FASN, GYS2, MAPK8, INSR	508	140	7720	1.84533	0.996616	0.111761	24.1961
KEGG_PATHWAY	mmu04922:Glucagon signaling pathway	12	1.17302	0.0627145	G6PC, GCK, PYGL, SLC2A2, PRKAG2, GYS2, FOXO1, CAMK2B, ACACB, GCGR, ITPR1, PCK1	508	100	7720	1.82362	1	0.256505	57.3256
Annotation Cluster 47	Enrichment Score: 1.6392804143675186
Category	Term	Count	%	PValue	Genes	List Total	Pop Hits	Pop Total	Fold Enrichment	Bonferroni	Benjamini	FDR
INTERPRO	IPR013806:Kringle-like fold	6	0.58651	0.00564475	F12, F2, HGFAC, PLG, HABP2, FN1	975	25	20594	5.06929	0.999943	0.195167	9.12193
SMART	SM00058:FN1	3	0.293255	0.00836975	F12, HGFAC, FN1	401	4	10425	19.4981	0.916913	0.299114	10.6033
INTERPRO	IPR000083:Fibronectin, type I	3	0.293255	0.012579	F12, HGFAC, FN1	975	4	20594	15.8415	1	0.348458	19.2571
SMART	SM00059:FN2	3	0.293255	0.0866673	F12, HGFAC, FN1	401	13	10425	5.99942	1	0.813088	70.1488
INTERPRO	IPR000562:Fibronectin, type II, collagen-binding	3	0.293255	0.12352	F12, HGFAC, FN1	975	13	20594	4.87432	1	0.939757	89.2232
Annotation Cluster 48	Enrichment Score: 1.627617664152962
Category	Term	Count	%	PValue	Genes	List Total	Pop Hits	Pop Total	Fold Enrichment	Bonferroni	Benjamini	FDR
KEGG_PATHWAY	mmu00010:Glycolysis / Gluconeogenesis	13	1.27077	0.00106399	ALDOC, ALDOB, ADH5, FBP1, PFKM, ACSS2, ALDH3A2, PCK1, GALM, G6PC, GCK, ADH4, PKLR	508	66	7720	2.99332	0.249811	0.00867217	1.38994
GOTERM_BP_DIRECT	GO:0030388~fructose 1,6-bisphosphate metabolic process	4	0.391007	0.00823608	ALDOC, ALDOB, FBP1, PFKM	901	9	18082	8.91947	1	0.332382	13.8499
KEGG_PATHWAY	mmu00051:Fructose and mannose metabolism	7	0.684262	0.0217024	KHK, SORD, ALDOC, ALDOB, FBP1, PFKM, PMM2	508	34	7720	3.12876	0.997326	0.113878	25.0604
UP_KEYWORDS	Glycolysis	5	0.488759	0.0674818	GCK, ALDOC, ALDOB, PKLR, PFKM	1005	35	22680	3.22388	1	0.242177	62.0569
GOTERM_BP_DIRECT	GO:0006096~glycolytic process	5	0.488759	0.102191	GCK, ALDOC, ALDOB, PKLR, PFKM	901	36	18082	2.78734	1	0.926625	85.6752
KEGG_PATHWAY	mmu00030:Pentose phosphate pathway	5	0.488759	0.130776	ALDOC, ALDOB, FBP1, RGN, PFKM	508	30	7720	2.53281	1	0.431527	84.1622
Annotation Cluster 49	Enrichment Score: 1.5749738094683177
Category	Term	Count	%	PValue	Genes	List Total	Pop Hits	Pop Total	Fold Enrichment	Bonferroni	Benjamini	FDR
GOTERM_MF_DIRECT	GO:0042626~ATPase activity, coupled to transmembrane movement of substances	9	0.879765	0.0029483	ABCG8, ABCA9, ABCB11, ABCA8A, ABCD3, ABCB6, ABCA3, ABCA6, ABCC6	883	49	17446	3.62896	0.973216	0.0825795	4.67346
INTERPRO	IPR003439:ABC transporter-like	9	0.879765	0.00325119	ABCG8, ABCA9, ABCB11, ABCA8A, ABCD3, ABCB6, ABCA3, ABCA6, ABCC6	975	53	20594	3.58676	0.996378	0.140935	5.35394
INTERPRO	IPR017871:ABC transporter, conserved site	8	0.782014	0.00700423	ABCG8, ABCA9, ABCB11, ABCA8A, ABCD3, ABCB6, ABCA3, ABCC6	975	48	20594	3.52034	0.999995	0.223335	11.1987
KEGG_PATHWAY	mmu02010:ABC transporters	9	0.879765	0.00932238	ABCG8, ABCA9, ABCB11, ABCA8A, ABCD3, ABCB6, ABCA3, ABCA6, ABCC6	508	46	7720	2.9733	0.920249	0.0571145	11.5866
UP_SEQ_FEATURE	domain:ABC transporter 1	6	0.58651	0.0128501	ABCA9, ABCB11, ABCA8A, ABCA3, ABCA6, ABCC6	924	28	18012	4.17718	1	0.705172	20.1091
UP_SEQ_FEATURE	domain:ABC transporter 2	6	0.58651	0.0128501	ABCA9, ABCB11, ABCA8A, ABCA3, ABCA6, ABCC6	924	28	18012	4.17718	1	0.705172	20.1091
UP_SEQ_FEATURE	nucleotide phosphate-binding region:ATP 1	6	0.58651	0.0195879	ABCA9, ABCB11, ABCA8A, ABCA3, ABCA6, ABCC6	924	31	18012	3.77294	1	0.796354	29.0643
UP_SEQ_FEATURE	nucleotide phosphate-binding region:ATP 2	6	0.58651	0.0195879	ABCA9, ABCB11, ABCA8A, ABCA3, ABCA6, ABCC6	924	31	18012	3.77294	1	0.796354	29.0643
INTERPRO	IPR026082:ABC transporter A, ABCA	4	0.391007	0.0372521	ABCA9, ABCA8A, ABCA3, ABCA6	975	16	20594	5.28051	1	0.629465	47.349
SMART	SM00382:AAA	11	1.07527	0.0502993	ABCA9, ABCB11, VWA8, ABCA8A, PEX6, ABCD3, ABCB6, ABCA3, SPAST, ABCA6, ABCC6	401	144	10425	1.98592	1	0.664169	49.7536
GOTERM_MF_DIRECT	GO:0016887~ATPase activity	16	1.56403	0.0826982	KIFC2, ABCA9, ABCB11, ABCA8A, IDE, PEX6, ABCB6, ABCA3, ABCA6, ABCG8, KIF1B, VWA8, ABCD3, SMARCA2, ABCC6, KIF13B	883	200	17446	1.58061	1	0.747002	75.3208
GOTERM_BP_DIRECT	GO:0006869~lipid transport	10	0.977517	0.101655	STARD5, ABCA9, ABCA8A, APOA5, ATP11C, APOL7A, ABCA3, SCP2, TMEM30A, ABCA6	901	111	18082	1.808	1	0.928633	85.52
INTERPRO	IPR011527:ABC transporter, transmembrane domain, type 1	4	0.391007	0.133413	ABCB11, ABCD3, ABCB6, ABCC6	975	27	20594	3.12919	1	0.947254	91.104
INTERPRO	IPR003593:AAA+ ATPase domain	11	1.07527	0.144944	ABCA9, ABCB11, VWA8, ABCA8A, PEX6, ABCD3, ABCB6, ABCA3, SPAST, ABCA6, ABCC6	975	144	20594	1.61349	1	0.955246	92.906
UP_SEQ_FEATURE	domain:ABC transporter	3	0.293255	0.196503	ABCG8, ABCD3, ABCB6	924	16	18012	3.65503	1	0.99976	97.758
Annotation Cluster 50	Enrichment Score: 1.55552993938557
Category	Term	Count	%	PValue	Genes	List Total	Pop Hits	Pop Total	Fold Enrichment	Bonferroni	Benjamini	FDR
INTERPRO	IPR011032:GroES-like	6	0.58651	0.00156299	SORD, PTGR2, ADH4, FASN, ADH5, RTN4IP1	975	19	20594	6.67012	0.932783	0.0785556	2.60847
SMART	SM00829:SM00829	3	0.293255	0.0986307	SORD, FASN, RTN4IP1	401	14	10425	5.57089	1	0.836025	74.9621
INTERPRO	IPR020843:Polyketide synthase, enoylreductase	3	0.293255	0.139779	SORD, FASN, RTN4IP1	975	14	20594	4.52615	1	0.952989	92.1462
Annotation Cluster 51	Enrichment Score: 1.5041279746920437
Category	Term	Count	%	PValue	Genes	List Total	Pop Hits	Pop Total	Fold Enrichment	Bonferroni	Benjamini	FDR
KEGG_PATHWAY	mmu04152:AMPK signaling pathway	17	1.66178	0.00871334	SREBF1, CAB39L, STK11, PIK3CB, PPP2R5D, PRKAG2, FBP1, ADIPOR2, FOXO1, IGF1, PFKM, PCK1, G6PC, FASN, GYS2, PPP2R5E, INSR	508	127	7720	2.03422	0.905854	0.0547065	10.8693
KEGG_PATHWAY	mmu04910:Insulin signaling pathway	17	1.66178	0.0208488	SREBF1, PIK3CB, PRKAG2, FBP1, FOXO1, ACACB, PCK1, G6PC, KRAS, PPP1R3B, GCK, PYGL, PKLR, FASN, GYS2, MAPK8, INSR	508	140	7720	1.84533	0.996616	0.111761	24.1961
KEGG_PATHWAY	mmu04068:FoxO signaling pathway	13	1.27077	0.169181	EGFR, G6PC, KRAS, STK11, PIK3CB, PRKAG2, IGF1, FOXO1, MAPK8, INSR, HOMER2, CHUK, PCK1	508	134	7720	1.47432	1	0.505805	91.257
Annotation Cluster 52	Enrichment Score: 1.5018217331501802
Category	Term	Count	%	PValue	Genes	List Total	Pop Hits	Pop Total	Fold Enrichment	Bonferroni	Benjamini	FDR
UP_KEYWORDS	Complement pathway	8	0.782014	0.000132929	MBL1, C8A, C8B, C4BP, MASP2, C1RL, C1S2, C8G	1005	27	22680	6.68657	0.0498933	0.00127871	0.184221
GOTERM_CC_DIRECT	GO:0005579~membrane attack complex	4	0.391007	0.00341959	C8A, C8B, C6, C8G	953	7	19662	11.7895	0.793139	0.0662149	4.75802
UP_KEYWORDS	Complement alternate pathway	4	0.391007	0.00821437	C8A, C8B, CFD, C8G	1005	10	22680	9.02687	0.958231	0.0437412	10.8106
GOTERM_BP_DIRECT	GO:0006957~complement activation, alternative pathway	4	0.391007	0.0113348	C8A, C8B, CFD, C8G	901	10	18082	8.02752	1	0.402715	18.575
UP_KEYWORDS	Membrane attack complex	3	0.293255	0.0179045	C8A, C8B, C8G	1005	5	22680	13.5403	0.999047	0.085315	22.1662
GOTERM_BP_DIRECT	GO:0006958~complement activation, classical pathway	8	0.782014	0.0187212	MBL1, C8A, C8B, C4BP, MASP2, C1RL, C1S2, C8G	901	55	18082	2.9191	1	0.529149	28.8705
UP_KEYWORDS	Cytolysis	3	0.293255	0.125409	C8A, C8B, C8G	1005	14	22680	4.83582	1	0.374369	84.4112
GOTERM_BP_DIRECT	GO:0019835~cytolysis	4	0.391007	0.125719	C8A, C8B, MMD2, C8G	901	25	18082	3.21101	1	0.954179	91.1244
KEGG_PATHWAY	mmu05020:Prion diseases	4	0.391007	0.351657	C8A, C8B, C6, C8G	508	32	7720	1.89961	1	0.751637	99.6646
KEGG_PATHWAY	mmu05146:Amoebiasis	9	0.879765	0.506165	C8A, ARG1, C8B, GNA14, LAMB3, PIK3CB, COL27A1, C8G, FN1	508	117	7720	1.16899	1	0.865375	99.9906
KEGG_PATHWAY	mmu05322:Systemic lupus erythematosus	9	0.879765	0.758474	C8A, HIST2H2AA2, C8B, H2AFV, HIST2H2AC, C6, C1S2, HIST2H2AA1, C8G	508	147	7720	0.930419	1	0.959105	100
Annotation Cluster 53	Enrichment Score: 1.4902350563522861
Category	Term	Count	%	PValue	Genes	List Total	Pop Hits	Pop Total	Fold Enrichment	Bonferroni	Benjamini	FDR
SMART	SM00032:CCP	10	0.977517	0.000189025	CFHR1, F13B, C4BP, MASP1, MASP2, C6, APOH, IL15RA, SUSD4, C1S2	401	54	10425	4.81435	0.0544199	0.0275906	0.251784
INTERPRO	IPR000436:Sushi/SCR/CCP	10	0.977517	0.00116647	CFHR1, F13B, C4BP, MASP1, MASP2, C6, APOH, IL15RA, SUSD4, C1S2	975	56	20594	3.77179	0.866614	0.0649453	1.95286
UP_KEYWORDS	Sushi	8	0.782014	0.00436336	F13B, C4BP, MASP1, MASP2, APOH, IL15RA, SUSD4, C1S2	1005	47	22680	3.84122	0.81429	0.0259628	5.88514
UP_SEQ_FEATURE	domain:Sushi 1	7	0.684262	0.00807679	F13B, C4BP, MASP1, MASP2, APOH, SUSD4, C1S2	924	35	18012	3.8987	1	0.585508	13.1313
UP_SEQ_FEATURE	domain:Sushi 2	7	0.684262	0.00807679	F13B, C4BP, MASP1, MASP2, APOH, SUSD4, C1S2	924	35	18012	3.8987	1	0.585508	13.1313
INTERPRO	IPR024175:Peptidase S1A, complement C1r/C1S/mannan-binding	3	0.293255	0.0295189	MASP1, MASP2, C1S2	975	6	20594	10.561	1	0.565752	39.7279
GOTERM_BP_DIRECT	GO:0006956~complement activation	4	0.391007	0.0357174	C8A, MASP1, MASP2, C1S2	901	15	18082	5.35168	1	0.70199	48.0881
UP_SEQ_FEATURE	domain:Sushi 4	4	0.391007	0.0798855	F13B, C4BP, APOH, SUSD4	924	20	18012	3.8987	1	0.98912	76.4312
PIR_SUPERFAMILY	PIRSF001155:C1r-like complement-activating serine protease	3	0.293255	0.0861701	MASP1, MASP2, C1S2	155	6	1807	5.82903	0.999994	0.951136	65.1823
INTERPRO	IPR018097:EGF-like calcium-binding, conserved site	9	0.879765	0.0884243	F10, BMP1, MASP1, MASP2, LTBP4, F7, C1S2, LRP4, PROC	975	97	20594	1.95978	1	0.884604	79.078
UP_SEQ_FEATURE	domain:EGF-like; calcium-binding	3	0.293255	0.106186	MASP1, MASP2, C1S2	924	11	18012	5.31641	1	0.996553	85.7534
INTERPRO	IPR000859:CUB domain	6	0.58651	0.124436	BMP1, MASP1, MASP2, C1RL, TMPRSS6, C1S2	975	56	20594	2.26308	1	0.939013	89.4118
SMART	SM00042:CUB	5	0.488759	0.131048	BMP1, MASP1, MASP2, C1RL, C1S2	401	51	10425	2.54878	1	0.874934	84.6372
UP_SEQ_FEATURE	domain:Sushi 3	4	0.391007	0.133997	F13B, C4BP, APOH, SUSD4	924	25	18012	3.11896	1	0.998511	91.7698
UP_SEQ_FEATURE	domain:CUB 1	5	0.488759	0.147031	BMP1, MASP1, MASP2, TMPRSS6, C1S2	924	40	18012	2.43669	1	0.998856	93.6747
UP_SEQ_FEATURE	domain:CUB 2	5	0.488759	0.147031	BMP1, MASP1, MASP2, TMPRSS6, C1S2	924	40	18012	2.43669	1	0.998856	93.6747
KEGG_PATHWAY	mmu05150:Staphylococcus aureus infection	6	0.58651	0.229395	MBL1, MASP1, MASP2, CFD, C1S2, PLG	508	50	7720	1.82362	1	0.613553	96.7487
Annotation Cluster 54	Enrichment Score: 1.4126617166740294
Category	Term	Count	%	PValue	Genes	List Total	Pop Hits	Pop Total	Fold Enrichment	Bonferroni	Benjamini	FDR
SMART	SM00093:SERPIN	9	0.879765	0.00393892	SERPINE2, SERPINA7, SERPINF1, SERPINF2, SERPINA6, SERPINA1A, AGT, SERPINC1, SERPIND1	401	67	10425	3.4922	0.689081	0.176922	5.12708
GOTERM_MF_DIRECT	GO:0004867~serine-type endopeptidase inhibitor activity	14	1.36852	0.00934186	MUG1, SERPINE2, SERPINF1, SERPINA7, ITIH1, SERPINF2, SERPINA6, SERPINA1A, AGT, TFPI, ITIH4, SERPINC1, HRG, SERPIND1	883	123	17446	2.24884	0.99999	0.205577	14.1133
INTERPRO	IPR023796:Serpin domain	9	0.879765	0.0134323	SERPINE2, SERPINA7, SERPINF1, SERPINF2, SERPINA6, SERPINA1A, AGT, SERPINC1, SERPIND1	975	67	20594	2.83729	1	0.356222	20.428
INTERPRO	IPR000215:Serpin family	9	0.879765	0.0134323	SERPINE2, SERPINA7, SERPINF1, SERPINF2, SERPINA6, SERPINA1A, AGT, SERPINC1, SERPIND1	975	67	20594	2.83729	1	0.356222	20.428
UP_KEYWORDS	Serine protease inhibitor	9	0.879765	0.0323711	MUG1, SERPINE2, SERPINF2, ITIH1, SERPINA1A, ITIH4, SERPINC1, TFPI, SERPIND1	1005	84	22680	2.41791	0.999997	0.135515	36.6459
INTERPRO	IPR023795:Protease inhibitor I4, serpin, conserved site	7	0.684262	0.035259	SERPINE2, SERPINF1, SERPINF2, SERPINA6, SERPINA1A, SERPINC1, SERPIND1	975	52	20594	2.84335	1	0.625972	45.4766
UP_KEYWORDS	Protease inhibitor	10	0.977517	0.088543	KNG1, MUG1, SERPINE2, SERPINF2, ITIH1, SERPINA1A, ITIH4, SERPINC1, TFPI, SERPIND1	1005	121	22680	1.86505	1	0.288187	72.361
GOTERM_MF_DIRECT	GO:0030414~peptidase inhibitor activity	10	0.977517	0.170216	KNG1, MUG1, SERPINE2, SERPINF2, ITIH1, WFDC21, ITIH4, SERPINC1, TFPI, SERPIND1	883	123	17446	1.60631	1	0.90312	95.1422
GOTERM_BP_DIRECT	GO:0010466~negative regulation of peptidase activity	9	0.879765	0.227476	KNG1, MUG1, SERPINE2, SERPINF2, ITIH1, ITIH4, SERPINC1, TFPI, SERPIND1	901	117	18082	1.54375	1	0.991493	99.0461
UP_SEQ_FEATURE	site:Reactive bond	5	0.488759	0.287578	SERPINE2, SERPINA1A, SERPINC1, TFPI, SERPIND1	924	53	18012	1.83901	1	0.999992	99.7222
Annotation Cluster 55	Enrichment Score: 1.3897558891453337
Category	Term	Count	%	PValue	Genes	List Total	Pop Hits	Pop Total	Fold Enrichment	Bonferroni	Benjamini	FDR
GOTERM_BP_DIRECT	GO:0006807~nitrogen compound metabolic process	5	0.488759	0.0217768	BTD, NIT2, UPB1, CPS1, SEC63	901	22	18082	4.56109	1	0.574721	32.7589
INTERPRO	IPR003010:Carbon-nitrogen hydrolase	3	0.293255	0.0400471	BTD, NIT2, UPB1	975	7	20594	9.05231	1	0.645626	49.8731
UP_SEQ_FEATURE	domain:CN hydrolase	3	0.293255	0.0463879	BTD, NIT2, UPB1	924	7	18012	8.35436	1	0.947535	56.1552
GOTERM_MF_DIRECT	GO:0016810~hydrolase activity, acting on carbon-nitrogen (but not peptide) bonds	4	0.391007	0.0682349	AMDHD1, BTD, NIT2, UPB1	883	19	17446	4.1595	1	0.699837	68.1974
Annotation Cluster 56	Enrichment Score: 1.3283102709879067
Category	Term	Count	%	PValue	Genes	List Total	Pop Hits	Pop Total	Fold Enrichment	Bonferroni	Benjamini	FDR
UP_KEYWORDS	Complement pathway	8	0.782014	0.000132929	MBL1, C8A, C8B, C4BP, MASP2, C1RL, C1S2, C8G	1005	27	22680	6.68657	0.0498933	0.00127871	0.184221
GOTERM_BP_DIRECT	GO:0006958~complement activation, classical pathway	8	0.782014	0.0187212	MBL1, C8A, C8B, C4BP, MASP2, C1RL, C1S2, C8G	901	55	18082	2.9191	1	0.529149	28.8705
UP_KEYWORDS	Innate immunity	17	1.66178	0.0708022	MAVS, MBL1, POLR3K, MASP1, MASP2, NLRX1, CRCP, ECSIT, C8G, C8A, C8B, C4BP, IL1RAP, C1RL, CFD, C1S2, NR1H4	1005	241	22680	1.59187	1	0.248418	63.8885
UP_KEYWORDS	Immunity	22	2.15054	0.244631	MAVS, MBL1, POLR3K, MASP1, MASP2, FFAR3, NLRX1, CRCP, MARCH8, ECSIT, C8G, C8A, C8B, C4BP, IL1RAP, ZAP70, C1RL, PTMS, TRAF6, CFD, C1S2, NR1H4	1005	401	22680	1.2381	1	0.569944	97.9582
GOTERM_BP_DIRECT	GO:0002376~immune system process	22	2.15054	0.353081	MAVS, MBL1, POLR3K, MASP1, MASP2, FFAR3, NLRX1, CRCP, MARCH8, ECSIT, C8G, C8A, C8B, C4BP, IL1RAP, ZAP70, C1RL, PTMS, TRAF6, CFD, C1S2, NR1H4	901	383	18082	1.15278	1	0.998925	99.9611
GOTERM_BP_DIRECT	GO:0045087~innate immune response	19	1.85728	0.704289	MAVS, MBL1, ATG9A, POLR3K, MASP1, MASP2, NLRX1, CRCP, ECSIT, C8G, C8A, C8B, C4BP, IL1RAP, ZAP70, C1RL, CFD, C1S2, NR1H4	901	400	18082	0.953269	1	0.999998	100
Annotation Cluster 57	Enrichment Score: 1.3186854491753621
Category	Term	Count	%	PValue	Genes	List Total	Pop Hits	Pop Total	Fold Enrichment	Bonferroni	Benjamini	FDR
GOTERM_CC_DIRECT	GO:0005796~Golgi lumen	6	0.58651	0.00279984	SDC1, VTN, SDC4, GPC1, SDF4, SDC2	953	21	19662	5.89477	0.724656	0.0569389	3.91163
UP_SEQ_FEATURE	glycosylation site:O-linked (Xyl...) (heparan sulfate)	4	0.391007	0.00401839	SDC1, SDC4, GPC1, SDC2	924	7	18012	11.1391	0.999841	0.384834	6.75083
INTERPRO	IPR001050:Syndecan	3	0.293255	0.012579	SDC1, SDC4, SDC2	975	4	20594	15.8415	1	0.348458	19.2571
UP_KEYWORDS	Heparan sulfate	4	0.391007	0.0314647	SDC1, SDC4, GPC1, SDC2	1005	16	22680	5.64179	0.999995	0.133352	35.8177
SMART	SM00294:4.1m	3	0.293255	0.0986307	SDC1, SDC4, SDC2	401	14	10425	5.57089	1	0.836025	74.9621
UP_KEYWORDS	Proteoglycan	5	0.488759	0.137082	SDC1, ITIH1, SDC4, GPC1, SDC2	1005	45	22680	2.50746	1	0.397585	87.0619
INTERPRO	IPR003585:Neurexin/syndecan/glycophorin C	3	0.293255	0.139779	SDC1, SDC4, SDC2	975	14	20594	4.52615	1	0.952989	92.1462
GOTERM_BP_DIRECT	GO:0006024~glycosaminoglycan biosynthetic process	4	0.391007	0.160998	SDC1, SDC4, GPC1, SDC2	901	28	18082	2.86697	1	0.974448	95.7758
KEGG_PATHWAY	mmu04514:Cell adhesion molecules (CAMs)	3	0.293255	0.999814	SDC1, SDC4, SDC2	508	162	7720	0.281423	1	0.999991	100
Annotation Cluster 58	Enrichment Score: 1.164885708388958
Category	Term	Count	%	PValue	Genes	List Total	Pop Hits	Pop Total	Fold Enrichment	Bonferroni	Benjamini	FDR
INTERPRO	IPR019548:CTF transcription factor/nuclear factor 1, N-terminal	3	0.293255	0.012579	NFIC, NFIA, NFIB	975	4	20594	15.8415	1	0.348458	19.2571
INTERPRO	IPR000647:CTF transcription factor/nuclear factor 1	3	0.293255	0.012579	NFIC, NFIA, NFIB	975	4	20594	15.8415	1	0.348458	19.2571
INTERPRO	IPR019739:CTF transcription factor/nuclear factor 1, conserved site	3	0.293255	0.012579	NFIC, NFIA, NFIB	975	4	20594	15.8415	1	0.348458	19.2571
INTERPRO	IPR020604:CTF transcription factor/nuclear factor 1, DNA-binding domain	3	0.293255	0.012579	NFIC, NFIA, NFIB	975	4	20594	15.8415	1	0.348458	19.2571
UP_SEQ_FEATURE	DNA-binding region:CTF/NF-I	3	0.293255	0.0146866	NFIC, NFIA, NFIB	924	4	18012	14.6201	1	0.709455	22.6503
SMART	SM00523:DWA	3	0.293255	0.0751852	NFIC, NFIA, NFIB	401	12	10425	6.49938	1	0.786131	64.7371
INTERPRO	IPR003619:MAD homology 1, Dwarfin-type	3	0.293255	0.107768	NFIC, NFIA, NFIB	975	12	20594	5.28051	1	0.919803	85.4385
UP_KEYWORDS	DNA replication	8	0.782014	0.128019	PEO1, POLG, POLG2, NFIC, MCM10, NFIA, REPIN1, NFIB	1005	95	22680	1.90039	1	0.378201	85.0444
GOTERM_BP_DIRECT	GO:0006260~DNA replication	8	0.782014	0.413815	PEO1, POLG, POLG2, NFIC, MCM10, NFIA, REPIN1, NFIB	901	123	18082	1.30529	1	0.999597	99.9934
GOTERM_MF_DIRECT	GO:0000981~RNA polymerase II transcription factor activity, sequence-specific DNA binding	5	0.488759	0.978452	FOXA3, TFDP2, NFIC, NFIA, NFIB	883	174	17446	0.567748	1	1	100
GOTERM_MF_DIRECT	GO:0001077~transcriptional activator activity, RNA polymerase II core promoter proximal region sequence-specific binding	7	0.684262	0.994267	SREBF1, HDAC5, TEF, NFIC, NR1H4, NFIA, NFIB	883	270	17446	0.512235	1	1	100
Annotation Cluster 59	Enrichment Score: 1.1134462792367306
Category	Term	Count	%	PValue	Genes	List Total	Pop Hits	Pop Total	Fold Enrichment	Bonferroni	Benjamini	FDR
BIOCARTA	m_compPathway:Complement Pathway	5	0.488759	0.0189781	MBL1, MASP1, MASP2, C6, CFD	78	18	1289	4.59046	0.908833	0.380605	19.8743
BIOCARTA	m_lectinPathway:Lectin Induced Complement Pathway	4	0.391007	0.030504	MBL1, MASP1, MASP2, C6	78	12	1289	5.50855	0.979191	0.475545	30.1098
GOTERM_BP_DIRECT	GO:0001867~complement activation, lectin pathway	3	0.293255	0.0439813	MBL1, MASP1, MASP2	901	7	18082	8.60092	1	0.754513	55.5485
KEGG_PATHWAY	mmu05150:Staphylococcus aureus infection	6	0.58651	0.229395	MBL1, MASP1, MASP2, CFD, C1S2, PLG	508	50	7720	1.82362	1	0.613553	96.7487
GOTERM_MF_DIRECT	GO:0048306~calcium-dependent protein binding	5	0.488759	0.463775	MBL1, MASP1, MASP2, TNNC1, NSMF	883	69	17446	1.43171	1	0.996516	99.9959
Annotation Cluster 60	Enrichment Score: 1.0465680199162655
Category	Term	Count	%	PValue	Genes	List Total	Pop Hits	Pop Total	Fold Enrichment	Bonferroni	Benjamini	FDR
UP_SEQ_FEATURE	short sequence motif:Histidine box-3	3	0.293255	0.0898322	SC5D, FADS1, FADS2	924	10	18012	5.84805	1	0.992309	80.4837
UP_SEQ_FEATURE	short sequence motif:Histidine box-2	3	0.293255	0.0898322	SC5D, FADS1, FADS2	924	10	18012	5.84805	1	0.992309	80.4837
UP_SEQ_FEATURE	short sequence motif:Histidine box-1	3	0.293255	0.0898322	SC5D, FADS1, FADS2	924	10	18012	5.84805	1	0.992309	80.4837
Annotation Cluster 61	Enrichment Score: 1.0460426017189572
Category	Term	Count	%	PValue	Genes	List Total	Pop Hits	Pop Total	Fold Enrichment	Bonferroni	Benjamini	FDR
GOTERM_CC_DIRECT	GO:0016020~membrane	401	39.1984	1.55461e-05	ALS2, CYP2D10, SC5D, VKORC1L1, SYNCRIP, ERO1LB, ADTRP, SERPINE2, CYP7A1, LRRC3, CYP3A13, CYP3A11, TMIE, CYP2E1, YIF1B, BCL2L13, TMEM134, EBPL, HSD11B1, CYP2D26, SLC30A10, SURF1, GGCX, CYP3A25, MTX1, CCDC167, SLC29A1, ZAP70, PEMT, SPHK2, MAP2K3, MAOB, GAS2, ATP11C, ACACB, DVL1, CYP7B1, CYP17A1, CYP8B1, NXPE2, CRCP, PMVK, MTHFD1, NISCH, IL1RAP, VKORC1, SNAP47, CEACAM2, ERRFI1, DPP4, ADCK5, SLC22A1,…	953	6998	19662	1.18224	0.00712576	0.000549946	0.0221222
UP_SEQ_FEATURE	transmembrane region	245	23.9492	0.0375117	TMEM19, SC5D, VAPB, VKORC1L1, ADCY6, ADORA1, ADTRP, INSIG1, CHRNA4, LRRC3, SLC12A7, ABCB11, TMIE, TIMD2, TIMD4, DHRS7B, YIF1B, BCL2L13, TMEM25, AADAC, PARP16, TMEM134, EBPL, LETM1, PEX26, HSD11B1, SLC30A10, SURF1, GGCX, GPR146, CLCN2, MTX1, CCDC167, SFXN5, SLC29A1, PEMT, AI464131, TMEM183A, TRAM1, SLC31A1, MAOB, TM2D3, ATP11C, ABCG8, RNF5, SLC46A3, CYP8B1, SLC46A1, TM7SF2, ANPEP, ASGR1, ASGR2, IL…	924	4312	18012	1.10759	1	0.919254	48.505
UP_KEYWORDS	Membrane	402	39.2962	0.148234	CYP2D10, SC5D, VKORC1L1, ACBD4, ERO1LB, ADTRP, CYP7A1, KCNK5, LRRC3, CYP3A13, CYP3A11, TMIE, CYP2E1, YIF1B, BCL2L13, TMEM134, EBPL, MGAM, HSD11B1, CYP2D26, SLC30A10, SURF1, GGCX, ACADSB, CYP3A25, MTX1, CCDC167, SLC29A1, KLKB1, ZAP70, PEMT, CYP2D40, SPHK2, MAOB, GAS2, ATP11C, ACACB, DVL1, CYP7B1, CYP17A1, 4732465J04RIK, CYP8B1, NXPE2, CYP2J9, CRCP, NISCH, IL1RAP, VKORC1, SNAP47, CEACAM2, ERRFI1, D…	1005	8683	22680	1.0448	1	0.415581	89.1979
UP_KEYWORDS	Transmembrane	298	29.13	0.786844	SMLR1, SC5D, TMEM19, VAPB, VKORC1L1, ADCY6, ADORA1, ACBD4, ADTRP, CYP7A1, INSIG1, KCNK5, CHRNA4, BCL7C, LRRC3, SLC12A7, ABCB11, POLG, TMIE, CYP3A11, TIMD2, TIMD4, CYP2E1, DHRS7B, YIF1B, BCL2L13, TMEM25, PARP16, AADAC, TMEM134, EBPL, LETM1, AAMDC, PEX26, MGAM, HSD11B1, CYP2D26, SLC30A10, SURF1, GGCX, GPR146, ACADSB, CYP3A25, CLCN2, MTX1, CCDC167, SFXN5, SLC29A1, KLKB1, PEMT, TMEM183A, AI464131, TR…	1005	6955	22680	0.966932	1	0.963343	100
UP_KEYWORDS	Transmembrane helix	296	28.9345	0.811672	SMLR1, SC5D, TMEM19, VAPB, VKORC1L1, ADCY6, ADORA1, ACBD4, ADTRP, CYP7A1, INSIG1, KCNK5, CHRNA4, BCL7C, LRRC3, SLC12A7, ABCB11, POLG, TMIE, CYP3A11, TIMD2, TIMD4, CYP2E1, DHRS7B, YIF1B, BCL2L13, TMEM25, PARP16, AADAC, TMEM134, EBPL, LETM1, AAMDC, PEX26, MGAM, HSD11B1, CYP2D26, SLC30A10, SURF1, GGCX, GPR146, ACADSB, CYP3A25, CLCN2, MTX1, CCDC167, SFXN5, SLC29A1, KLKB1, PEMT, TMEM183A, AI464131, TR…	1005	6938	22680	0.962796	1	0.970177	100
UP_SEQ_FEATURE	topological domain:Cytoplasmic	137	13.392	0.867883	PLXNA1, VAPB, LRTM1, ADCY6, IL17RC, ADORA1, ST3GAL3, CISD1, ST3GAL5, SLC2A2, INSIG1, CHRNA4, IL15RA, ASPH, INSR, EGFR, SLC12A7, ABCB11, PIGYL, TMIE, TIMD2, TIMD4, IL11RA1, YIF1B, DHRS7B, TMEM25, AADAC, TMEM134, PEX26, HSD11B1, SLC30A10, MAVS, GGCX, FXYD1, GPR146, SLC38A4, DERL2, CLCN2, PAQR7, PAQR9, LMAN2, LMAN1, B3GNT9, SLC29A1, MIA3, ECE1, P2RY1, ENTPD8, AI464131, TRAM1, SLC31A1, SREBF1, KLB, R…	924	2880	18012	0.927295	1	1	100
GOTERM_CC_DIRECT	GO:0016021~integral component of membrane	299	29.2278	0.993652	SMLR1, SC5D, TMEM19, VAPB, VKORC1L1, ADCY6, ADORA1, ACBD4, ADTRP, CYP7A1, INSIG1, KCNK5, CHRNA4, BCL7C, LRRC3, SLC12A7, ABCB11, POLG, TMIE, CYP3A11, TIMD2, TIMD4, CYP2E1, DHRS7B, YIF1B, BCL2L13, TMEM25, PARP16, AADAC, TMEM134, EBPL, LETM1, AAMDC, PEX26, MGAM, HSD11B1, CYP2D26, MRPL48, SLC30A10, SURF1, GGCX, GPR146, ACADSB, CYP3A25, CLCN2, MTX1, CCDC167, SFXN5, SLC29A1, PEMT, TMEM183A, AI464131, T…	953	6878	19662	0.8969	1	1	100
Annotation Cluster 62	Enrichment Score: 1.00666305837468
Category	Term	Count	%	PValue	Genes	List Total	Pop Hits	Pop Total	Fold Enrichment	Bonferroni	Benjamini	FDR
INTERPRO	IPR002345:Lipocalin	6	0.58651	0.0142963	MUP5, RBP4, MUP4, MUP21, MUP2, C8G	975	31	20594	4.08814	1	0.368874	21.5973
GOTERM_BP_DIRECT	GO:0010907~positive regulation of glucose metabolic process	5	0.488759	0.0185296	MUP5, MUP4, MUP2, GPLD1, RGN	901	21	18082	4.77829	1	0.530162	28.6197
GOTERM_MF_DIRECT	GO:0036094~small molecule binding	6	0.58651	0.0211294	MUP5, RBP4, MUP4, MUP21, MUP2, C8G	883	32	17446	3.70456	1	0.378762	29.2611
INTERPRO	IPR022272:Lipocalin conserved site	6	0.58651	0.023407	MUP5, RBP4, MUP4, MUP21, MUP2, C8G	975	35	20594	3.62092	1	0.499873	32.9826
GOTERM_MF_DIRECT	GO:0005009~insulin-activated receptor activity	4	0.391007	0.0251756	MUP5, MUP4, MUP2, INSR	883	13	17446	6.07928	1	0.416653	33.8547
GOTERM_BP_DIRECT	GO:0045834~positive regulation of lipid metabolic process	4	0.391007	0.0357174	MUP5, MUP4, MUP2, ANGPTL3	901	15	18082	5.35168	1	0.70199	48.0881
GOTERM_BP_DIRECT	GO:0051055~negative regulation of lipid biosynthetic process	4	0.391007	0.0423761	MUP5, MUP4, STK11, MUP2	901	16	18082	5.0172	1	0.752236	54.1837
GOTERM_BP_DIRECT	GO:0070584~mitochondrion morphogenesis	5	0.488759	0.072668	PID1, MUP5, MUP4, MUP2, POLG2	901	32	18082	3.13575	1	0.870016	74.3326
GOTERM_BP_DIRECT	GO:0061179~negative regulation of insulin secretion involved in cellular response to glucose stimulus	4	0.391007	0.0937224	MUP5, MUP4, MUP2, PIM3	901	22	18082	3.64887	1	0.916593	83.0336
GOTERM_BP_DIRECT	GO:0045721~negative regulation of gluconeogenesis	4	0.391007	0.114653	MUP5, MUP4, GCK, MUP2	901	24	18082	3.3448	1	0.943961	88.8656
INTERPRO	IPR002971:Major urinary protein	4	0.391007	0.122666	MUP5, MUP4, MUP21, MUP2	975	26	20594	3.24955	1	0.9406	89.0443
UP_KEYWORDS	Pheromone-binding	3	0.293255	0.125409	MUP5, MUP4, MUP2	1005	14	22680	4.83582	1	0.374369	84.4112
GOTERM_BP_DIRECT	GO:0009060~aerobic respiration	5	0.488759	0.127384	MUP5, MUP4, SDHB, MUP2, SIRT3	901	39	18082	2.57292	1	0.954045	91.4242
GOTERM_BP_DIRECT	GO:0031649~heat generation	3	0.293255	0.169686	MUP5, MUP4, MUP2	901	15	18082	4.01376	1	0.976599	96.4985
GOTERM_BP_DIRECT	GO:0071396~cellular response to lipid	3	0.293255	0.169686	MUP5, MUP4, MUP2	901	15	18082	4.01376	1	0.976599	96.4985
INTERPRO	IPR000566:Lipocalin/cytosolic fatty-acid binding protein domain	6	0.58651	0.193146	MUP5, RBP4, MUP4, MUP21, MUP2, C8G	975	65	20594	1.94973	1	0.98216	97.3388
GOTERM_BP_DIRECT	GO:0010888~negative regulation of lipid storage	3	0.293255	0.243651	MUP5, MUP4, MUP2	901	19	18082	3.16876	1	0.993493	99.3486
INTERPRO	IPR012674:Calycin	6	0.58651	0.25383	MUP5, RBP4, MUP4, MUP21, MUP2, C8G	975	72	20594	1.76017	1	0.994539	99.2899
INTERPRO	IPR011038:Calycin-like	6	0.58651	0.262869	MUP5, RBP4, MUP4, MUP21, MUP2, C8G	975	73	20594	1.73606	1	0.995094	99.4221
GOTERM_BP_DIRECT	GO:0006112~energy reserve metabolic process	3	0.293255	0.299981	MUP5, MUP4, MUP2	901	22	18082	2.73666	1	0.997525	99.8386
GOTERM_BP_DIRECT	GO:0045475~locomotor rhythm	3	0.293255	0.373785	MUP5, MUP4, MUP2	901	26	18082	2.31563	1	0.999195	99.9783
GOTERM_MF_DIRECT	GO:0005550~pheromone binding	4	0.391007	0.921358	MUP5, MUP4, MUP21, MUP2	883	110	17446	0.71846	1	1	100
Annotation Cluster 63	Enrichment Score: 0.9928959218171592
Category	Term	Count	%	PValue	Genes	List Total	Pop Hits	Pop Total	Fold Enrichment	Bonferroni	Benjamini	FDR
UP_KEYWORDS	FMN	4	0.391007	0.0635364	HAO1, PNPO, DPYD, POR	1005	21	22680	4.29851	1	0.23146	59.7686
UP_SEQ_FEATURE	nucleotide phosphate-binding region:FMN	3	0.293255	0.106186	HAO1, PNPO, POR	924	11	18012	5.31641	1	0.996553	85.7534
GOTERM_MF_DIRECT	GO:0010181~FMN binding	3	0.293255	0.155677	HAO1, PNPO, POR	883	14	17446	4.23378	1	0.884799	93.5624
Annotation Cluster 64	Enrichment Score: 0.9727551519351033
Category	Term	Count	%	PValue	Genes	List Total	Pop Hits	Pop Total	Fold Enrichment	Bonferroni	Benjamini	FDR
UP_KEYWORDS	Secreted	98	9.57967	0.00448913	RARRES2, MUG1, BTD, MASP1, EFNA1, MASP2, LTBP4, FAM20C, IDE, VTN, CXCL12, AZGP1, SERPINE2, LCAT, APOA5, APOH, IL15RA, CFD, AMY1, F12, F10, F7, TMEM25, C4BP, SERPINF1, SERPINF2, VEGFA, TFPI, RBP4, HAMP2, F13B, ANGPTL6, LAMB3, SERPINA1A, WFDC21, KLKB1, ANGPTL3, FN1, COL18A1, PRSS53, BMP1, S100A13, NTN3, PON1, 2610507B11RIK, HABP2, GPLD1, SDC4, SERPINA7, SERPINA6, VWA8, ITIH1, PROZ, IL1RAP, ITIH4, S…	1005	1685	22680	1.31251	0.823106	0.0262974	6.04991
GOTERM_CC_DIRECT	GO:0005615~extracellular space	93	9.09091	0.0115442	MUG1, BTD, MASP1, KLK1B4, LTBP4, PRKAG2, FAM20C, IDE, GPLD1, ANPEP, VTN, CXCL12, AZGP1, SERPINE2, SERPINA7, SERPINA6, LCAT, APOA5, PROZ, APOH, CES1F, DLG3, IL15RA, SEPP1, CES1E, FGF1, CFD, GPC1, APON, GHR, KNG1, F12, AMY1, KNG2, SAA4, F7, PIGR, C8G, PROC, C8A, C8B, SEMA4G, CD59B, KLHL17, SERPINF1, SERPINF2, F2, VEGFA, INHBC, TFPI, PLA2G6, MDH1, MBL1, RBP4, HAMP2, C6, LMAN2, 1300017J02RIK, ABCA3, …	953	1504	19662	1.27576	0.99521	0.185705	15.2316
GOTERM_CC_DIRECT	GO:0005576~extracellular region	105	10.2639	0.0171702	RARRES2, MUG1, BTD, MASP1, EFNA1, MASP2, LTBP4, FAM20C, IDE, VTN, CXCL12, AZGP1, SERPINE2, LCAT, APOA5, APOH, RGN, IL15RA, CFD, AMY1, F12, F10, F7, TMEM25, C4BP, SERPINF1, CD59B, SERPINF2, F2, VEGFA, TFPI, PCCA, RBP4, HAMP2, F13B, ANGPTL6, LAMB3, SERPINA1A, WFDC21, KLKB1, ANGPTL3, FN1, COL18A1, PRSS53, BMP1, S100A13, NTN3, PON1, 2610507B11RIK, HABP2, GPLD1, SDC4, SERPINA7, SERPINA6, VWA8, ITIH1, …	953	1753	19662	1.23578	0.999653	0.247633	21.8453
UP_KEYWORDS	Glycoprotein	191	18.6706	0.0392514	MUG1, MASP1, PLXNA1, BTD, MASP2, EFNA1, LRTM1, LTBP4, FAM20C, ADCY6, VTN, IL17RC, ADORA1, AZGP1, ERO1LB, ST3GAL3, SERPINE2, ST3GAL5, PLOD3, ELOVL3, LCAT, SLC2A2, TRAK1, APOH, IL15RA, CHRNA4, ASPH, ELOVL6, CES1E, CFD, INSR, EGFR, F12, SLC12A7, F10, ATG9A, ABCB11, TIMD2, IL11RA1, TIMD4, F7, TMEM25, AADAC, C4BP, CD59B, SERPINF1, SERPINF2, F2, VEGFA, TFPI, HSD11B1, SLC38A4, GPR146, SLC38A3, ABCA9, LM…	1005	3815	22680	1.12984	1	0.159045	42.6162
UP_KEYWORDS	Disulfide bond	151	14.7605	0.146488	RARRES2, MUG1, MASP1, PLXNA1, VKORC1L1, KLK1B4, EFNA1, MASP2, LTBP4, FAM20C, VTN, ILDR2, CXCL12, ADORA1, AZGP1, ERO1LB, ST3GAL3, ST3GAL5, LCAT, TIMM9, CES1F, APOH, IL15RA, CHRNA4, ASPH, CES1E, CFD, INSR, SMIM1, EGFR, F12, AMY1, F10, TIMD2, TIMD4, IL11RA1, F7, TMEM25, AADAC, C4BP, CD59B, SERPINF2, F2, VEGFA, TFPI, ABAT, MPST, GGCX, SLC38A4, RBP4, HAMP2, LMAN2, LMAN1, CHCHD7, F13B, ANGPTL6, UBE2D3,…	1005	3124	22680	1.09079	1	0.414292	88.8867
UP_KEYWORDS	Signal	201	19.6481	0.548791	KIFC2, RARRES2, MUG1, BTD, MASP1, EFNA1, KLK1B4, MASP2, LTBP4, FAM20C, ERO1LB, SERPINE2, PLOD3, LCAT, APOH, CHRNA4, CFD, APON, LRRC3, F12, DDRGK1, F10, TMIE, TIMD2, TIMD4, F7, TMEM25, BC025446, SERPINF1, SERPINF2, AAMDC, VEGFA, F2, TFPI, PRODH, RBP4, F13B, LAMB3, WFDC21, SERPINA1A, KLKB1, PDILT, MOCS1, COL18A1, GPR155, BMP1, TM2D3, ZBTB44, CYP17A1, PON1, 2610507B11RIK, PRODH2, SLC46A3, GPLD1, PDI…	1005	4543	22680	0.998459	1	0.859712	99.9984
UP_SEQ_FEATURE	glycosylation site:N-linked (GlcNAc...)	174	17.0088	0.80321	MUG1, MASP1, BTD, PLXNA1, MASP2, EFNA1, LRTM1, LTBP4, FAM20C, ADCY6, VTN, IL17RC, ADORA1, AZGP1, ERO1LB, ST3GAL3, SERPINE2, ST3GAL5, PLOD3, ELOVL3, LCAT, SLC2A2, APOH, IL15RA, CHRNA4, ASPH, CES1E, CFD, INSR, EGFR, SLC12A7, F10, TMEM201, ABCB11, TIMD2, TIMD4, IL11RA1, F7, TMEM25, AADAC, C4BP, CD59B, SERPINF1, SERPINF2, F2, VEGFA, TFPI, HSD11B1, SLC38A4, GPR146, SLC38A3, ABCA9, LMAN2, ABCA6, F13B, …	924	3563	18012	0.95197	1	1	100
UP_SEQ_FEATURE	signal peptide	152	14.8583	0.803214	RARRES2, MUG1, MASP1, BTD, PLXNA1, MASP2, KLK1B4, EFNA1, LRTM1, LTBP4, FAM20C, VTN, IL17RC, CXCL12, AZGP1, ERO1LB, SERPINE2, PLOD3, LCAT, APOA5, APOH, IL15RA, CHRNA4, CES1E, CFD, INSR, EGFR, LRRC3, AMY1, F10, DDRGK1, TMIE, TIMD2, TIMD4, IL11RA1, F7, CECR5, TMEM25, C4BP, CD59B, SERPINF1, SERPINF2, F2, VEGFA, TFPI, FXYD1, RBP4, HAMP2, ACP6, LMAN2, LMAN1, F13B, ANGPTL6, LAMB3, MIA3, SERPINA1A, KLKB1…	924	3124	18012	0.948468	1	1	100
UP_SEQ_FEATURE	disulfide bond	111	10.8504	0.970901	MUG1, MASP1, KLK1B4, EFNA1, MASP2, LTBP4, VTN, CXCL12, ADORA1, AZGP1, ERO1LB, ST3GAL3, ST3GAL5, LCAT, TIMM9, APOH, CHRNA4, IL15RA, CES1E, CFD, INSR, EGFR, AMY1, F10, TIMD2, TIMD4, IL11RA1, F7, TMEM25, AADAC, C4BP, CD59B, SERPINF2, F2, VEGFA, TFPI, GGCX, RBP4, HAMP2, LMAN1, F13B, ANGPTL6, LAMB3, ECE1, KLKB1, P2RY1, ANGPTL3, FN1, COL18A1, PRSS53, BMP1, AK2, NTN3, PON1, SCARA5, HABP2, LRIT1, NDST1, …	924	2510	18012	0.862063	1	1	100
Annotation Cluster 65	Enrichment Score: 0.9573551416789671
Category	Term	Count	%	PValue	Genes	List Total	Pop Hits	Pop Total	Fold Enrichment	Bonferroni	Benjamini	FDR
UP_KEYWORDS	Phospholipid metabolism	8	0.782014	0.00618144	ACP6, PEMT, ABHD3, PCYT2, CHPT1, GPAM, AGPAT3, AGPAT2	1005	50	22680	3.61075	0.908117	0.0344974	8.24108
UP_KEYWORDS	Phospholipid biosynthesis	6	0.58651	0.0516493	PEMT, PCYT2, CHPT1, GPAM, AGPAT3, AGPAT2	1005	46	22680	2.94354	1	0.195232	52.0764
GOTERM_BP_DIRECT	GO:0016024~CDP-diacylglycerol biosynthetic process	3	0.293255	0.134369	GPAM, AGPAT3, AGPAT2	901	13	18082	4.63126	1	0.960742	92.5808
SMART	SM00563:PlsC	3	0.293255	0.13689	GPAM, AGPAT3, AGPAT2	401	17	10425	4.5878	1	0.874444	85.9589
KEGG_PATHWAY	mmu00564:Glycerophospholipid metabolism	10	0.977517	0.16301	GPD1, LCAT, PEMT, PLA2G6, LYPLA1, PCYT2, CHPT1, GPAM, AGPAT3, AGPAT2	508	94	7720	1.61669	1	0.496591	90.3636
GOTERM_BP_DIRECT	GO:0008654~phospholipid biosynthetic process	6	0.58651	0.169349	PEMT, PCYT2, CHPT1, GPAM, AGPAT3, AGPAT2	901	59	18082	2.0409	1	0.976992	96.4727
INTERPRO	IPR002123:Phospholipid/glycerol acyltransferase	3	0.293255	0.20832	GPAM, AGPAT3, AGPAT2	975	18	20594	3.52034	1	0.986903	98.0691
UP_SEQ_FEATURE	short sequence motif:HXXXXD motif	3	0.293255	0.215596	GPAM, AGPAT3, AGPAT2	924	17	18012	3.44003	1	0.999824	98.5231
KEGG_PATHWAY	mmu00561:Glycerolipid metabolism	6	0.58651	0.332362	DGAT2, MGLL, GPAM, AGPAT3, AGPAT2, ALDH3A2	508	58	7720	1.57209	1	0.744244	99.5068
Annotation Cluster 66	Enrichment Score: 0.9238101462138009
Category	Term	Count	%	PValue	Genes	List Total	Pop Hits	Pop Total	Fold Enrichment	Bonferroni	Benjamini	FDR
UP_KEYWORDS	GTP-binding	24	2.34604	0.0234368	GNAT1, RAP2A, GNA14, ATL2, SUCLG2, SUCLG1, HBS1L, AK3, ERAL1, NPR2, NOA1, GCH1, ARL3, PCK1, MFN1, GFM2, ARL5A, KRAS, RAB43, GFM1, TUBG1, SAR1B, ARL4A, MOCS1	1005	332	22680	1.63136	0.999892	0.105373	28.032
GOTERM_MF_DIRECT	GO:0005525~GTP binding	28	2.73705	0.051442	GNA14, ATL2, FKBP4, HBS1L, GCH1, GFM2, ARL5A, KRAS, RAB43, GFM1, TUBG1, SAR1B, INSR, EHD3, MOCS1, GNAT1, RAP2A, TSR1, SUCLG2, SUCLG1, AK3, ERAL1, NPR2, NOA1, ARL3, PCK1, MFN1, ARL4A	883	383	17446	1.44442	1	0.6141	57.5175
GOTERM_MF_DIRECT	GO:0003924~GTPase activity	16	1.56403	0.109263	GNAT1, GNA14, RAP2A, ATL2, TSR1, HBS1L, ERAL1, NOA1, ARL3, MFN1, GFM2, KRAS, RAB43, GFM1, TUBG1, ARL4A	883	209	17446	1.51255	1	0.811543	84.6732
INTERPRO	IPR005225:Small GTP-binding protein domain	10	0.977517	0.379239	RAP2A, GFM2, ARL5A, KRAS, RAB43, GFM1, ERAL1, SAR1B, ARL4A, ARL3	975	165	20594	1.28012	1	0.999474	99.9683
UP_SEQ_FEATURE	nucleotide phosphate-binding region:GTP	18	1.75953	0.481224	GNAT1, RAP2A, GNA14, ATL2, HBS1L, AK3, ERAL1, ARL3, PCK1, MFN1, GFM2, ARL5A, KRAS, RAB43, GFM1, TUBG1, SAR1B, ARL4A	924	319	18012	1.09995	1	1	99.9989
Annotation Cluster 67	Enrichment Score: 0.8943673536219249
Category	Term	Count	%	PValue	Genes	List Total	Pop Hits	Pop Total	Fold Enrichment	Bonferroni	Benjamini	FDR
GOTERM_CC_DIRECT	GO:0005579~membrane attack complex	4	0.391007	0.00341959	C8A, C8B, C6, C8G	953	7	19662	11.7895	0.793139	0.0662149	4.75802
INTERPRO	IPR001862:Membrane attack complex component/perforin/complement C9	3	0.293255	0.0203106	C8A, C8B, C6	975	5	20594	12.6732	1	0.462782	29.3003
INTERPRO	IPR020863:Membrane attack complex component/perforin domain, conserved site	3	0.293255	0.0295189	C8A, C8B, C6	975	6	20594	10.561	1	0.565752	39.7279
SMART	SM00192:LDLa	6	0.58651	0.0332051	C8A, C8B, DGCR2, C6, TMPRSS6, LRP4	401	47	10425	3.31883	0.999954	0.596948	36.2583
INTERPRO	IPR002172:Low-density lipoprotein (LDL) receptor class A repeat	6	0.58651	0.0863616	C8A, C8B, DGCR2, C6, TMPRSS6, LRP4	975	50	20594	2.53465	1	0.881817	78.2634
SMART	SM00457:MACPF	3	0.293255	0.0866673	C8A, C8B, C6	401	13	10425	5.99942	1	0.813088	70.1488
INTERPRO	IPR020864:Membrane attack complex component/perforin (MACPF) domain	3	0.293255	0.12352	C8A, C8B, C6	975	13	20594	4.87432	1	0.939757	89.2232
INTERPRO	IPR023415:Low-density lipoprotein (LDL) receptor class A, conserved site	5	0.488759	0.14443	C8A, C8B, DGCR2, C6, LRP4	975	43	20594	2.45605	1	0.95631	92.8336
UP_SEQ_FEATURE	domain:LDL-receptor class A	3	0.293255	0.215596	C8A, C8B, DGCR2	924	17	18012	3.44003	1	0.999824	98.5231
KEGG_PATHWAY	mmu05020:Prion diseases	4	0.391007	0.351657	C8A, C8B, C6, C8G	508	32	7720	1.89961	1	0.751637	99.6646
SMART	SM00209:TSP1	3	0.293255	0.702176	C8A, C8B, C6	401	63	10425	1.23798	1	0.999711	100
KEGG_PATHWAY	mmu05322:Systemic lupus erythematosus	9	0.879765	0.758474	C8A, HIST2H2AA2, C8B, H2AFV, HIST2H2AC, C6, C1S2, HIST2H2AA1, C8G	508	147	7720	0.930419	1	0.959105	100
INTERPRO	IPR000884:Thrombospondin, type 1 repeat	3	0.293255	0.825745	C8A, C8B, C6	975	66	20594	0.960093	1	1	100
GOTERM_BP_DIRECT	GO:0006955~immune response	7	0.684262	0.993781	C8A, C8B, C6, ZAP70, VTN, TRAF6, CXCL12	901	272	18082	0.516477	1	1	100
Annotation Cluster 68	Enrichment Score: 0.8683075757593829
Category	Term	Count	%	PValue	Genes	List Total	Pop Hits	Pop Total	Fold Enrichment	Bonferroni	Benjamini	FDR
SMART	SM00064:FYVE	5	0.488759	0.0265858	ZFYVE9, FGD6, ZFYVE21, MTMR4, ZFYVE1	401	30	10425	4.33292	0.999656	0.549586	30.1861
INTERPRO	IPR000306:Zinc finger, FYVE-type	5	0.488759	0.0513077	ZFYVE9, FGD6, ZFYVE21, MTMR4, ZFYVE1	975	30	20594	3.52034	1	0.732205	58.9343
INTERPRO	IPR017455:Zinc finger, FYVE-related	5	0.488759	0.088634	ZFYVE9, FGD6, ZFYVE21, MTMR4, ZFYVE1	975	36	20594	2.93362	1	0.88186	79.1591
UP_SEQ_FEATURE	zinc finger region:FYVE-type	3	0.293255	0.600988	FGD6, ZFYVE21, MTMR4	924	39	18012	1.4995	1	1	100
INTERPRO	IPR011011:Zinc finger, FYVE/PHD-type	7	0.684262	0.626851	ZFYVE9, DIDO1, ZFYVE21, MTMR4, ZFYVE1, PHF7, CHD3	975	136	20594	1.08716	1	0.999998	100
Annotation Cluster 69	Enrichment Score: 0.8081533055695755
Category	Term	Count	%	PValue	Genes	List Total	Pop Hits	Pop Total	Fold Enrichment	Bonferroni	Benjamini	FDR
KEGG_PATHWAY	mmu00910:Nitrogen metabolism	4	0.391007	0.0963859	CAR14, CPS1, CAR1, CAR3	508	17	7720	3.57573	1	0.361486	73.621
SMART	SM01057:SM01057	3	0.293255	0.150275	CAR14, CAR1, CAR3	401	18	10425	4.33292	1	0.877018	88.6007
INTERPRO	IPR023561:Carbonic anhydrase, alpha-class	3	0.293255	0.173492	CAR14, CAR1, CAR3	975	16	20594	3.96038	1	0.974119	96.0033
GOTERM_MF_DIRECT	GO:0004089~carbonate dehydratase activity	3	0.293255	0.173909	CAR14, CAR1, CAR3	883	15	17446	3.95153	1	0.906139	95.4811
INTERPRO	IPR001148:Alpha carbonic anhydrase	3	0.293255	0.20832	CAR14, CAR1, CAR3	975	18	20594	3.52034	1	0.986903	98.0691
Annotation Cluster 70	Enrichment Score: 0.7957964242063804
Category	Term	Count	%	PValue	Genes	List Total	Pop Hits	Pop Total	Fold Enrichment	Bonferroni	Benjamini	FDR
GOTERM_MF_DIRECT	GO:0031995~insulin-like growth factor II binding	3	0.293255	0.058355	IGFBP2, INSR, IGFBP4	883	8	17446	7.40912	1	0.651138	62.2674
GOTERM_MF_DIRECT	GO:0031994~insulin-like growth factor I binding	3	0.293255	0.120512	IGFBP2, INSR, IGFBP4	883	12	17446	4.93941	1	0.82949	87.5268
INTERPRO	IPR009030:Insulin-like growth factor binding protein, N-terminal	7	0.684262	0.582777	EGFR, LTBP4, IGFBP2, PCSK6, INSR, IGFBP4, LRP4	975	130	20594	1.13734	1	0.999995	100
Annotation Cluster 71	Enrichment Score: 0.7752484068005506
Category	Term	Count	%	PValue	Genes	List Total	Pop Hits	Pop Total	Fold Enrichment	Bonferroni	Benjamini	FDR
UP_KEYWORDS	Dioxygenase	8	0.782014	0.0746185	OGFOD2, PLOD3, HAAO, HGD, EGLN2, ASPH, BBOX1, HPD	1005	83	22680	2.17515	1	0.253762	65.8922
GOTERM_MF_DIRECT	GO:0051213~dioxygenase activity	8	0.782014	0.109424	OGFOD2, PLOD3, HAAO, HGD, EGLN2, ASPH, BBOX1, HPD	883	80	17446	1.97576	1	0.808344	84.718
SMART	SM00702:P4Hc	3	0.293255	0.123791	OGFOD2, PLOD3, EGLN2	401	16	10425	4.87453	1	0.872388	82.8352
UP_SEQ_FEATURE	metal ion-binding site:Iron	6	0.58651	0.134023	OGFOD2, PLOD3, GALT, HGD, EGLN2, HPD	924	53	18012	2.20681	1	0.998302	91.7741
INTERPRO	IPR006620:Prolyl 4-hydroxylase, alpha subunit	3	0.293255	0.173492	OGFOD2, PLOD3, EGLN2	975	16	20594	3.96038	1	0.974119	96.0033
UP_KEYWORDS	Vitamin C	3	0.293255	0.204624	OGFOD2, PLOD3, EGLN2	1005	19	22680	3.56324	1	0.51445	95.8227
INTERPRO	IPR005123:Oxoglutarate/iron-dependent dioxygenase	3	0.293255	0.261596	OGFOD2, PLOD3, EGLN2	975	21	20594	3.01744	1	0.99521	99.405
GOTERM_MF_DIRECT	GO:0031418~L-ascorbic acid binding	3	0.293255	0.268349	OGFOD2, PLOD3, EGLN2	883	20	17446	2.96365	1	0.968288	99.3685
UP_SEQ_FEATURE	domain:Fe2OG dioxygenase	3	0.293255	0.312157	OGFOD2, PLOD3, EGLN2	924	22	18012	2.65821	1	0.999994	99.849
Annotation Cluster 72	Enrichment Score: 0.7737570027764524
Category	Term	Count	%	PValue	Genes	List Total	Pop Hits	Pop Total	Fold Enrichment	Bonferroni	Benjamini	FDR
GOTERM_MF_DIRECT	GO:0017127~cholesterol transporter activity	4	0.391007	0.0371639	ABCG8, STARD5, APOA5, SCP2	883	15	17446	5.26871	1	0.521454	45.8764
GOTERM_MF_DIRECT	GO:0015485~cholesterol binding	4	0.391007	0.245662	STARD5, APOA5, SCP2, SCAP	883	34	17446	2.32443	1	0.959248	98.964
UP_KEYWORDS	Lipid transport	5	0.488759	0.522721	STARD5, APOA5, ATP11C, SCP2, TMEM30A	1005	85	22680	1.32748	1	0.844517	99.9965
Annotation Cluster 73	Enrichment Score: 0.7703177183723744
Category	Term	Count	%	PValue	Genes	List Total	Pop Hits	Pop Total	Fold Enrichment	Bonferroni	Benjamini	FDR
INTERPRO	IPR000322:Glycoside hydrolase, family 31	3	0.293255	0.0295189	GANAB, MGAM, AI464131	975	6	20594	10.561	1	0.565752	39.7279
GOTERM_MF_DIRECT	GO:0004553~hydrolase activity, hydrolyzing O-glycosyl compounds	5	0.488759	0.12378	MAN2A2, GANAB, KLB, GNE, AI464131	883	38	17446	2.59969	1	0.834704	88.2573
INTERPRO	IPR017853:Glycoside hydrolase, superfamily	6	0.58651	0.13143	AMY1, GANAB, KLB, MGAM, AI464131, AGL	975	57	20594	2.22337	1	0.946614	90.7538
UP_KEYWORDS	Glycosidase	5	0.488759	0.522721	MAN2A2, AMY1, GANAB, MGAM, AI464131	1005	85	22680	1.32748	1	0.844517	99.9965
GOTERM_MF_DIRECT	GO:0016798~hydrolase activity, acting on glycosyl bonds	5	0.488759	0.560653	MAN2A2, AMY1, GANAB, MACROD1, AI464131	883	78	17446	1.26652	1	0.999134	99.9998
Annotation Cluster 74	Enrichment Score: 0.7632275496975657
Category	Term	Count	%	PValue	Genes	List Total	Pop Hits	Pop Total	Fold Enrichment	Bonferroni	Benjamini	FDR
SMART	SM00724:TLC	3	0.293255	0.13689	TLCD1, TLCD2, TRAM1	401	17	10425	4.5878	1	0.874444	85.9589
INTERPRO	IPR006634:TRAM/LAG1/CLN8 homology domain	3	0.293255	0.190799	TLCD1, TLCD2, TRAM1	975	17	20594	3.72742	1	0.981966	97.2049
UP_SEQ_FEATURE	domain:TLC	3	0.293255	0.196503	TLCD1, TLCD2, TRAM1	924	16	18012	3.65503	1	0.99976	97.758
Annotation Cluster 75	Enrichment Score: 0.7155138703268246
Category	Term	Count	%	PValue	Genes	List Total	Pop Hits	Pop Total	Fold Enrichment	Bonferroni	Benjamini	FDR
UP_SEQ_FEATURE	binding site:S-adenosyl-L-methionine	6	0.58651	0.0789235	GAMT, GNMT, TPMT, INMT, MOCS1, NNMT	924	45	18012	2.59913	1	0.989731	75.9997
GOTERM_MF_DIRECT	GO:0008757~S-adenosylmethionine-dependent methyltransferase activity	4	0.391007	0.107713	AS3MT, PEMT, GAMT, TPMT	883	23	17446	3.43611	1	0.810503	84.2352
UP_SEQ_FEATURE	binding site:S-adenosyl-L-methionine; via carbonyl oxygen	4	0.391007	0.111047	GNMT, TPMT, INMT, MOCS1	924	23	18012	3.39018	1	0.996592	87.0402
UP_SEQ_FEATURE	region of interest:S-adenosyl-L-methionine binding	4	0.391007	0.184051	GAMT, GNMT, INMT, NNMT	924	29	18012	2.68876	1	0.999625	97.072
UP_KEYWORDS	Methyltransferase	11	1.07527	0.253875	ETFBKMT, SHMT2, AS3MT, PEMT, TFB2M, GAMT, GNMT, TPMT, INMT, NNMT, HEMK1	1005	176	22680	1.41045	1	0.579926	98.2788
UP_KEYWORDS	S-adenosyl-L-methionine	10	0.977517	0.266664	AS3MT, PEMT, TFB2M, GAMT, GNMT, TPMT, INMT, MOCS1, NNMT, HEMK1	1005	158	22680	1.4283	1	0.589799	98.6458
GOTERM_MF_DIRECT	GO:0008168~methyltransferase activity	11	1.07527	0.344051	ETFBKMT, SHMT2, AS3MT, PEMT, TFB2M, GAMT, GNMT, TPMT, INMT, NNMT, HEMK1	883	168	17446	1.29366	1	0.985556	99.8925
GOTERM_BP_DIRECT	GO:0032259~methylation	10	0.977517	0.466403	ETFBKMT, AS3MT, PEMT, TFB2M, GAMT, GNMT, TPMT, INMT, NNMT, HEMK1	901	169	18082	1.1875	1	0.99985	99.9988
Annotation Cluster 76	Enrichment Score: 0.7154668906514243
Category	Term	Count	%	PValue	Genes	List Total	Pop Hits	Pop Total	Fold Enrichment	Bonferroni	Benjamini	FDR
GOTERM_BP_DIRECT	GO:0016567~protein ubiquitination	24	2.34604	0.137739	CDK8, CCNC, MARCH8, ATG3, BRAP, RFWD2, KLHL7, PJA1, ARIH2, RNF123, UBE2D3, CRBN, KCMF1, RNF103, KLHL17, KLHL25, RNF5, WWP1, RNF169, RCHY1, FBXL15, TRAF6, TRAF4, HECTD1	901	362	18082	1.33053	1	0.961335	93.0846
GOTERM_MF_DIRECT	GO:0004842~ubiquitin-protein transferase activity	21	2.05279	0.216583	MARCH8, UBE2H, MARCH6, BRAP, KLHL7, ARIH2, UBE2D3, RNF103, KLHL17, UBA1, RNF5, WWP1, HECTD3, RCHY1, FBXO3, RNF167, FBXL15, TRAF6, CYHR1, TRAF4, HECTD1	883	326	17446	1.27273	1	0.943722	98.0873
UP_KEYWORDS	Ubl conjugation pathway	33	3.22581	0.239286	KLHL7, UBE2D3, RNF123, ARIH2, RNF103, KLHL25, BTBD1, WWP1, RNF169, HECTD3, RCHY1, FBXO3, RNF167, FBXL15, TRAF6, HECTD1, FBXL20, MARCH8, UBE2H, MARCH6, ATG3, BRAP, RFWD2, UFL1, PJA1, CRBN, CUL4A, KLHL17, KCMF1, UBA1, RNF5, ZRANB1, USP24	1005	631	22680	1.18022	1	0.563561	97.7484
Annotation Cluster 77	Enrichment Score: 0.704334072887178
Category	Term	Count	%	PValue	Genes	List Total	Pop Hits	Pop Total	Fold Enrichment	Bonferroni	Benjamini	FDR
UP_SEQ_FEATURE	domain:FAD-binding FR-type	3	0.293255	0.177639	NOX4, CYB5R3, POR	924	15	18012	3.8987	1	0.999558	96.6458
INTERPRO	IPR017927:Ferredoxin reductase-type FAD-binding domain	3	0.293255	0.20832	NOX4, CYB5R3, POR	975	18	20594	3.52034	1	0.986903	98.0691
INTERPRO	IPR017938:Riboflavin synthase-like beta-barrel	3	0.293255	0.20832	NOX4, CYB5R3, POR	975	18	20594	3.52034	1	0.986903	98.0691
Annotation Cluster 78	Enrichment Score: 0.6765437628773063
Category	Term	Count	%	PValue	Genes	List Total	Pop Hits	Pop Total	Fold Enrichment	Bonferroni	Benjamini	FDR
KEGG_PATHWAY	mmu04930:Type II diabetes mellitus	7	0.684262	0.107436	GCK, PIK3CB, SLC2A2, PKLR, MAPK8, CACNA1D, INSR	508	50	7720	2.12756	1	0.385595	77.5612
KEGG_PATHWAY	mmu04950:Maturity onset diabetes of the young	4	0.391007	0.25986	GCK, FOXA3, SLC2A2, PKLR	508	27	7720	2.25139	1	0.651864	98.087
GOTERM_BP_DIRECT	GO:0031018~endocrine pancreas development	4	0.391007	0.334563	GCK, FOXA3, SLC2A2, PKLR	901	41	18082	1.95793	1	0.998636	99.9352
Annotation Cluster 79	Enrichment Score: 0.6549934008495197
Category	Term	Count	%	PValue	Genes	List Total	Pop Hits	Pop Total	Fold Enrichment	Bonferroni	Benjamini	FDR
UP_KEYWORDS	Chaperone	15	1.46628	0.0450298	TCP1, ATPAF2, FKBP4, LMF1, NDUFAF1, SEC63, TRAP1, DNAJC28, TIMM9, PDILT, MKKS, CCS, AHSA2, CDC37L1, DNAJB6	1005	191	22680	1.77229	1	0.173653	47.2224
GOTERM_BP_DIRECT	GO:0006457~protein folding	8	0.782014	0.454741	TRAP1, TCP1, FKBP4, MKKS, PDIA5, CDC37L1, DNAJB6, FKBP2	901	128	18082	1.2543	1	0.999813	99.9982
GOTERM_MF_DIRECT	GO:0051082~unfolded protein binding	5	0.488759	0.529366	TRAP1, TCP1, MKKS, CDC37L1, DNAJB6	883	75	17446	1.31718	1	0.998575	99.9995
Annotation Cluster 80	Enrichment Score: 0.6058501726376555
Category	Term	Count	%	PValue	Genes	List Total	Pop Hits	Pop Total	Fold Enrichment	Bonferroni	Benjamini	FDR
SMART	SM00261:FU	3	0.293255	0.13689	EGFR, PCSK6, INSR	401	17	10425	4.5878	1	0.874444	85.9589
INTERPRO	IPR006212:Furin-like repeat	3	0.293255	0.190799	EGFR, PCSK6, INSR	975	17	20594	3.72742	1	0.981966	97.2049
INTERPRO	IPR009030:Insulin-like growth factor binding protein, N-terminal	7	0.684262	0.582777	EGFR, LTBP4, IGFBP2, PCSK6, INSR, IGFBP4, LRP4	975	130	20594	1.13734	1	0.999995	100
Annotation Cluster 81	Enrichment Score: 0.5742284760003439
Category	Term	Count	%	PValue	Genes	List Total	Pop Hits	Pop Total	Fold Enrichment	Bonferroni	Benjamini	FDR
UP_KEYWORDS	Symport	10	0.977517	0.0578463	SLC38A4, SLC12A7, SLC17A8, SLC38A3, SLC1A2, SLC17A5, SLC6A12, SLC6A13, SLC17A2, SLC10A1	1005	111	22680	2.03308	1	0.214538	56.242
GOTERM_MF_DIRECT	GO:0015293~symporter activity	10	0.977517	0.113665	SLC38A4, SLC12A7, SLC17A8, SLC38A3, SLC1A2, SLC17A5, SLC6A12, SLC6A13, SLC17A2, SLC10A1	883	112	17446	1.76408	1	0.817379	85.8561
UP_KEYWORDS	Sodium transport	6	0.58651	0.564327	SLC38A4, SLC17A8, SLC38A3, SLC17A2, SCNN1A, SLC10A1	1005	113	22680	1.19826	1	0.86795	99.999
GOTERM_BP_DIRECT	GO:0006814~sodium ion transport	7	0.684262	0.586811	SLC38A4, SLC17A8, SLC38A3, CPOX, SLC17A2, SCNN1A, SLC10A1	901	124	18082	1.13292	1	0.999979	100
UP_KEYWORDS	Sodium	6	0.58651	0.61791	SLC38A4, SLC17A8, SLC38A3, SLC17A2, SCNN1A, SLC10A1	1005	120	22680	1.12836	1	0.895502	99.9998
Annotation Cluster 82	Enrichment Score: 0.571480872393118
Category	Term	Count	%	PValue	Genes	List Total	Pop Hits	Pop Total	Fold Enrichment	Bonferroni	Benjamini	FDR
GOTERM_CC_DIRECT	GO:0016514~SWI/SNF complex	3	0.293255	0.128407	SMARCD2, SMARCC2, SMARCA2	953	13	19662	4.76116	1	0.794124	85.856
GOTERM_CC_DIRECT	GO:0090544~BAF-type complex	3	0.293255	0.197805	SMARCD2, SMARCC2, SMARCA2	953	17	19662	3.64089	1	0.889643	95.6573
GOTERM_BP_DIRECT	GO:0006338~chromatin remodeling	4	0.391007	0.759855	SMARCD2, SMARCC2, KLF1, SMARCA2	901	79	18082	1.01614	1	1	100
Annotation Cluster 83	Enrichment Score: 0.5110347413294951
Category	Term	Count	%	PValue	Genes	List Total	Pop Hits	Pop Total	Fold Enrichment	Bonferroni	Benjamini	FDR
UP_KEYWORDS	Growth factor binding	3	0.293255	0.140638	LTBP4, IGFBP2, IGFBP4	1005	15	22680	4.51343	1	0.403333	87.7823
GOTERM_MF_DIRECT	GO:0019838~growth factor binding	4	0.391007	0.357512	LTBP4, VEGFA, IGFBP2, IGFBP4	883	42	17446	1.88168	1	0.987841	99.9232
INTERPRO	IPR009030:Insulin-like growth factor binding protein, N-terminal	7	0.684262	0.582777	EGFR, LTBP4, IGFBP2, PCSK6, INSR, IGFBP4, LRP4	975	130	20594	1.13734	1	0.999995	100
Annotation Cluster 84	Enrichment Score: 0.5043368575995157
Category	Term	Count	%	PValue	Genes	List Total	Pop Hits	Pop Total	Fold Enrichment	Bonferroni	Benjamini	FDR
GOTERM_MF_DIRECT	GO:0003746~translation elongation factor activity	4	0.391007	0.153943	GFM2, GFM1, HBS1L, PTMS	883	27	17446	2.92706	1	0.88437	93.3448
INTERPRO	IPR000795:Elongation factor, GTP-binding domain	3	0.293255	0.243769	GFM2, GFM1, HBS1L	975	20	20594	3.16831	1	0.993419	99.1096
INTERPRO	IPR009000:Translation elongation/initiation factor/Ribosomal, beta-barrel	3	0.293255	0.401507	GFM2, GFM1, HBS1L	975	29	20594	2.18504	1	0.999633	99.9829
UP_KEYWORDS	Protein biosynthesis	7	0.684262	0.637705	GFM2, EIF4G2, PDF, GFM1, HBS1L, CARS2, RMND1	1005	147	22680	1.07463	1	0.906428	99.9999
Annotation Cluster 85	Enrichment Score: 0.48752490748440536
Category	Term	Count	%	PValue	Genes	List Total	Pop Hits	Pop Total	Fold Enrichment	Bonferroni	Benjamini	FDR
GOTERM_BP_DIRECT	GO:0016567~protein ubiquitination	24	2.34604	0.137739	CDK8, CCNC, MARCH8, ATG3, BRAP, RFWD2, KLHL7, PJA1, ARIH2, RNF123, UBE2D3, CRBN, KCMF1, RNF103, KLHL17, KLHL25, RNF5, WWP1, RNF169, RCHY1, FBXL15, TRAF6, TRAF4, HECTD1	901	362	18082	1.33053	1	0.961335	93.0846
SMART	SM00184:RING	13	1.27077	0.188945	RFWD2, PJA1, RNF123, ARIH2, CGRRF1, RNF103, RNF5, PEX2, RNF167, RCHY1, TRAF6, TRAF4, BRAP	401	234	10425	1.44431	1	0.916217	93.8747
INTERPRO	IPR013083:Zinc finger, RING/FYVE/PHD-type	25	2.44379	0.280837	CGRRF1, MARCH8, MARCH6, DIDO1, ZFYVE21, BRAP, RFWD2, PJA1, ARIH2, RNF123, RNF103, PEX2, RNF5, ZFYVE9, RNF169, RNF167, RCHY1, TRAF6, CYHR1, FGD6, TRAF4, PHF7, ZFYVE1, MTMR4, CHD3	975	445	20594	1.18663	1	0.996425	99.6191
INTERPRO	IPR001841:Zinc finger, RING-type	16	1.56403	0.377381	RFWD2, PJA1, RNF123, ARIH2, CGRRF1, RNF103, RNF5, PEX2, RNF169, RNF167, RCHY1, TRAF6, CYHR1, TRAF4, PHF7, BRAP	975	286	20594	1.18165	1	0.999486	99.9667
UP_SEQ_FEATURE	zinc finger region:RING-type	11	1.07527	0.484382	RFWD2, PJA1, RNF123, CGRRF1, RNF103, RNF5, PEX2, RCHY1, TRAF6, TRAF4, BRAP	924	186	18012	1.15284	1	1	99.999
INTERPRO	IPR017907:Zinc finger, RING-type, conserved site	6	0.58651	0.889269	RFWD2, ARIH2, RNF5, PEX2, TRAF6, TRAF4	975	163	20594	0.777499	1	1	100
Annotation Cluster 86	Enrichment Score: 0.4665180525878196
Category	Term	Count	%	PValue	Genes	List Total	Pop Hits	Pop Total	Fold Enrichment	Bonferroni	Benjamini	FDR
GOTERM_CC_DIRECT	GO:0000407~pre-autophagosomal structure	4	0.391007	0.0698339	ATG9A, ULK1, WIPI2, ZFYVE1	953	20	19662	4.12634	1	0.613815	64.3082
GOTERM_CC_DIRECT	GO:0034045~pre-autophagosomal structure membrane	3	0.293255	0.179984	ULK1, ULK2, WIPI2	953	16	19662	3.86844	1	0.874381	94.063
UP_KEYWORDS	Autophagy	8	0.782014	0.303065	ATG9A, PIK3CB, STK11, ULK1, ULK2, FOXO1, WIPI2, ATG3	1005	123	22680	1.46778	1	0.640172	99.3317
GOTERM_BP_DIRECT	GO:0010508~positive regulation of autophagy	4	0.391007	0.334563	STK11, ULK1, FOXO1, TPCN1	901	41	18082	1.95793	1	0.998636	99.9352
KEGG_PATHWAY	mmu04150:mTOR signaling pathway	6	0.58651	0.345638	CAB39L, PIK3CB, STK11, ULK1, ULK2, IGF1	508	59	7720	1.54544	1	0.752516	99.6213
GOTERM_BP_DIRECT	GO:0000045~autophagosome assembly	4	0.391007	0.375922	ATG9A, ULK1, WIPI2, ATG3	901	44	18082	1.82444	1	0.999208	99.9796
GOTERM_BP_DIRECT	GO:0000422~mitophagy	3	0.293255	0.510057	ATG9A, WIPI2, ATG3	901	34	18082	1.77078	1	0.999924	99.9997
GOTERM_BP_DIRECT	GO:0006914~autophagy	8	0.782014	0.564984	ATG9A, PIK3CB, STK11, ULK1, ULK2, FOXO1, WIPI2, ATG3	901	142	18082	1.13064	1	0.999966	100
GOTERM_CC_DIRECT	GO:0005776~autophagosome	4	0.391007	0.604862	ATG9A, ULK1, WIPI2, ZFYVE1	953	64	19662	1.28948	1	0.994177	99.9998
KEGG_PATHWAY	mmu04140:Regulation of autophagy	3	0.293255	0.748988	ULK1, ULK2, ATG3	508	40	7720	1.13976	1	0.956553	100
Annotation Cluster 87	Enrichment Score: 0.4596740112120937
Category	Term	Count	%	PValue	Genes	List Total	Pop Hits	Pop Total	Fold Enrichment	Bonferroni	Benjamini	FDR
GOTERM_CC_DIRECT	GO:0030173~integral component of Golgi membrane	5	0.488759	0.222381	ST3GAL3, ST3GAL5, YIF1B, TEX261, B4GALNT1	953	50	19662	2.06317	1	0.910219	97.211
GOTERM_BP_DIRECT	GO:0001574~ganglioside biosynthetic process	3	0.293255	0.224922	ST3GAL3, ST3GAL5, B4GALNT1	901	18	18082	3.3448	1	0.991717	98.9876
GOTERM_BP_DIRECT	GO:0006486~protein glycosylation	5	0.488759	0.83531	B3GNT9, ST3GAL3, ST3GAL5, B3GALT1, B4GALNT1	901	116	18082	0.865035	1	1	100
Annotation Cluster 88	Enrichment Score: 0.4415626785153324
Category	Term	Count	%	PValue	Genes	List Total	Pop Hits	Pop Total	Fold Enrichment	Bonferroni	Benjamini	FDR
SMART	SM00033:CH	6	0.58651	0.108593	CLMN, SPTBN2, IQGAP2, GAS2, PLS3, PARVA	401	66	10425	2.36341	1	0.848983	78.4111
INTERPRO	IPR001715:Calponin homology domain	7	0.684262	0.15	CLMN, CEP95, SPTBN2, IQGAP2, GAS2, PLS3, PARVA	975	76	20594	1.94545	1	0.958729	93.5825
UP_SEQ_FEATURE	domain:CH 1	3	0.293255	0.292887	CLMN, PLS3, PARVA	924	21	18012	2.78479	1	0.999992	99.7561
UP_SEQ_FEATURE	domain:CH 2	3	0.293255	0.292887	CLMN, PLS3, PARVA	924	21	18012	2.78479	1	0.999992	99.7561
INTERPRO	IPR001589:Actinin-type, actin-binding, conserved site	3	0.293255	0.29723	CLMN, SPTBN2, PLS3	975	23	20594	2.75505	1	0.99729	99.742
GOTERM_MF_DIRECT	GO:0051015~actin filament binding	8	0.782014	0.503668	EGFR, SHROOM1, KLHL17, TMEM201, MYO1B, TNNC1, IQGAP2, PLS3	883	132	17446	1.19743	1	0.998191	99.9988
GOTERM_BP_DIRECT	GO:0051017~actin filament bundle assembly	3	0.293255	0.525697	SHROOM1, MYO1B, PLS3	901	35	18082	1.72018	1	0.999939	99.9999
UP_KEYWORDS	Actin-binding	7	0.684262	0.969274	SHROOM1, KLHL17, MYO1B, CLMN, SPTBN2, PLS3, PARVA	1005	252	22680	0.626866	1	0.998208	100
GOTERM_MF_DIRECT	GO:0003779~actin binding	9	0.879765	0.995911	SHROOM1, KLHL17, MYO1B, CLMN, HOMER2, SCNN1A, CEACAM2, PLS3, PARVA	883	338	17446	0.526091	1	1	100
Annotation Cluster 89	Enrichment Score: 0.42912773125122344
Category	Term	Count	%	PValue	Genes	List Total	Pop Hits	Pop Total	Fold Enrichment	Bonferroni	Benjamini	FDR
GOTERM_BP_DIRECT	GO:0010815~bradykinin catabolic process	3	0.293255	0.032472	ECE1, IDE, CPN1	901	6	18082	10.0344	1	0.683145	44.8468
UP_SEQ_FEATURE	metal ion-binding site:Zinc; catalytic	10	0.977517	0.156953	DGCR2, SORD, ECE1, BMP1, CAR14, ANPEP, MIPEP, CAR1, CAR3, CPN1	924	119	18012	1.63811	1	0.999085	94.8374
UP_KEYWORDS	Metalloprotease	6	0.58651	0.76388	ECE1, BMP1, IDE, ANPEP, MIPEP, CPN1	1005	143	22680	0.946874	1	0.958227	100
GOTERM_MF_DIRECT	GO:0008237~metallopeptidase activity	7	0.684262	0.825077	ECE1, BMP1, ACY1, IDE, ANPEP, MIPEP, CPN1	883	160	17446	0.864397	1	0.999997	100
GOTERM_MF_DIRECT	GO:0004222~metalloendopeptidase activity	5	0.488759	0.874719	ECE1, BMP1, IDE, OSGEPL1, MIPEP	883	123	17446	0.803156	1	1	100
INTERPRO	IPR024079:Metallopeptidase, catalytic domain	3	0.293255	0.94747	ECE1, BMP1, MIPEP	975	97	20594	0.653259	1	1	100
Annotation Cluster 90	Enrichment Score: 0.41434671711680127
Category	Term	Count	%	PValue	Genes	List Total	Pop Hits	Pop Total	Fold Enrichment	Bonferroni	Benjamini	FDR
GOTERM_MF_DIRECT	GO:0008270~zinc ion binding	61	5.96285	0.227211	ZCCHC24, IDE, RBM4, RORC, ANPEP, BBOX1, RBM4B, RNF103, PEX2, RGN, DDAH1, CYHR1, RTN4IP1, CGRRF1, BRAP, MAN2A2, RFWD2, PJA1, ZFAND2B, ZZZ3, PTMS, ZFAND6, SORD, ADH5, DIDO1, RABGGTA, CPN1, TK1, GCH1, ARIH2, RNF123, TCEA3, ADH4, RNF169, HRG, GLO1, CCS, RNF167, RCHY1, TRAF6, CAR1, NR1H4, TRAF4, CAR3, CHD3, PTGR2, ACY1, BMP1, POLR3K, UPB1, PM20D1, GALT, MARCH8, MARCH6, S100A13, SIRT3, NR1I3, KCMF1, RN…	883	1075	17446	1.12113	1	0.949265	98.4672
UP_KEYWORDS	Zinc	100	9.77517	0.264349	ZCCHC24, KLK1B4, RBM4, IDE, RORC, ANPEP, ZKSCAN1, MIPEP, MCM10, ZFYVE21, ZKSCAN5, BBOX1, ZFP87, RBM4B, RNF103, PEX2, ZFYVE9, TIMM9, GPC1, CYHR1, DDAH1, ZFYVE1, NQO2, CGRRF1, CAR14, ADIPOR2, ARHGAP29, BRAP, GZF1, MAN2A2, HAGH, RFWD2, PJA1, RPAIN, ZFAND2B, ZNHIT2, ZZZ3, SLC30A10, PRKD3, ZFAND6, ELAC1, SORD, GNE, ADH5, DIDO1, TK1, CPN1, GCH1, DCT, RNF123, ARIH2, ECE1, TCEA3, RASGRP4, ADH4, SLC39A9, …	1005	2099	22680	1.07514	1	0.591562	98.5853
UP_KEYWORDS	Zinc-finger	58	5.6696	0.951378	ZCCHC24, RBM4, RORC, ZKSCAN1, MCM10, ZFYVE21, ZKSCAN5, ZFP87, RBM4B, RNF103, PEX2, ZFYVE9, CYHR1, ZFYVE1, CGRRF1, ARHGAP29, BRAP, GZF1, RFWD2, PJA1, RPAIN, ZFAND2B, ZNHIT2, ZZZ3, PRKD3, ZFAND6, DIDO1, ARIH2, RNF123, TCEA3, RASGRP4, ZFP523, RNF169, RNF167, RCHY1, TRAF6, FGD6, NR1H4, MTMR4, TRAF4, CHD3, POLR3K, MARCH8, KLF15, ZFP148, ZFP707, MARCH6, ZBTB44, NR1I3, KCMF1, ZFP771, RNF5, ZRANB1, CHN2,…	1005	1565	22680	0.836355	1	0.99629	100
Annotation Cluster 91	Enrichment Score: 0.40378401338433173
Category	Term	Count	%	PValue	Genes	List Total	Pop Hits	Pop Total	Fold Enrichment	Bonferroni	Benjamini	FDR
GOTERM_MF_DIRECT	GO:0043169~cation binding	4	0.391007	0.0308631	AMY1, PPM1K, PPM1L, PPM1B	883	14	17446	5.64504	1	0.47301	39.8403
INTERPRO	IPR000222:Protein phosphatase 2C, manganese/magnesium aspartate binding site	3	0.293255	0.092613	PPM1K, PPM1L, PPM1B	975	11	20594	5.76056	1	0.886787	80.6444
SMART	SM00332:PP2Cc	3	0.293255	0.177744	PPM1K, PPM1L, PPM1B	401	20	10425	3.89963	1	0.910515	92.6454
INTERPRO	IPR015655:Protein phosphatase 2C	3	0.293255	0.190799	PPM1K, PPM1L, PPM1B	975	17	20594	3.72742	1	0.981966	97.2049
INTERPRO	IPR001932:Protein phosphatase 2C (PP2C)-like	3	0.293255	0.243769	PPM1K, PPM1L, PPM1B	975	20	20594	3.16831	1	0.993419	99.1096
GOTERM_MF_DIRECT	GO:0004722~protein serine/threonine phosphatase activity	4	0.391007	0.505916	PPM1K, PPM1L, PPM1B, MTMR4	883	53	17446	1.49114	1	0.998181	99.9989
UP_KEYWORDS	Protein phosphatase	6	0.58651	0.687272	DUSP28, PTPRD, PPM1K, PPM1L, PPM1B, MTMR4	1005	130	22680	1.04156	1	0.929216	100
GOTERM_BP_DIRECT	GO:0006470~protein dephosphorylation	7	0.684262	0.689483	DUSP28, PTPRD, PPM1K, PPM1L, PPM1B, LHPP, MTMR4	901	138	18082	1.01798	1	0.999997	100
GOTERM_MF_DIRECT	GO:0004721~phosphoprotein phosphatase activity	7	0.684262	0.710454	DUSP28, PTPRD, PPP1R3B, PPM1K, PPM1L, PPM1B, MTMR4	883	139	17446	0.994989	1	0.999941	100
GOTERM_BP_DIRECT	GO:0016311~dephosphorylation	5	0.488759	0.797758	DUSP28, THTPA, PTPRD, FBP1, MTMR4	901	109	18082	0.920588	1	1	100
GOTERM_MF_DIRECT	GO:0016791~phosphatase activity	5	0.488759	0.853511	DUSP28, PTPRD, FBP1, MTMR4, CAR3	883	118	17446	0.837188	1	0.999999	100
INTERPRO	IPR000387:Protein-tyrosine/Dual specificity phosphatase	3	0.293255	0.905025	DUSP28, PTPRD, MTMR4	975	82	20594	0.772758	1	1	100
UP_SEQ_FEATURE	active site:Phosphocysteine intermediate	3	0.293255	0.93371	DUSP28, PTPRD, MTMR4	924	84	18012	0.696197	1	1	100
GOTERM_MF_DIRECT	GO:0004725~protein tyrosine phosphatase activity	3	0.293255	0.960154	DUSP28, PTPRD, MTMR4	883	97	17446	0.611061	1	1	100
Annotation Cluster 92	Enrichment Score: 0.356432173977564
Category	Term	Count	%	PValue	Genes	List Total	Pop Hits	Pop Total	Fold Enrichment	Bonferroni	Benjamini	FDR
SMART	SM00043:CY	3	0.293255	0.292078	KNG1, KNG2, HRG	401	28	10425	2.78545	1	0.97405	99.0013
INTERPRO	IPR000010:Proteinase inhibitor I25, cystatin	3	0.293255	0.434705	KNG1, KNG2, HRG	975	31	20594	2.04407	1	0.999809	99.9935
GOTERM_MF_DIRECT	GO:0004869~cysteine-type endopeptidase inhibitor activity	3	0.293255	0.671444	KNG1, KNG2, HRG	883	45	17446	1.31718	1	0.999881	100
Annotation Cluster 93	Enrichment Score: 0.34478502776082715
Category	Term	Count	%	PValue	Genes	List Total	Pop Hits	Pop Total	Fold Enrichment	Bonferroni	Benjamini	FDR
UP_KEYWORDS	Kinase	44	4.30108	0.0228824	COASY, SEPHS2, STK11, GNE, FN3K, PRKAG2, FAM20C, PMVK, TK1, GCKR, DCLK3, ZAP70, UCK1, CAMK2B, INSR, PAPSS2, CHUK, ADCK5, AATK, EGFR, PDK1, PDK2, SPHK2, RYK, PIK3CB, MAP2K3, AK3, CDK8, AK2, PIM3, PFKM, PCK1, GLYCTK, KHK, MAST3, NME3, GCK, PANK1, ULK1, ULK2, ADK, PKLR, MAPK8, PRKD3	1005	707	22680	1.40446	0.999865	0.10542	27.4633
GOTERM_BP_DIRECT	GO:0016310~phosphorylation	41	4.00782	0.0465989	COASY, SEPHS2, STK11, GNE, FN3K, FAM20C, PMVK, TK1, DCLK3, ZAP70, CAMK2B, UCK1, PAPSS2, INSR, CHUK, ADCK5, AATK, EGFR, PDK1, PDK2, SPHK2, RYK, PIK3CB, MAP2K3, AK3, CDK8, AK2, PIM3, PFKM, GLYCTK, KHK, MAST3, NME3, GCK, PANK1, ULK1, ULK2, ADK, PKLR, MAPK8, PRKD3	901	612	18082	1.34448	1	0.767769	57.692
GOTERM_MF_DIRECT	GO:0016301~kinase activity	44	4.30108	0.0690569	COASY, SEPHS2, STK11, GNE, FN3K, PRKAG2, FAM20C, PMVK, TK1, GCKR, DCLK3, ZAP70, UCK1, CAMK2B, INSR, PAPSS2, CHUK, ADCK5, AATK, EGFR, PDK1, PDK2, SPHK2, RYK, PIK3CB, MAP2K3, AK3, CDK8, AK2, PIM3, PFKM, PCK1, GLYCTK, KHK, MAST3, NME3, GCK, PANK1, ULK1, ULK2, ADK, PKLR, MAPK8, PRKD3	883	674	17446	1.28982	1	0.699338	68.6491
UP_SEQ_FEATURE	binding site:ATP	34	3.32356	0.299999	STK11, PMVK, ACSF3, ACSF2, DCLK3, ZAP70, CAMK2B, UCK1, INSR, CHUK, EHD3, AATK, PDK1, EGFR, PDK2, RYK, MAP2K3, CDK8, PIM3, MMAB, ACSM3, MAST3, KHK, TRAP1, PCX, NME3, GCK, ULK1, ULK2, CARS2, MAPK8, ACSM5, PCCA, PRKD3	924	583	18012	1.13684	1	0.999992	99.7953
GOTERM_BP_DIRECT	GO:0018105~peptidyl-serine phosphorylation	8	0.782014	0.495058	MAST3, PDK1, PDK2, ULK1, DCLK3, MAPK8, CAMK2B, PRKD3	901	133	18082	1.20715	1	0.999899	99.9996
GOTERM_BP_DIRECT	GO:0046777~protein autophosphorylation	9	0.879765	0.696042	EGFR, STK11, ULK1, ULK2, ZAP70, PIM3, CAMK2B, INSR, AATK	901	183	18082	0.986991	1	0.999998	100
UP_KEYWORDS	Serine/threonine-protein kinase	15	1.46628	0.861762	STK11, MAP2K3, FAM20C, CDK8, PIM3, MAST3, ULK1, ULK2, DCLK3, CAMK2B, MAPK8, PRKD3, ADCK5, CHUK, AATK	1005	405	22680	0.835821	1	0.98299	100
SMART	SM00220:S_TKc	12	1.17302	0.86928	MAST3, STK11, ULK1, ULK2, MAP2K3, DCLK3, CDK8, PIM3, MAPK8, CAMK2B, CHUK, PRKD3	401	380	10425	0.820974	1	0.999995	100
INTERPRO	IPR011009:Protein kinase-like domain	22	2.15054	0.882509	EGFR, STK11, RYK, PIK3CB, MAP2K3, FN3K, CDK8, PIM3, NPR2, MAST3, ULK1, ULK2, DCLK3, ZAP70, CAMK2B, MAPK8, INSR, ACAD10, CHUK, PRKD3, ADCK5, AATK	975	556	20594	0.835765	1	1	100
GOTERM_BP_DIRECT	GO:0006468~protein phosphorylation	24	2.34604	0.888025	PDK1, EGFR, PDK2, STK11, RYK, MAP2K3, FAM20C, CDK8, RORC, PIM3, NPR2, GLYCTK, MAST3, ULK1, ULK2, RSRC1, DCLK3, ZAP70, CAMK2B, MAPK8, INSR, CHUK, PRKD3, AATK	901	576	18082	0.836201	1	1	100
GOTERM_MF_DIRECT	GO:0004674~protein serine/threonine kinase activity	17	1.66178	0.920054	PDK1, PDK2, STK11, MAP2K3, FAM20C, CDK8, PIM3, MAST3, ULK1, ULK2, DCLK3, CAMK2B, MAPK8, CHUK, PRKD3, ADCK5, AATK	883	428	17446	0.784766	1	1	100
INTERPRO	IPR008271:Serine/threonine-protein kinase, active site	12	1.17302	0.920472	MAST3, STK11, ULK1, ULK2, MAP2K3, DCLK3, CDK8, PIM3, MAPK8, CAMK2B, CHUK, PRKD3	975	333	20594	0.761155	1	1	100
GOTERM_MF_DIRECT	GO:0004672~protein kinase activity	21	2.05279	0.935449	PDK1, EGFR, FASTKD1, STK11, RYK, MAP2K3, CDK8, PIM3, NPR2, MAST3, ULK1, ULK2, DCLK3, ZAP70, CAMK2B, MAPK8, MMD2, INSR, CHUK, PRKD3, AATK	883	531	17446	0.781376	1	1	100
INTERPRO	IPR017441:Protein kinase, ATP binding site	14	1.36852	0.935793	EGFR, STK11, MAP2K3, CDK8, PIM3, ULK1, ULK2, ZAP70, DCLK3, CAMK2B, INSR, PRKD3, CHUK, AATK	975	394	20594	0.75053	1	1	100
INTERPRO	IPR000719:Protein kinase, catalytic domain	18	1.75953	0.956855	EGFR, STK11, RYK, MAP2K3, CDK8, PIM3, NPR2, MAST3, ULK1, ULK2, DCLK3, ZAP70, CAMK2B, MAPK8, INSR, CHUK, PRKD3, AATK	975	515	20594	0.738246	1	1	100
UP_SEQ_FEATURE	domain:Protein kinase	19	1.85728	0.960245	EGFR, STK11, RYK, MAP2K3, CDK8, PIM3, NPR2, MAST3, ULK1, ULK2, DCLK3, ZAP70, CAMK2B, MAPK8, INSR, CHUK, PRKD3, ADCK5, AATK	924	502	18012	0.737802	1	1	100
Annotation Cluster 94	Enrichment Score: 0.33634060984519054
Category	Term	Count	%	PValue	Genes	List Total	Pop Hits	Pop Total	Fold Enrichment	Bonferroni	Benjamini	FDR
KEGG_PATHWAY	mmu04710:Circadian rhythm	4	0.391007	0.333251	CRY2, PRKAG2, PER2, RORC	508	31	7720	1.96088	1	0.741054	99.5153
GOTERM_BP_DIRECT	GO:0032922~circadian regulation of gene expression	5	0.488759	0.361027	RBM4B, CRY2, RBM4, PER2, RORC	901	61	18082	1.64498	1	0.999048	99.9688
UP_KEYWORDS	Biological rhythms	5	0.488759	0.814082	CRY2, PER2, TEF, RORC, MAPK8	1005	126	22680	0.895522	1	0.970411	100
Annotation Cluster 95	Enrichment Score: 0.32393611882634044
Category	Term	Count	%	PValue	Genes	List Total	Pop Hits	Pop Total	Fold Enrichment	Bonferroni	Benjamini	FDR
UP_SEQ_FEATURE	domain:IQ 3	3	0.293255	0.159082	IQCB1, MYO1B, IQGAP2	924	14	18012	4.17718	1	0.999059	95.059
UP_SEQ_FEATURE	domain:IQ 2	3	0.293255	0.387709	IQCB1, MYO1B, IQGAP2	924	26	18012	2.24925	1	0.999999	99.98
UP_SEQ_FEATURE	domain:IQ 1	3	0.293255	0.406052	IQCB1, MYO1B, IQGAP2	924	27	18012	2.16595	1	1	99.9882
SMART	SM00015:IQ	3	0.293255	0.587996	IQCB1, MYO1B, IQGAP2	401	51	10425	1.52927	1	0.998999	99.9993
INTERPRO	IPR000048:IQ motif, EF-hand binding site	5	0.488759	0.603257	IQCB1, MYO1B, PCP4L1, IQGAP2, NSMF	975	88	20594	1.20012	1	0.999996	100
UP_KEYWORDS	Calmodulin-binding	6	0.58651	0.741955	IQCB1, CTH, MYO1B, PLA2G6, IQGAP2, CAMK2B	1005	139	22680	0.974122	1	0.951788	100
GOTERM_MF_DIRECT	GO:0005516~calmodulin binding	8	0.782014	0.819376	EGFR, IQCB1, CTH, MYO1B, PLA2G6, IQGAP2, CAMK2B, CEACAM2	883	182	17446	0.868468	1	0.999997	100
Annotation Cluster 96	Enrichment Score: 0.3167450127939034
Category	Term	Count	%	PValue	Genes	List Total	Pop Hits	Pop Total	Fold Enrichment	Bonferroni	Benjamini	FDR
GOTERM_BP_DIRECT	GO:0043044~ATP-dependent chromatin remodeling	3	0.293255	0.355582	ACTB, SMARCD2, SMARCC2	901	25	18082	2.40826	1	0.998952	99.9637
GOTERM_MF_DIRECT	GO:0000980~RNA polymerase II distal enhancer sequence-specific DNA binding	5	0.488759	0.507916	ACTB, SMARCD2, SMARCC2, NR1H4, GZF1	883	73	17446	1.35326	1	0.998163	99.999
GOTERM_MF_DIRECT	GO:0031492~nucleosomal DNA binding	3	0.293255	0.620917	ACTB, SMARCD2, SMARCC2	883	41	17446	1.44568	1	0.999658	100
Annotation Cluster 97	Enrichment Score: 0.31029116079611624
Category	Term	Count	%	PValue	Genes	List Total	Pop Hits	Pop Total	Fold Enrichment	Bonferroni	Benjamini	FDR
INTERPRO	IPR020454:Diacylglycerol/phorbol-ester binding	3	0.293255	0.35008	RASGRP4, CHN2, PRKD3	975	26	20594	2.43716	1	0.999103	99.9312
SMART	SM00109:C1	4	0.391007	0.447395	RASGRP4, CHN2, ARHGAP29, PRKD3	401	64	10425	1.62484	1	0.995857	99.9633
UP_SEQ_FEATURE	zinc finger region:Phorbol-ester/DAG-type	3	0.293255	0.600988	RASGRP4, CHN2, ARHGAP29	924	39	18012	1.4995	1	1	100
INTERPRO	IPR002219:Protein kinase C-like, phorbol ester/diacylglycerol binding	4	0.391007	0.609693	RASGRP4, CHN2, ARHGAP29, PRKD3	975	66	20594	1.28012	1	0.999996	100
Annotation Cluster 98	Enrichment Score: 0.3034645240853326
Category	Term	Count	%	PValue	Genes	List Total	Pop Hits	Pop Total	Fold Enrichment	Bonferroni	Benjamini	FDR
GOTERM_BP_DIRECT	GO:0043406~positive regulation of MAP kinase activity	5	0.488759	0.281257	NOX4, EGFR, KRAS, VEGFA, FGF1	901	54	18082	1.85822	1	0.996599	99.7402
KEGG_PATHWAY	mmu05212:Pancreatic cancer	6	0.58651	0.425421	EGFR, KRAS, PIK3CB, VEGFA, MAPK8, CHUK	508	65	7720	1.40279	1	0.810308	99.9315
KEGG_PATHWAY	mmu05219:Bladder cancer	4	0.391007	0.510767	EGFR, TYMP, KRAS, VEGFA	508	41	7720	1.48262	1	0.866105	99.9917
KEGG_PATHWAY	mmu05206:MicroRNAs in cancer	5	0.488759	0.999992	EGFR, GLS2, KRAS, VEGFA, PDCD4	508	276	7720	0.275305	1	1	100
Annotation Cluster 99	Enrichment Score: 0.2975648948714745
Category	Term	Count	%	PValue	Genes	List Total	Pop Hits	Pop Total	Fold Enrichment	Bonferroni	Benjamini	FDR
UP_SEQ_FEATURE	metal ion-binding site:Calcium 2; via carbonyl oxygen	4	0.391007	0.294345	ASGR1, MASP1, MASP2, PON1	924	37	18012	2.10741	1	0.999991	99.7646
UP_SEQ_FEATURE	metal ion-binding site:Calcium 1; via carbonyl oxygen	3	0.293255	0.541687	ASGR1, MASP1, MASP2	924	35	18012	1.67087	1	1	99.9999
UP_SEQ_FEATURE	metal ion-binding site:Calcium 2	4	0.391007	0.576672	ASGR1, MASP1, MASP2, PON1	924	58	18012	1.34438	1	1	100
UP_SEQ_FEATURE	metal ion-binding site:Calcium 1	3	0.293255	0.701788	ASGR1, MASP1, MASP2	924	47	18012	1.24427	1	1	100
Annotation Cluster 100	Enrichment Score: 0.29100372634539867
Category	Term	Count	%	PValue	Genes	List Total	Pop Hits	Pop Total	Fold Enrichment	Bonferroni	Benjamini	FDR
UP_SEQ_FEATURE	domain:DH	5	0.488759	0.358082	ALS2, PLEKHG3, NGEF, FGD6, FARP2	924	59	18012	1.65199	1	0.999999	99.9545
INTERPRO	IPR000219:Dbl homology (DH) domain	5	0.488759	0.402259	ALS2, PLEKHG3, NGEF, FGD6, FARP2	975	68	20594	1.55309	1	0.999614	99.9833
SMART	SM00325:RhoGEF	4	0.391007	0.457498	PLEKHG3, NGEF, FGD6, FARP2	401	65	10425	1.59985	1	0.995854	99.9713
GOTERM_MF_DIRECT	GO:0005089~Rho guanyl-nucleotide exchange factor activity	5	0.488759	0.518697	ALS2, PLEKHG3, NGEF, FGD6, FARP2	883	74	17446	1.33498	1	0.998345	99.9993
GOTERM_BP_DIRECT	GO:0035023~regulation of Rho protein signal transduction	5	0.488759	0.537823	ALS2, PLEKHG3, NGEF, FGD6, FARP2	901	77	18082	1.30317	1	0.99995	99.9999
UP_KEYWORDS	Guanine-nucleotide releasing factor	7	0.684262	0.539818	ALS2, NGEF, RASGRP4, DOCK6, FGD6, RAB3IP, FARP2	1005	133	22680	1.18775	1	0.856344	99.9979
INTERPRO	IPR001849:Pleckstrin homology domain	13	1.27077	0.587056	ALS2, NGEF, PLEKHG3, PLEKHA6, KIF1B, CADPS2, GAB1, SPTBN2, SH2B1, GRB7, FGD6, PRKD3, FARP2	975	262	20594	1.04804	1	0.999994	100
GOTERM_MF_DIRECT	GO:0005085~guanyl-nucleotide exchange factor activity	7	0.684262	0.806514	ALS2, NGEF, RASGRP4, DOCK6, FGD6, RAB3IP, FARP2	883	156	17446	0.886561	1	0.999995	100
Annotation Cluster 101	Enrichment Score: 0.2874602167543197
Category	Term	Count	%	PValue	Genes	List Total	Pop Hits	Pop Total	Fold Enrichment	Bonferroni	Benjamini	FDR
GOTERM_BP_DIRECT	GO:0030198~extracellular matrix organization	8	0.782014	0.339945	COL18A1, ERO1LB, LAMB3, AGT, COL27A1, VTN, DNAJB6, FN1	901	114	18082	1.40834	1	0.99867	99.9441
GOTERM_BP_DIRECT	GO:0035987~endodermal cell differentiation	3	0.293255	0.391774	LAMB3, VTN, FN1	901	27	18082	2.22987	1	0.999422	99.9872
GOTERM_CC_DIRECT	GO:0005604~basement membrane	6	0.58651	0.508261	COL18A1, LAMB3, SERPINF1, VEGFA, VTN, FN1	953	97	19662	1.27619	1	0.989936	99.9959
KEGG_PATHWAY	mmu04512:ECM-receptor interaction	6	0.58651	0.694457	LAMB3, SDC1, COL27A1, VTN, SDC4, FN1	508	88	7720	1.03615	1	0.941164	100
UP_SEQ_FEATURE	short sequence motif:Cell attachment site	4	0.391007	0.777182	COL18A1, VTN, IGFBP2, FN1	924	79	18012	0.987013	1	1	100
Annotation Cluster 102	Enrichment Score: 0.2810928371411488
Category	Term	Count	%	PValue	Genes	List Total	Pop Hits	Pop Total	Fold Enrichment	Bonferroni	Benjamini	FDR
GOTERM_MF_DIRECT	GO:0003735~structural constituent of ribosome	17	1.66178	0.263092	MRPL2, MRPS35, MRPL9, MRPS5, SLC25A13, MRPL15, SLC25A25, RPL22, SLC25A23, SLC25A10, SLC25A38, MRPL49, SLC25A44, SLC25A1, SLC25A16, SLC25A42, MRPL34	883	264	17446	1.27227	1	0.966714	99.2908
GOTERM_CC_DIRECT	GO:0005762~mitochondrial large ribosomal subunit	4	0.391007	0.265568	MRPL2, MRPL15, MRPL49, MRPL34	953	37	19662	2.23045	1	0.938207	98.7632
UP_KEYWORDS	Ribosomal protein	10	0.977517	0.546084	MRPS27, MRPL2, MRPS35, MRPL15, RPL22, MRPL49, MRPS5, MRPL9, MRPL48, MRPL34	1005	203	22680	1.11168	1	0.859405	99.9983
UP_KEYWORDS	Ribonucleoprotein	14	1.36852	0.609659	MRPS27, MRPL2, MRPS35, MRPL15, RPL22, LSM6, PRPF8, SRA1, MRPL49, MRPS5, MRPL9, SYNCRIP, MRPL48, MRPL34	1005	308	22680	1.02578	1	0.894557	99.9998
GOTERM_CC_DIRECT	GO:0030529~intracellular ribonucleoprotein complex	15	1.46628	0.689716	MRPL2, MRPS27, ACTB, MRPS35, LSM6, SRA1, SYNCRIP, MRPL9, MRPS5, MRPL15, RPL22, PRPF8, MRPL49, LRPPRC, MRPL34	953	320	19662	0.96711	1	0.997303	100
GOTERM_CC_DIRECT	GO:0005840~ribosome	9	0.879765	0.69512	MRPS27, MRPL2, MRPS35, MRPL15, RPL22, MRPL49, MRPS5, MRPL9, MRPL34	953	188	19662	0.987687	1	0.997366	100
KEGG_PATHWAY	mmu03010:Ribosome	6	0.58651	0.966029	MRPL2, MRPL15, RPL22, MRPS5, MRPL9, MRPL34	508	145	7720	0.628835	1	0.9955	100
Annotation Cluster 103	Enrichment Score: 0.27773225255297807
Category	Term	Count	%	PValue	Genes	List Total	Pop Hits	Pop Total	Fold Enrichment	Bonferroni	Benjamini	FDR
KEGG_PATHWAY	mmu05212:Pancreatic cancer	6	0.58651	0.425421	EGFR, KRAS, PIK3CB, VEGFA, MAPK8, CHUK	508	65	7720	1.40279	1	0.810308	99.9315
KEGG_PATHWAY	mmu05211:Renal cell carcinoma	6	0.58651	0.451711	KRAS, PIK3CB, VEGFA, GAB1, EGLN2, FH1	508	67	7720	1.36091	1	0.828585	99.963
KEGG_PATHWAY	mmu04370:VEGF signaling pathway	4	0.391007	0.764053	KRAS, SPHK2, PIK3CB, VEGFA	508	60	7720	1.01312	1	0.958	100
Annotation Cluster 104	Enrichment Score: 0.26518169090747234
Category	Term	Count	%	PValue	Genes	List Total	Pop Hits	Pop Total	Fold Enrichment	Bonferroni	Benjamini	FDR
UP_KEYWORDS	Growth factor	8	0.782014	0.331642	BMP1, KLK1B4, PROK1, VEGFA, INHBC, IGF1, FGF1, CXCL12	1005	127	22680	1.42155	1	0.669802	99.6261
GOTERM_MF_DIRECT	GO:0008083~growth factor activity	9	0.879765	0.451854	BMP1, KLK1B4, PROK1, VEGFA, INHBC, IGF1, FGF1, ANGPTL3, CXCL12	883	145	17446	1.22634	1	0.996081	99.9941
UP_KEYWORDS	Mitogen	3	0.293255	0.47751	PROK1, VEGFA, FGF1	1005	36	22680	1.8806	1	0.813128	99.9877
GOTERM_BP_DIRECT	GO:0051781~positive regulation of cell division	3	0.293255	0.662924	PROK1, VEGFA, FGF1	901	45	18082	1.33792	1	0.999995	100
GOTERM_MF_DIRECT	GO:0005125~cytokine activity	5	0.488759	0.995351	BMP1, VEGFA, INHBC, CXCL12, CMTM6	883	214	17446	0.461627	1	1	100
Annotation Cluster 105	Enrichment Score: 0.25187915318286486
Category	Term	Count	%	PValue	Genes	List Total	Pop Hits	Pop Total	Fold Enrichment	Bonferroni	Benjamini	FDR
INTERPRO	IPR000301:Tetraspanin	3	0.293255	0.384563	TSPAN12, TSPAN33, TSPAN31	975	28	20594	2.26308	1	0.999508	99.9726
INTERPRO	IPR018499:Tetraspanin/Peripherin	3	0.293255	0.434705	TSPAN12, TSPAN33, TSPAN31	975	31	20594	2.04407	1	0.999809	99.9935
PIR_SUPERFAMILY	PIRSF002419:tetraspanin	3	0.293255	0.684883	TSPAN12, TSPAN33, TSPAN31	155	27	1807	1.29534	1	1	99.9999
GOTERM_BP_DIRECT	GO:0007166~cell surface receptor signaling pathway	9	0.879765	0.858431	EGFR, PDK1, TSPAN12, CD59B, TSPAN33, TSPAN31, AGT, F2, GCGR	901	219	18082	0.824746	1	1	100
Annotation Cluster 106	Enrichment Score: 0.21719949534478475
Category	Term	Count	%	PValue	Genes	List Total	Pop Hits	Pop Total	Fold Enrichment	Bonferroni	Benjamini	FDR
SMART	SM00233:PH	12	1.17302	0.379381	PLEKHG3, NGEF, PLEKHA6, KIF1B, CADPS2, GAB1, SPTBN2, SH2B1, GRB7, FGD6, PRKD3, FARP2	401	253	10425	1.23308	1	0.990966	99.8273
INTERPRO	IPR001849:Pleckstrin homology domain	13	1.27077	0.587056	ALS2, NGEF, PLEKHG3, PLEKHA6, KIF1B, CADPS2, GAB1, SPTBN2, SH2B1, GRB7, FGD6, PRKD3, FARP2	975	262	20594	1.04804	1	0.999994	100
UP_SEQ_FEATURE	domain:PH	10	0.977517	0.74458	ALS2, PLEKHG3, NGEF, PLEKHA6, KIF1B, CADPS2, GAB1, SH2B1, GRB7, PRKD3	924	208	18012	0.937188	1	1	100
INTERPRO	IPR011993:Pleckstrin homology-like domain	17	1.66178	0.815711	PID1, ALS2, NGEF, EPB41L4B, HOMER2, FARP2, PLEKHG3, PLEKHA6, KIF1B, CADPS2, GAB1, SPTBN2, SH2B1, FGD6, GRB7, PRKD3, MTMR4	975	409	20594	0.877934	1	1	100
Annotation Cluster 107	Enrichment Score: 0.21193906619872238
Category	Term	Count	%	PValue	Genes	List Total	Pop Hits	Pop Total	Fold Enrichment	Bonferroni	Benjamini	FDR
SMART	SM00013:LRRNT	5	0.488759	0.144988	LRRC3, LRIT1, LRTM1, IGFALS, CPN2	401	53	10425	2.45259	1	0.878461	87.6176
INTERPRO	IPR000372:Leucine-rich repeat-containing N-terminal	5	0.488759	0.241056	LRRC3, LRIT1, LRTM1, IGFALS, CPN2	975	53	20594	1.99265	1	0.993338	99.0541
SMART	SM00082:LRRCT	5	0.488759	0.324688	AMIGO2, LRIT1, LRTM1, IGFALS, CPN2	401	75	10425	1.73317	1	0.981813	99.4675
INTERPRO	IPR000483:Cysteine-rich flanking region, C-terminal	5	0.488759	0.486883	AMIGO2, LRIT1, LRTM1, IGFALS, CPN2	975	76	20594	1.38961	1	0.999932	99.9987
UP_KEYWORDS	Leucine-rich repeat	13	1.27077	0.561918	LRRC3, LRIT1, FBXL20, LRTM1, NLRX1, IGFALS, CPN2, RABGGTA, AMIGO2, NISCH, ANP32A, NLRP12, FBXL15	1005	275	22680	1.06681	1	0.867867	99.9989
INTERPRO	IPR001611:Leucine-rich repeat	12	1.17302	0.685285	LRRC3, AMIGO2, LRIT1, NISCH, FBXL20, LRTM1, NLRP12, ANP32A, NLRX1, IGFALS, FBXL15, CPN2	975	259	20594	0.978628	1	1	100
SMART	SM00369:LRR_TYP	6	0.58651	0.807121	LRRC3, AMIGO2, LRIT1, LRTM1, IGFALS, CPN2	401	175	10425	0.891343	1	0.999961	100
UP_SEQ_FEATURE	repeat:LRR 4	9	0.879765	0.903209	AMIGO2, LRIT1, NISCH, FBXL20, LRTM1, ANP32A, NLRX1, IGFALS, CPN2	924	228	18012	0.769481	1	1	100
UP_SEQ_FEATURE	repeat:LRR 3	10	0.977517	0.906158	LRRC3, AMIGO2, LRIT1, NISCH, FBXL20, LRTM1, ANP32A, NLRX1, IGFALS, CPN2	924	253	18012	0.770494	1	1	100
INTERPRO	IPR003591:Leucine-rich repeat, typical subtype	6	0.58651	0.921091	LRRC3, AMIGO2, LRIT1, LRTM1, IGFALS, CPN2	975	175	20594	0.724185	1	1	100
UP_SEQ_FEATURE	repeat:LRR 1	10	0.977517	0.945133	LRRC3, AMIGO2, LRIT1, NISCH, FBXL20, LRTM1, ANP32A, NLRX1, IGFALS, CPN2	924	274	18012	0.711442	1	1	100
UP_SEQ_FEATURE	repeat:LRR 2	10	0.977517	0.945133	LRRC3, AMIGO2, LRIT1, NISCH, FBXL20, LRTM1, ANP32A, NLRX1, IGFALS, CPN2	924	274	18012	0.711442	1	1	100
UP_SEQ_FEATURE	repeat:LRR 5	7	0.684262	0.961325	AMIGO2, LRIT1, NISCH, FBXL20, LRTM1, IGFALS, CPN2	924	210	18012	0.649784	1	1	100
UP_SEQ_FEATURE	repeat:LRR 6	6	0.58651	0.970237	AMIGO2, LRIT1, NISCH, FBXL20, IGFALS, CPN2	924	191	18012	0.612361	1	1	100
Annotation Cluster 108	Enrichment Score: 0.20915186723714385
Category	Term	Count	%	PValue	Genes	List Total	Pop Hits	Pop Total	Fold Enrichment	Bonferroni	Benjamini	FDR
GOTERM_MF_DIRECT	GO:0003707~steroid hormone receptor activity	5	0.488759	0.313874	NR1I3, PAQR7, RORC, PAQR9, NR1H4	883	56	17446	1.76408	1	0.980035	99.7771
SMART	SM00399:ZnF_C4	3	0.293255	0.543356	NR1I3, RORC, NR1H4	401	47	10425	1.65942	1	0.998412	99.9971
SMART	SM00430:HOLI	3	0.293255	0.566089	NR1I3, RORC, NR1H4	401	49	10425	1.59168	1	0.998743	99.9985
INTERPRO	IPR001628:Zinc finger, nuclear hormone receptor-type	3	0.293255	0.658425	NR1I3, RORC, NR1H4	975	47	20594	1.34822	1	0.999999	100
INTERPRO	IPR001723:Steroid hormone receptor	3	0.293255	0.669756	NR1I3, RORC, NR1H4	975	48	20594	1.32013	1	0.999999	100
INTERPRO	IPR000536:Nuclear hormone receptor, ligand-binding, core	3	0.293255	0.68078	NR1I3, RORC, NR1H4	975	49	20594	1.29319	1	1	100
UP_SEQ_FEATURE	DNA-binding region:Nuclear receptor	3	0.293255	0.701788	NR1I3, RORC, NR1H4	924	47	18012	1.24427	1	1	100
UP_SEQ_FEATURE	zinc finger region:NR C4-type	3	0.293255	0.701788	NR1I3, RORC, NR1H4	924	47	18012	1.24427	1	1	100
GOTERM_BP_DIRECT	GO:0043401~steroid hormone mediated signaling pathway	3	0.293255	0.748159	NR1I3, RORC, NR1H4	901	53	18082	1.13597	1	0.999999	100
INTERPRO	IPR013088:Zinc finger, NHR/GATA-type	3	0.293255	0.758439	NR1I3, RORC, NR1H4	975	57	20594	1.11169	1	1	100
Annotation Cluster 109	Enrichment Score: 0.20499619548077988
Category	Term	Count	%	PValue	Genes	List Total	Pop Hits	Pop Total	Fold Enrichment	Bonferroni	Benjamini	FDR
UP_KEYWORDS	Unfolded protein response	3	0.293255	0.47751	PARP16, DERL2, VAPB	1005	36	22680	1.8806	1	0.813128	99.9877
GOTERM_BP_DIRECT	GO:0030968~endoplasmic reticulum unfolded protein response	3	0.293255	0.697328	PARP16, DERL2, VAPB	901	48	18082	1.2543	1	0.999998	100
GOTERM_BP_DIRECT	GO:0006986~response to unfolded protein	3	0.293255	0.728771	PARP16, DERL2, VAPB	901	51	18082	1.18052	1	0.999999	100
Annotation Cluster 110	Enrichment Score: 0.19956921283903586
Category	Term	Count	%	PValue	Genes	List Total	Pop Hits	Pop Total	Fold Enrichment	Bonferroni	Benjamini	FDR
UP_SEQ_FEATURE	calcium-binding region:1	8	0.782014	0.468764	SLC25A13, SLC25A25, TNNC1, SLC25A23, CIB2, SDF4, PLS3, S100A13	924	126	18012	1.23768	1	1	99.9983
SMART	SM00054:EFh	7	0.684262	0.484456	SLC25A25, TNNC1, SLC25A23, MCC, CIB2, SDF4, PLS3	401	145	10425	1.25505	1	0.996874	99.9854
UP_SEQ_FEATURE	domain:EF-hand 3	6	0.58651	0.502101	SLC25A13, SLC25A25, TNNC1, SLC25A23, CIB2, SDF4	924	91	18012	1.28529	1	1	99.9994
INTERPRO	IPR011992:EF-hand-like domain	14	1.36852	0.532145	TNNC1, S100A13, LETM1, SLC25A13, SLC25A25, RASGRP4, SLC25A23, TPPP, RHBDL1, MCC, CIB2, SDF4, PLS3, EHD3	975	273	20594	1.08318	1	0.999978	99.9997
UP_SEQ_FEATURE	calcium-binding region:2	7	0.684262	0.532659	SLC25A13, TNNC1, SLC25A23, CIB2, SDF4, PLS3, S100A13	924	114	18012	1.19697	1	1	99.9998
UP_SEQ_FEATURE	calcium-binding region:3	3	0.293255	0.572084	SLC25A13, TNNC1, SDF4	924	37	18012	1.58055	1	1	100
INTERPRO	IPR018247:EF-Hand 1, calcium-binding site	8	0.782014	0.726606	LETM1, TNNC1, SLC25A23, MCC, CIB2, SDF4, EHD3, PLS3	975	175	20594	0.965579	1	1	100
UP_SEQ_FEATURE	domain:EF-hand 1	8	0.782014	0.793972	SLC25A13, SLC25A25, TNNC1, SLC25A23, CIB2, SDF4, PLS3, S100A13	924	174	18012	0.896253	1	1	100
UP_SEQ_FEATURE	domain:EF-hand 4	3	0.293255	0.812549	SLC25A13, TNNC1, SDF4	924	59	18012	0.991195	1	1	100
INTERPRO	IPR002048:EF-hand domain	9	0.879765	0.832976	SLC25A13, SLC25A25, TNNC1, SLC25A23, MCC, CIB2, SDF4, EHD3, PLS3	975	223	20594	0.852459	1	1	100
UP_SEQ_FEATURE	domain:EF-hand 2	7	0.684262	0.883516	SLC25A13, SLC25A25, TNNC1, SLC25A23, CIB2, SDF4, PLS3	924	173	18012	0.788755	1	1	100
Annotation Cluster 111	Enrichment Score: 0.1959247522567892
Category	Term	Count	%	PValue	Genes	List Total	Pop Hits	Pop Total	Fold Enrichment	Bonferroni	Benjamini	FDR
GOTERM_BP_DIRECT	GO:0098779~mitophagy in response to mitochondrial depolarization	9	0.879765	0.335582	CALCA, PDK1, ULK1, NDUFB9, SLC37A4, PNPO, LARP1B, ACIN1, MDH1	901	132	18082	1.36833	1	0.998622	99.937
GOTERM_BP_DIRECT	GO:0002230~positive regulation of defense response to virus by host	5	0.488759	0.862689	MAVS, SLC37A4, PNPO, ACIN1, MDH1	901	122	18082	0.822492	1	1	100
GOTERM_BP_DIRECT	GO:0098792~xenophagy	4	0.391007	0.892427	SLC37A4, PNPO, ACIN1, MDH1	901	103	18082	0.779371	1	1	100
Annotation Cluster 112	Enrichment Score: 0.19521013377252439
Category	Term	Count	%	PValue	Genes	List Total	Pop Hits	Pop Total	Fold Enrichment	Bonferroni	Benjamini	FDR
UP_SEQ_FEATURE	active site:Glycyl thioester intermediate	6	0.58651	0.411629	UBE2D3, UBA1, WWP1, HECTD3, UBE2H, ATG3	924	82	18012	1.42635	1	1	99.99
GOTERM_BP_DIRECT	GO:0043161~proteasome-mediated ubiquitin-dependent protein catabolic process	7	0.684262	0.757314	UBE2D3, CRBN, CUL4A, BTBD1, WWP1, HECTD3, UBE2H	901	149	18082	0.94283	1	1	100
KEGG_PATHWAY	mmu04120:Ubiquitin mediated proteolysis	8	0.782014	0.83289	RFWD2, UBE2D3, CUL4A, UBA1, WWP1, RCHY1, UBE2H, TRAF6	508	142	7720	0.856161	1	0.97281	100
Annotation Cluster 113	Enrichment Score: 0.18497639040658723
Category	Term	Count	%	PValue	Genes	List Total	Pop Hits	Pop Total	Fold Enrichment	Bonferroni	Benjamini	FDR
UP_SEQ_FEATURE	repeat:TPR 3	8	0.782014	0.460414	PEX2, TTC36, FKBP4, PEX5, KLC4, ASPH, TTC39C, TTC39B	924	125	18012	1.24758	1	1	99.9978
UP_SEQ_FEATURE	repeat:TPR 2	8	0.782014	0.557885	PEX2, TTC36, FKBP4, PEX5, KLC4, ASPH, TTC39C, TTC39B	924	137	18012	1.13831	1	1	99.9999
UP_SEQ_FEATURE	repeat:TPR 1	8	0.782014	0.557885	PEX2, TTC36, FKBP4, PEX5, KLC4, ASPH, TTC39C, TTC39B	924	137	18012	1.13831	1	1	99.9999
UP_KEYWORDS	TPR repeat	7	0.684262	0.617783	TTC36, FKBP4, PEX5, KLC4, ASPH, TTC39C, TTC39B	1005	144	22680	1.09701	1	0.896859	99.9998
UP_SEQ_FEATURE	repeat:TPR 5	4	0.391007	0.643729	PEX2, PEX5, KLC4, ASPH	924	64	18012	1.21834	1	1	100
SMART	SM00028:TPR	5	0.488759	0.675236	TTC36, FKBP4, PEX5, KLC4, ASPH	401	119	10425	1.09233	1	0.999639	100
INTERPRO	IPR019734:Tetratricopeptide repeat	6	0.58651	0.716696	TTC36, FKBP4, PEX5, KLC4, ASPH, TTC39B	975	126	20594	1.00581	1	1	100
INTERPRO	IPR011990:Tetratricopeptide-like helical	9	0.879765	0.754112	CSTF3, SMG6, TTC36, FKBP4, PEX5, KLC4, ASPH, TTC39C, TTC39B	975	204	20594	0.931855	1	1	100
UP_SEQ_FEATURE	repeat:TPR 4	4	0.391007	0.823786	PEX2, PEX5, KLC4, ASPH	924	86	18012	0.906675	1	1	100
INTERPRO	IPR013026:Tetratricopeptide repeat-containing domain	5	0.488759	0.824932	TTC36, FKBP4, PEX5, KLC4, ASPH	975	120	20594	0.880085	1	1	100
Annotation Cluster 114	Enrichment Score: 0.17630447599801974
Category	Term	Count	%	PValue	Genes	List Total	Pop Hits	Pop Total	Fold Enrichment	Bonferroni	Benjamini	FDR
GOTERM_CC_DIRECT	GO:0005871~kinesin complex	4	0.391007	0.464171	KIFC2, KIF1B, KLC4, KIF13B	953	52	19662	1.58705	1	0.988718	99.9861
SMART	SM00129:KISc	3	0.293255	0.51981	KIFC2, KIF1B, KIF13B	401	45	10425	1.73317	1	0.997979	99.9944
INTERPRO	IPR019821:Kinesin, motor region, conserved site	3	0.293255	0.597081	KIFC2, KIF1B, KIF13B	975	42	20594	1.50872	1	0.999995	100
INTERPRO	IPR001752:Kinesin, motor domain	3	0.293255	0.646785	KIFC2, KIF1B, KIF13B	975	46	20594	1.37753	1	0.999999	100
GOTERM_MF_DIRECT	GO:0003777~microtubule motor activity	4	0.391007	0.74603	KIFC2, KIF1B, KLC4, KIF13B	883	76	17446	1.03988	1	0.999973	100
GOTERM_BP_DIRECT	GO:0007018~microtubule-based movement	3	0.293255	0.905669	KIFC2, KIF1B, KIF13B	901	78	18082	0.771877	1	1	100
UP_KEYWORDS	Motor protein	4	0.391007	0.926459	KIFC2, KIF1B, MYO1B, KLC4	1005	128	22680	0.705224	1	0.993586	100
Annotation Cluster 115	Enrichment Score: 0.17161278875318034
Category	Term	Count	%	PValue	Genes	List Total	Pop Hits	Pop Total	Fold Enrichment	Bonferroni	Benjamini	FDR
GOTERM_BP_DIRECT	GO:0030198~extracellular matrix organization	8	0.782014	0.339945	COL18A1, ERO1LB, LAMB3, AGT, COL27A1, VTN, DNAJB6, FN1	901	114	18082	1.40834	1	0.99867	99.9441
GOTERM_CC_DIRECT	GO:0005578~proteinaceous extracellular matrix	11	1.07527	0.945092	COL18A1, LAMB3, BMP1, LTBP4, COL27A1, GPLD1, VTN, FGF1, GPC1, FN1, NTN3	953	316	19662	0.718192	1	0.999965	100
UP_KEYWORDS	Extracellular matrix	7	0.684262	0.951217	COL18A1, LAMB3, BMP1, LTBP4, COL27A1, FN1, NTN3	1005	235	22680	0.672213	1	0.996367	100
Annotation Cluster 116	Enrichment Score: 0.17065971783205308
Category	Term	Count	%	PValue	Genes	List Total	Pop Hits	Pop Total	Fold Enrichment	Bonferroni	Benjamini	FDR
GOTERM_MF_DIRECT	GO:0030246~carbohydrate binding	15	1.46628	0.269934	MBL1, GANAB, LMAN2, PFKM, LMAN1, MAN2A2, ASGR1, ASGR2, GCKR, DGCR2, GALM, PYGL, MGAM, CLEC2D, AGL	883	229	17446	1.29417	1	0.968062	99.3903
INTERPRO	IPR018378:C-type lectin, conserved site	3	0.293255	0.701924	MBL1, ASGR1, ASGR2	975	51	20594	1.24247	1	1	100
SMART	SM00034:CLECT	5	0.488759	0.706223	MBL1, ASGR1, ASGR2, DGCR2, CLEC2D	401	124	10425	1.04829	1	0.999683	100
UP_SEQ_FEATURE	domain:C-type lectin	5	0.488759	0.760215	MBL1, ASGR1, ASGR2, DGCR2, CLEC2D	924	100	18012	0.974675	1	1	100
INTERPRO	IPR016186:C-type lectin-like	6	0.58651	0.781695	MBL1, ASGR1, COL18A1, ASGR2, DGCR2, CLEC2D	975	137	20594	0.925053	1	1	100
UP_KEYWORDS	Lectin	7	0.684262	0.782699	MBL1, ASGR1, ASGR2, DGCR2, CLEC2D, LMAN2, LMAN1	1005	173	22680	0.913122	1	0.963177	100
INTERPRO	IPR016187:C-type lectin fold	6	0.58651	0.821273	MBL1, ASGR1, COL18A1, ASGR2, DGCR2, CLEC2D	975	145	20594	0.874016	1	1	100
INTERPRO	IPR001304:C-type lectin	5	0.488759	0.843678	MBL1, ASGR1, ASGR2, DGCR2, CLEC2D	975	124	20594	0.851696	1	1	100
Annotation Cluster 117	Enrichment Score: 0.16922893239222883
Category	Term	Count	%	PValue	Genes	List Total	Pop Hits	Pop Total	Fold Enrichment	Bonferroni	Benjamini	FDR
SMART	SM00875:SM00875	4	0.391007	0.395868	KLHL7, KLHL17, BTBD1, KLHL25	401	59	10425	1.76254	1	0.991869	99.8794
INTERPRO	IPR015915:Kelch-type beta propeller	4	0.391007	0.473521	KLHL7, KLHL17, KLHL25, KLHDC3	975	54	20594	1.5646	1	0.999916	99.998
INTERPRO	IPR011705:BTB/Kelch-associated	4	0.391007	0.533104	KLHL7, KLHL17, BTBD1, KLHL25	975	59	20594	1.432	1	0.999977	99.9997
UP_SEQ_FEATURE	repeat:Kelch 5	4	0.391007	0.552635	KLHL7, KLHL17, KLHL25, KLHDC3	924	56	18012	1.39239	1	1	99.9999
INTERPRO	IPR017096:Kelch-like protein, gigaxonin	3	0.293255	0.583862	KLHL7, KLHL17, KLHL25	975	41	20594	1.54552	1	0.999994	100
UP_SEQ_FEATURE	repeat:Kelch 4	4	0.391007	0.588382	KLHL7, KLHL17, KLHL25, KLHDC3	924	59	18012	1.32159	1	1	100
UP_SEQ_FEATURE	repeat:Kelch 1	4	0.391007	0.611169	KLHL7, KLHL17, KLHL25, KLHDC3	924	61	18012	1.27826	1	1	100
UP_SEQ_FEATURE	repeat:Kelch 3	4	0.391007	0.611169	KLHL7, KLHL17, KLHL25, KLHDC3	924	61	18012	1.27826	1	1	100
UP_SEQ_FEATURE	repeat:Kelch 2	4	0.391007	0.611169	KLHL7, KLHL17, KLHL25, KLHDC3	924	61	18012	1.27826	1	1	100
UP_KEYWORDS	Kelch repeat	4	0.391007	0.613977	KLHL7, KLHL17, KLHL25, KLHDC3	1005	71	22680	1.27139	1	0.895872	99.9998
SMART	SM00612:Kelch	3	0.293255	0.639135	KLHL7, KLHL17, KLHL25	401	56	10425	1.39272	1	0.999363	99.9999
UP_SEQ_FEATURE	repeat:Kelch 6	3	0.293255	0.712776	KLHL7, KLHL17, KLHL25	924	48	18012	1.21834	1	1	100
INTERPRO	IPR006652:Kelch repeat type 1	3	0.293255	0.798216	KLHL7, KLHL17, KLHL25	975	62	20594	1.02203	1	1	100
GOTERM_CC_DIRECT	GO:0031463~Cul3-RING ubiquitin ligase complex	3	0.293255	0.841899	KLHL7, KLHL17, KLHL25	953	67	19662	0.923807	1	0.99964	100
PIR_SUPERFAMILY	PIRSF037037:kelch-like protein, gigaxonin type	3	0.293255	0.877898	KLHL7, KLHL17, KLHL25	155	41	1807	0.853029	1	1	100
SMART	SM00225:BTB	6	0.58651	0.925539	KLHL7, KLHL17, BTBD1, KLHL25, ZBTB44, GZF1	401	218	10425	0.715528	1	1	100
UP_SEQ_FEATURE	domain:BTB	5	0.488759	0.950816	KLHL7, KLHL17, BTBD1, KLHL25, ZBTB44	924	149	18012	0.654145	1	1	100
INTERPRO	IPR000210:BTB/POZ-like	6	0.58651	0.981466	KLHL7, KLHL17, BTBD1, KLHL25, ZBTB44, GZF1	975	222	20594	0.570866	1	1	100
INTERPRO	IPR011333:BTB/POZ fold	6	0.58651	0.986663	KLHL7, KLHL17, BTBD1, KLHL25, ZBTB44, GZF1	975	232	20594	0.54626	1	1	100
Annotation Cluster 118	Enrichment Score: 0.16436757310174374
Category	Term	Count	%	PValue	Genes	List Total	Pop Hits	Pop Total	Fold Enrichment	Bonferroni	Benjamini	FDR
SMART	SM00271:DnaJ	3	0.293255	0.566089	DNAJC28, DNAJB6, SEC63	401	49	10425	1.59168	1	0.998743	99.9985
INTERPRO	IPR001623:DnaJ domain	3	0.293255	0.712052	DNAJC28, DNAJB6, SEC63	975	52	20594	1.21858	1	1	100
UP_SEQ_FEATURE	domain:J	3	0.293255	0.797078	DNAJC28, DNAJB6, SEC63	924	57	18012	1.02597	1	1	100
Annotation Cluster 119	Enrichment Score: 0.16093460633194462
Category	Term	Count	%	PValue	Genes	List Total	Pop Hits	Pop Total	Fold Enrichment	Bonferroni	Benjamini	FDR
KEGG_PATHWAY	mmu05230:Central carbon metabolism in cancer	9	0.879765	0.0568877	EGFR, GLS2, PDK1, KRAS, GCK, PIK3CB, SLC2A2, PFKM, SIRT3	508	64	7720	2.13706	1	0.242276	53.7027
KEGG_PATHWAY	mmu04960:Aldosterone-regulated sodium reabsorption	5	0.488759	0.266704	KRAS, PIK3CB, IGF1, SCNN1A, INSR	508	40	7720	1.89961	1	0.658289	98.3069
KEGG_PATHWAY	mmu04917:Prolactin signaling pathway	7	0.684262	0.346428	CYP17A1, KRAS, GCK, PIK3CB, SLC2A2, GALT, MAPK8	508	73	7720	1.45723	1	0.749304	99.6272
KEGG_PATHWAY	mmu05212:Pancreatic cancer	6	0.58651	0.425421	EGFR, KRAS, PIK3CB, VEGFA, MAPK8, CHUK	508	65	7720	1.40279	1	0.810308	99.9315
KEGG_PATHWAY	mmu05214:Glioma	5	0.488759	0.626001	EGFR, KRAS, PIK3CB, IGF1, CAMK2B	508	65	7720	1.16899	1	0.922177	99.9998
KEGG_PATHWAY	mmu05231:Choline metabolism in cancer	7	0.684262	0.659333	EGFR, KRAS, PIK3CB, LYPLA1, MAPK8, CHPT1, SLC22A1	508	101	7720	1.05325	1	0.932263	99.9999
KEGG_PATHWAY	mmu04012:ErbB signaling pathway	6	0.58651	0.684735	EGFR, KRAS, PIK3CB, GAB1, MAPK8, CAMK2B	508	87	7720	1.04806	1	0.938134	100
KEGG_PATHWAY	mmu05215:Prostate cancer	6	0.58651	0.694457	EGFR, KRAS, PIK3CB, FOXO1, IGF1, CHUK	508	88	7720	1.03615	1	0.941164	100
KEGG_PATHWAY	mmu05218:Melanoma	5	0.488759	0.694646	EGFR, KRAS, PIK3CB, IGF1, FGF1	508	71	7720	1.0702	1	0.939772	100
KEGG_PATHWAY	mmu04071:Sphingolipid signaling pathway	8	0.782014	0.714455	KRAS, SPHK2, PIK3CB, SGPP1, PPP2R5D, MAPK8, PPP2R5E, ADORA1	508	124	7720	0.980442	1	0.94592	100
KEGG_PATHWAY	mmu04915:Estrogen signaling pathway	6	0.58651	0.780288	EGFR, KRAS, PIK3CB, FKBP4, ADCY6, ITPR1	508	98	7720	0.930419	1	0.961123	100
KEGG_PATHWAY	mmu04722:Neurotrophin signaling pathway	7	0.684262	0.821293	KRAS, PIK3CB, GAB1, MAPK8, CAMK2B, SH2B1, TRAF6	508	122	7720	0.87195	1	0.972026	100
KEGG_PATHWAY	mmu04914:Progesterone-mediated oocyte maturation	5	0.488759	0.83226	KRAS, PIK3CB, ADCY6, IGF1, MAPK8	508	87	7720	0.873382	1	0.973334	100
KEGG_PATHWAY	mmu04664:Fc epsilon RI signaling pathway	4	0.391007	0.83325	KRAS, PIK3CB, MAP2K3, MAPK8	508	68	7720	0.893932	1	0.972195	100
KEGG_PATHWAY	mmu05213:Endometrial cancer	3	0.293255	0.86479	EGFR, KRAS, PIK3CB	508	52	7720	0.876741	1	0.978909	100
KEGG_PATHWAY	mmu05160:Hepatitis C	7	0.684262	0.890428	MAVS, EGFR, KRAS, PIK3CB, MAPK8, TRAF6, CHUK	508	136	7720	0.782191	1	0.984172	100
KEGG_PATHWAY	mmu05223:Non-small cell lung cancer	3	0.293255	0.890893	EGFR, KRAS, PIK3CB	508	56	7720	0.814117	1	0.983841	100
KEGG_PATHWAY	mmu05221:Acute myeloid leukemia	3	0.293255	0.890893	KRAS, PIK3CB, CHUK	508	56	7720	0.814117	1	0.983841	100
KEGG_PATHWAY	mmu05210:Colorectal cancer	3	0.293255	0.92965	KRAS, PIK3CB, MAPK8	508	64	7720	0.712352	1	0.989887	100
KEGG_PATHWAY	mmu04662:B cell receptor signaling pathway	3	0.293255	0.949753	KRAS, PIK3CB, CHUK	508	70	7720	0.651294	1	0.992729	100
KEGG_PATHWAY	mmu04550:Signaling pathways regulating pluripotency of stem cells	6	0.58651	0.953918	KRAS, TBX3, PIK3CB, INHBC, IGF1, DVL1	508	138	7720	0.660733	1	0.993498	100
KEGG_PATHWAY	mmu05220:Chronic myeloid leukemia	3	0.293255	0.955141	KRAS, PIK3CB, CHUK	508	72	7720	0.633202	1	0.993584	100
KEGG_PATHWAY	mmu04660:T cell receptor signaling pathway	4	0.391007	0.971037	KRAS, PIK3CB, ZAP70, CHUK	508	104	7720	0.584494	1	0.99615	100
KEGG_PATHWAY	mmu05161:Hepatitis B	5	0.488759	0.988726	MAVS, KRAS, PIK3CB, MAPK8, CHUK	508	146	7720	0.52044	1	0.998758	100
KEGG_PATHWAY	mmu04810:Regulation of actin cytoskeleton	8	0.782014	0.989222	EGFR, ACTB, KRAS, PIK3CB, F2, IQGAP2, FGF1, FN1	508	214	7720	0.568107	1	0.998749	100
KEGG_PATHWAY	mmu04062:Chemokine signaling pathway	5	0.488759	0.999201	KRAS, PIK3CB, ADCY6, CXCL12, CHUK	508	196	7720	0.387675	1	0.999949	100
KEGG_PATHWAY	mmu05166:HTLV-I infection	6	0.58651	0.999963	KRAS, PIK3CB, ADCY6, IL15RA, CHUK, DVL1	508	278	7720	0.32799	1	0.999999	100
Annotation Cluster 120	Enrichment Score: 0.15688577388404415
Category	Term	Count	%	PValue	Genes	List Total	Pop Hits	Pop Total	Fold Enrichment	Bonferroni	Benjamini	FDR
BIOCARTA	M_il1rPathway:Signal transduction through IL1R	6	0.58651	0.0424346	MAP2K3, IL1RAP, MAPK8, ECSIT, TRAF6, CHUK	78	33	1289	3.00466	0.995574	0.492125	39.4339
BIOCARTA	m_tall1Pathway:TACI and BCMA stimulation of B cell immune responses.	3	0.293255	0.224386	MAPK8, TRAF6, CHUK	78	15	1289	3.30513	1	0.958258	94.7052
KEGG_PATHWAY	mmu05212:Pancreatic cancer	6	0.58651	0.425421	EGFR, KRAS, PIK3CB, VEGFA, MAPK8, CHUK	508	65	7720	1.40279	1	0.810308	99.9315
KEGG_PATHWAY	mmu04622:RIG-I-like receptor signaling pathway	6	0.58651	0.464739	MAVS, NLRX1, MAPK8, TRAF6, CHUK, AZI2	508	68	7720	1.3409	1	0.837083	99.973
BIOCARTA	m_stressPathway:TNF/Stress Related Signaling	3	0.293255	0.487234	MAP2K3, MAPK8, CHUK	78	27	1289	1.83618	1	0.998375	99.9558
BIOCARTA	m_keratinocytePathway:Keratinocyte Differentiation	4	0.391007	0.598811	EGFR, MAP2K3, MAPK8, CHUK	78	51	1289	1.29613	1	0.998788	99.9974
KEGG_PATHWAY	mmu05222:Small cell lung cancer	6	0.58651	0.654341	LAMB3, PIK3CB, TRAF6, CHUK, TRAF4, FN1	508	84	7720	1.08549	1	0.933187	99.9999
KEGG_PATHWAY	mmu04012:ErbB signaling pathway	6	0.58651	0.684735	EGFR, KRAS, PIK3CB, GAB1, MAPK8, CAMK2B	508	87	7720	1.04806	1	0.938134	100
KEGG_PATHWAY	mmu05215:Prostate cancer	6	0.58651	0.694457	EGFR, KRAS, PIK3CB, FOXO1, IGF1, CHUK	508	88	7720	1.03615	1	0.941164	100
KEGG_PATHWAY	mmu04722:Neurotrophin signaling pathway	7	0.684262	0.821293	KRAS, PIK3CB, GAB1, MAPK8, CAMK2B, SH2B1, TRAF6	508	122	7720	0.87195	1	0.972026	100
KEGG_PATHWAY	mmu04914:Progesterone-mediated oocyte maturation	5	0.488759	0.83226	KRAS, PIK3CB, ADCY6, IGF1, MAPK8	508	87	7720	0.873382	1	0.973334	100
KEGG_PATHWAY	mmu04664:Fc epsilon RI signaling pathway	4	0.391007	0.83325	KRAS, PIK3CB, MAP2K3, MAPK8	508	68	7720	0.893932	1	0.972195	100
KEGG_PATHWAY	mmu05145:Toxoplasmosis	6	0.58651	0.872596	LAMB3, PIK3CB, MAP2K3, MAPK8, TRAF6, CHUK	508	113	7720	0.806912	1	0.980657	100
KEGG_PATHWAY	mmu05160:Hepatitis C	7	0.684262	0.890428	MAVS, EGFR, KRAS, PIK3CB, MAPK8, TRAF6, CHUK	508	136	7720	0.782191	1	0.984172	100
KEGG_PATHWAY	mmu04621:NOD-like receptor signaling pathway	3	0.293255	0.890893	MAPK8, TRAF6, CHUK	508	56	7720	0.814117	1	0.983841	100
KEGG_PATHWAY	mmu04620:Toll-like receptor signaling pathway	5	0.488759	0.906185	PIK3CB, MAP2K3, MAPK8, TRAF6, CHUK	508	101	7720	0.752319	1	0.985872	100
KEGG_PATHWAY	mmu05142:Chagas disease (American trypanosomiasis)	5	0.488759	0.913973	GNA14, PIK3CB, MAPK8, TRAF6, CHUK	508	103	7720	0.737711	1	0.986819	100
KEGG_PATHWAY	mmu05210:Colorectal cancer	3	0.293255	0.92965	KRAS, PIK3CB, MAPK8	508	64	7720	0.712352	1	0.989887	100
KEGG_PATHWAY	mmu05164:Influenza A	8	0.782014	0.938789	MAVS, ACTB, PIK3CB, MAP2K3, NLRX1, MAPK8, PLG, NXT2	508	171	7720	0.710964	1	0.990764	100
GOTERM_BP_DIRECT	GO:0043123~positive regulation of I-kappaB kinase/NF-kappaB signaling	5	0.488759	0.942727	MAVS, CTH, TRAF6, CHUK, S100A13	901	149	18082	0.67345	1	1	100
BIOCARTA	m_mapkPathway:MAPKinase Signaling Pathway	3	0.293255	0.973042	MAP2K3, MAPK8, CHUK	78	87	1289	0.56985	1	1	100
KEGG_PATHWAY	mmu04010:MAPK signaling pathway	11	1.07527	0.97402	EGFR, KRAS, RASGRP4, MAP2K3, MAPK8, PPM1B, FGF1, ECSIT, TRAF6, CACNA1D, CHUK	508	253	7720	0.660733	1	0.996533	100
KEGG_PATHWAY	mmu04668:TNF signaling pathway	4	0.391007	0.977695	PIK3CB, MAP2K3, MAPK8, CHUK	508	109	7720	0.557683	1	0.996876	100
KEGG_PATHWAY	mmu05162:Measles	5	0.488759	0.981462	MAVS, PIK3CB, RCHY1, TRAF6, CHUK	508	136	7720	0.558708	1	0.997476	100
KEGG_PATHWAY	mmu05161:Hepatitis B	5	0.488759	0.988726	MAVS, KRAS, PIK3CB, MAPK8, CHUK	508	146	7720	0.52044	1	0.998758	100
KEGG_PATHWAY	mmu05169:Epstein-Barr virus infection	8	0.782014	0.989679	HDAC5, POLR3K, PIK3CB, MAP2K3, ENTPD8, MAPK8, TRAF6, CHUK	508	215	7720	0.565464	1	0.998738	100
KEGG_PATHWAY	mmu04380:Osteoclast differentiation	4	0.391007	0.991042	PIK3CB, MAPK8, TRAF6, CHUK	508	126	7720	0.48244	1	0.998935	100
KEGG_PATHWAY	mmu05168:Herpes simplex infection	5	0.488759	0.99959	MAVS, PER2, MAPK8, TRAF6, CHUK	508	208	7720	0.365309	1	0.999976	100
Annotation Cluster 121	Enrichment Score: 0.14457053217813862
Category	Term	Count	%	PValue	Genes	List Total	Pop Hits	Pop Total	Fold Enrichment	Bonferroni	Benjamini	FDR
SMART	SM00414:H2A	4	0.391007	0.258581	HIST2H2AA2, H2AFV, HIST2H2AC, HIST2H2AA1	401	46	10425	2.26065	1	0.966832	98.1498
INTERPRO	IPR002119:Histone H2A	4	0.391007	0.384884	HIST2H2AA2, H2AFV, HIST2H2AC, HIST2H2AA1	975	47	20594	1.79762	1	0.999477	99.9728
GOTERM_BP_DIRECT	GO:0006342~chromatin silencing	4	0.391007	0.613137	HIST2H2AA2, H2AFV, HIST2H2AC, HIST2H2AA1	901	63	18082	1.27421	1	0.999986	100
GOTERM_CC_DIRECT	GO:0000790~nuclear chromatin	11	1.07527	0.670496	ACTB, HIST2H2AA2, HDAC5, SMARCD2, H2AFV, HIST2H2AC, SMARCC2, KLF1, SMARCA2, HIST2H2AA1, KLHDC3	953	228	19662	0.995389	1	0.996982	100
INTERPRO	IPR007125:Histone core	4	0.391007	0.736023	HIST2H2AA2, H2AFV, HIST2H2AC, HIST2H2AA1	975	80	20594	1.0561	1	1	100
KEGG_PATHWAY	mmu05322:Systemic lupus erythematosus	9	0.879765	0.758474	C8A, HIST2H2AA2, C8B, H2AFV, HIST2H2AC, C6, C1S2, HIST2H2AA1, C8G	508	147	7720	0.930419	1	0.959105	100
UP_KEYWORDS	Nucleosome core	4	0.391007	0.825027	HIST2H2AA2, H2AFV, HIST2H2AC, HIST2H2AA1	1005	100	22680	0.902687	1	0.973419	100
GOTERM_CC_DIRECT	GO:0000786~nucleosome	4	0.391007	0.89978	HIST2H2AA2, H2AFV, HIST2H2AC, HIST2H2AA1	953	108	19662	0.764137	1	0.999852	100
UP_KEYWORDS	Citrullination	3	0.293255	0.924509	HIST2H2AA2, HIST2H2AC, HIST2H2AA1	1005	94	22680	0.720229	1	0.993587	100
INTERPRO	IPR009072:Histone-fold	4	0.391007	0.934477	HIST2H2AA2, H2AFV, HIST2H2AC, HIST2H2AA1	975	123	20594	0.686896	1	1	100
UP_SEQ_FEATURE	cross-link:Glycyl lysine isopeptide (Lys-Gly) (interchain with G-Cter in ubiquitin)	12	1.17302	0.938707	EGFR, ACADVL, HIST2H2AA2, CUL4A, H2AFV, SUCLG1, HIST2H2AC, SYNCRIP, ACIN1, MCM10, PLS3, HIST2H2AA1	924	318	18012	0.735604	1	1	100
KEGG_PATHWAY	mmu05034:Alcoholism	9	0.879765	0.960018	HIST2H2AA2, HDAC5, KRAS, H2AFV, PPP1R1B, HIST2H2AC, MAOB, HDAC11, HIST2H2AA1	508	202	7720	0.677087	1	0.994338	100
UP_KEYWORDS	Chromosome	6	0.58651	0.999946	SPC24, HIST2H2AA2, H2AFV, SMG6, HIST2H2AC, HIST2H2AA1	1005	409	22680	0.331059	1	1	100
Annotation Cluster 122	Enrichment Score: 0.11485128250248587
Category	Term	Count	%	PValue	Genes	List Total	Pop Hits	Pop Total	Fold Enrichment	Bonferroni	Benjamini	FDR
SMART	SM00219:TyrKc	4	0.391007	0.606148	EGFR, RYK, ZAP70, INSR	401	81	10425	1.28383	1	0.999151	99.9996
GOTERM_BP_DIRECT	GO:0038083~peptidyl-tyrosine autophosphorylation	3	0.293255	0.612248	ZAP70, INSR, AATK	901	41	18082	1.46845	1	0.999986	100
INTERPRO	IPR008266:Tyrosine-protein kinase, active site	5	0.488759	0.694604	EGFR, RYK, ZAP70, INSR, AATK	975	99	20594	1.06677	1	1	100
GOTERM_BP_DIRECT	GO:0046777~protein autophosphorylation	9	0.879765	0.696042	EGFR, STK11, ULK1, ULK2, ZAP70, PIM3, CAMK2B, INSR, AATK	901	183	18082	0.986991	1	0.999998	100
GOTERM_MF_DIRECT	GO:0004713~protein tyrosine kinase activity	6	0.58651	0.738333	EGFR, RYK, MAP2K3, ZAP70, INSR, AATK	883	121	17446	0.979718	1	0.999968	100
UP_KEYWORDS	Tyrosine-protein kinase	5	0.488759	0.742338	EGFR, RYK, MAP2K3, ZAP70, INSR	1005	113	22680	0.998547	1	0.951097	100
INTERPRO	IPR020635:Tyrosine-protein kinase, catalytic domain	4	0.391007	0.743668	EGFR, RYK, ZAP70, INSR	975	81	20594	1.04306	1	1	100
GOTERM_MF_DIRECT	GO:0004714~transmembrane receptor protein tyrosine kinase activity	3	0.293255	0.765149	EGFR, RYK, INSR	883	54	17446	1.09765	1	0.999981	100
INTERPRO	IPR001245:Serine-threonine/tyrosine-protein kinase catalytic domain	6	0.58651	0.792179	EGFR, RYK, ZAP70, NPR2, INSR, AATK	975	139	20594	0.911743	1	1	100
GOTERM_BP_DIRECT	GO:0018108~peptidyl-tyrosine phosphorylation	3	0.293255	0.841028	EGFR, ZAP70, INSR	901	65	18082	0.926253	1	1	100
INTERPRO	IPR017441:Protein kinase, ATP binding site	14	1.36852	0.935793	EGFR, STK11, MAP2K3, CDK8, PIM3, ULK1, ULK2, ZAP70, DCLK3, CAMK2B, INSR, PRKD3, CHUK, AATK	975	394	20594	0.75053	1	1	100
INTERPRO	IPR000719:Protein kinase, catalytic domain	18	1.75953	0.956855	EGFR, STK11, RYK, MAP2K3, CDK8, PIM3, NPR2, MAST3, ULK1, ULK2, DCLK3, ZAP70, CAMK2B, MAPK8, INSR, CHUK, PRKD3, AATK	975	515	20594	0.738246	1	1	100
GOTERM_BP_DIRECT	GO:0007169~transmembrane receptor protein tyrosine kinase signaling pathway	3	0.293255	0.962535	EGFR, ZAP70, INSR	901	100	18082	0.602064	1	1	100
Annotation Cluster 123	Enrichment Score: 0.10265549763977323
Category	Term	Count	%	PValue	Genes	List Total	Pop Hits	Pop Total	Fold Enrichment	Bonferroni	Benjamini	FDR
SMART	SM00353:HLH	5	0.488759	0.613982	SREBF1, MLXIPL, OLIG1, HES6, MXI1	401	110	10425	1.1817	1	0.999127	99.9997
INTERPRO	IPR011598:Myc-type, basic helix-loop-helix (bHLH) domain	5	0.488759	0.787679	SREBF1, MLXIPL, OLIG1, HES6, MXI1	975	113	20594	0.934604	1	1	100
UP_SEQ_FEATURE	domain:Helix-loop-helix motif	5	0.488759	0.8215	SREBF1, MLXIPL, OLIG1, HES6, MXI1	924	110	18012	0.886068	1	1	100
GOTERM_MF_DIRECT	GO:0046983~protein dimerization activity	8	0.782014	0.851214	SREBF1, AIFM1, SDS, MLXIPL, OLIG1, HES6, MXI1, CEACAM2	883	190	17446	0.831901	1	0.999999	100
UP_SEQ_FEATURE	DNA-binding region:Basic motif	6	0.58651	0.906925	SREBF1, MLXIPL, TEF, OLIG1, HES6, MXI1	924	156	18012	0.74975	1	1	100
Annotation Cluster 124	Enrichment Score: 0.09785411450103168
Category	Term	Count	%	PValue	Genes	List Total	Pop Hits	Pop Total	Fold Enrichment	Bonferroni	Benjamini	FDR
INTERPRO	IPR011011:Zinc finger, FYVE/PHD-type	7	0.684262	0.626851	ZFYVE9, DIDO1, ZFYVE21, MTMR4, ZFYVE1, PHF7, CHD3	975	136	20594	1.08716	1	0.999998	100
SMART	SM00249:PHD	3	0.293255	0.869488	DIDO1, PHF7, CHD3	401	91	10425	0.857061	1	0.999994	100
INTERPRO	IPR001965:Zinc finger, PHD-type	3	0.293255	0.933275	DIDO1, PHF7, CHD3	975	91	20594	0.696331	1	1	100
Annotation Cluster 125	Enrichment Score: 0.09635301481262064
Category	Term	Count	%	PValue	Genes	List Total	Pop Hits	Pop Total	Fold Enrichment	Bonferroni	Benjamini	FDR
GOTERM_BP_DIRECT	GO:0098609~cell-cell adhesion	10	0.977517	0.602078	EIF4G2, MYO1B, VAPB, USO1, SPTBN2, CCS, PAICS, CXCL12, PDXDC1, PARVA	901	189	18082	1.06184	1	0.999984	100
GOTERM_MF_DIRECT	GO:0098641~cadherin binding involved in cell-cell adhesion	11	1.07527	0.903263	EGFR, EIF4G2, MYO1B, VAPB, USO1, FASN, SPTBN2, CCS, PAICS, PDXDC1, PARVA	883	279	17446	0.778975	1	1	100
GOTERM_CC_DIRECT	GO:0005913~cell-cell adherens junction	11	1.07527	0.945092	EGFR, EIF4G2, MYO1B, VAPB, USO1, FASN, SPTBN2, CCS, PAICS, PDXDC1, PARVA	953	316	19662	0.718192	1	0.999965	100
Annotation Cluster 126	Enrichment Score: 0.09402872766645003
Category	Term	Count	%	PValue	Genes	List Total	Pop Hits	Pop Total	Fold Enrichment	Bonferroni	Benjamini	FDR
KEGG_PATHWAY	mmu04912:GnRH signaling pathway	8	0.782014	0.356735	EGFR, KRAS, MAP2K3, ADCY6, MAPK8, CAMK2B, CACNA1D, ITPR1	508	88	7720	1.38153	1	0.749716	99.6975
KEGG_PATHWAY	mmu04925:Aldosterone synthesis and secretion	7	0.684262	0.500536	HSD3B2, ADCY6, HSD3B5, CAMK2B, CACNA1D, PRKD3, ITPR1	508	86	7720	1.23695	1	0.863855	99.9891
KEGG_PATHWAY	mmu04924:Renin secretion	5	0.488759	0.694646	AGT, ADCY6, ADORA1, CACNA1D, ITPR1	508	71	7720	1.0702	1	0.939772	100
KEGG_PATHWAY	mmu04921:Oxytocin signaling pathway	10	0.977517	0.718881	EGFR, ACTB, KRAS, PIK3CB, ADCY6, PRKAG2, NPR2, CAMK2B, CACNA1D, ITPR1	508	158	7720	0.961826	1	0.946518	100
KEGG_PATHWAY	mmu04725:Cholinergic synapse	7	0.684262	0.761022	KRAS, PIK3CB, ADCY6, CHRNA4, CAMK2B, CACNA1D, ITPR1	508	113	7720	0.941398	1	0.958992	100
KEGG_PATHWAY	mmu04915:Estrogen signaling pathway	6	0.58651	0.780288	EGFR, KRAS, PIK3CB, FKBP4, ADCY6, ITPR1	508	98	7720	0.930419	1	0.961123	100
KEGG_PATHWAY	mmu04911:Insulin secretion	5	0.488759	0.825477	GCK, SLC2A2, ADCY6, CAMK2B, CACNA1D	508	86	7720	0.883538	1	0.972622	100
KEGG_PATHWAY	mmu04114:Oocyte meiosis	6	0.58651	0.857302	PPP2R5D, ADCY6, IGF1, PPP2R5E, CAMK2B, ITPR1	508	110	7720	0.828919	1	0.978446	100
KEGG_PATHWAY	mmu04713:Circadian entrainment	5	0.488759	0.893335	ADCY6, PER2, CAMK2B, CACNA1D, ITPR1	508	98	7720	0.77535	1	0.984059	100
GOTERM_BP_DIRECT	GO:0006816~calcium ion transport	5	0.488759	0.925139	CHRNA4, CAMK2B, CACNA1D, TPCN1, ITPR1	901	141	18082	0.71166	1	1	100
KEGG_PATHWAY	mmu04540:Gap junction	4	0.391007	0.928215	EGFR, KRAS, ADCY6, ITPR1	508	86	7720	0.70683	1	0.989831	100
KEGG_PATHWAY	mmu04261:Adrenergic signaling in cardiomyocytes	7	0.684262	0.935427	PIK3CB, TNNC1, PPP2R5D, ADCY6, PPP2R5E, CAMK2B, CACNA1D	508	150	7720	0.709186	1	0.990741	100
KEGG_PATHWAY	mmu04720:Long-term potentiation	3	0.293255	0.937075	KRAS, CAMK2B, ITPR1	508	66	7720	0.690766	1	0.990874	100
KEGG_PATHWAY	mmu04611:Platelet activation	6	0.58651	0.938002	ACTB, PIK3CB, COL27A1, P2RY1, ADCY6, ITPR1	508	131	7720	0.696039	1	0.990835	100
GOTERM_CC_DIRECT	GO:0045121~membrane raft	9	0.879765	0.942123	EGFR, KRAS, ADCY6, ZAP70, SLC9A3R1, SDC4, GPC1, DPP4, ITPR1	953	262	19662	0.708722	1	0.999964	100
KEGG_PATHWAY	mmu04971:Gastric acid secretion	3	0.293255	0.955141	ADCY6, CAMK2B, ITPR1	508	72	7720	0.633202	1	0.993584	100
KEGG_PATHWAY	mmu04022:cGMP-PKG signaling pathway	7	0.684262	0.972573	PIK3CB, ADCY6, NPR2, ADORA1, CACNA1D, INSR, ITPR1	508	171	7720	0.622093	1	0.996348	100
KEGG_PATHWAY	mmu04020:Calcium signaling pathway	7	0.684262	0.981377	EGFR, GNA14, SPHK2, TNNC1, CAMK2B, CACNA1D, ITPR1	508	180	7720	0.590989	1	0.997542	100
Annotation Cluster 127	Enrichment Score: 0.09212155125290804
Category	Term	Count	%	PValue	Genes	List Total	Pop Hits	Pop Total	Fold Enrichment	Bonferroni	Benjamini	FDR
SMART	SM00228:PDZ	6	0.58651	0.687673	MAST3, MAGIX, DLG3, SLC9A3R1, DVL1, LIN7A	401	150	10425	1.0399	1	0.999668	100
INTERPRO	IPR001478:PDZ domain	6	0.58651	0.858658	MAST3, MAGIX, DLG3, SLC9A3R1, DVL1, LIN7A	975	154	20594	0.822937	1	1	100
UP_SEQ_FEATURE	domain:PDZ	4	0.391007	0.896258	MAST3, MAGIX, DVL1, LIN7A	924	101	18012	0.77202	1	1	100
Annotation Cluster 128	Enrichment Score: 0.07968002419000929
Category	Term	Count	%	PValue	Genes	List Total	Pop Hits	Pop Total	Fold Enrichment	Bonferroni	Benjamini	FDR
INTERPRO	IPR008160:Collagen triple helix repeat	4	0.391007	0.703633	MBL1, COL18A1, COL27A1, SCARA5	975	76	20594	1.11169	1	1	100
UP_KEYWORDS	Collagen	3	0.293255	0.895237	MBL1, COL18A1, COL27A1	1005	85	22680	0.796488	1	0.989153	100
GOTERM_CC_DIRECT	GO:0005581~collagen trimer	3	0.293255	0.915536	MBL1, COL18A1, COL27A1	953	83	19662	0.745724	1	0.999888	100
Annotation Cluster 129	Enrichment Score: 0.0787064864390769
Category	Term	Count	%	PValue	Genes	List Total	Pop Hits	Pop Total	Fold Enrichment	Bonferroni	Benjamini	FDR
GOTERM_CC_DIRECT	GO:0005765~lysosomal membrane	12	1.17302	0.583581	RILP, SLC17A5, ECE1, SPHK2, UBA1, AP3M1, GPLD1, ANPEP, MARCH8, ATP11C, DPP4, TPCN1	953	234	19662	1.05804	1	0.99391	99.9996
UP_KEYWORDS	Lysosome	5	0.488759	0.995936	RILP, SLC17A5, SPHK2, MARCH8, TPCN1	1005	249	22680	0.453156	1	0.999912	100
GOTERM_CC_DIRECT	GO:0005764~lysosome	7	0.684262	0.99896	RILP, SLC17A5, SPHK2, ASS1, ALDOB, MARCH8, TPCN1	953	331	19662	0.43632	1	1	100
Annotation Cluster 130	Enrichment Score: 0.06778805779589488
Category	Term	Count	%	PValue	Genes	List Total	Pop Hits	Pop Total	Fold Enrichment	Bonferroni	Benjamini	FDR
GOTERM_CC_DIRECT	GO:0045211~postsynaptic membrane	12	1.17302	0.512576	GPHN, KLHL17, CADPS2, CLSTN3, P2RY1, CHRNA4, DLG3, NSMF, AKAP1, HOMER2, ADORA1, LIN7A	953	222	19662	1.11523	1	0.989201	99.9964
UP_KEYWORDS	Postsynaptic cell membrane	6	0.58651	0.894067	GPHN, KLHL17, CHRNA4, NSMF, HOMER2, LIN7A	1005	176	22680	0.769335	1	0.989167	100
GOTERM_CC_DIRECT	GO:0045202~synapse	20	1.95503	0.898065	EGFR, ADORA1, HOMER2, SDC2, LIN7A, DVL1, SLC17A8, SLC1A2, SLC17A5, GPHN, TMEM57, CADPS2, KLHL17, CHRNA4, CHN2, MGLL, DLG3, NSMF, INSR, MPST	953	505	19662	0.817097	1	0.999853	100
UP_KEYWORDS	Synapse	10	0.977517	0.978556	SLC17A8, SLC17A5, GPHN, KLHL17, CADPS2, CHRNA4, NSMF, HOMER2, MPST, LIN7A	1005	357	22680	0.632133	1	0.998939	100
GOTERM_CC_DIRECT	GO:0030054~cell junction	25	2.44379	0.981401	NOX4, EPB41L4B, CLDN12, ZFYVE21, HOMER2, GJB1, LIN7A, 0610040J01RIK, SLC17A8, SLC17A5, GPHN, CADPS2, KLHL17, SPTBN2, CHRNA4, TFB2M, NSMF, CEACAM2, GRB7, TRAF4, NFIA, DPP4, RSC1A1, PARVA, MPST	953	718	19662	0.718374	1	0.999998	100
UP_KEYWORDS	Cell junction	19	1.85728	0.991754	NOX4, EPB41L4B, CLDN12, HOMER2, ZFYVE21, GJB1, LIN7A, SLC17A8, SLC17A5, GPHN, CADPS2, KLHL17, CHRNA4, NSMF, GRB7, TRAF4, DPP4, MPST, PARVA	1005	661	22680	0.648678	1	0.999757	100
Annotation Cluster 131	Enrichment Score: 0.06085161481657101
Category	Term	Count	%	PValue	Genes	List Total	Pop Hits	Pop Total	Fold Enrichment	Bonferroni	Benjamini	FDR
SMART	SM00252:SH2	4	0.391007	0.761937	ZAP70, CHN2, SH2B1, GRB7	401	103	10425	1.00961	1	0.999902	100
INTERPRO	IPR000980:SH2 domain	4	0.391007	0.907557	ZAP70, CHN2, SH2B1, GRB7	975	113	20594	0.747683	1	1	100
UP_KEYWORDS	SH2 domain	3	0.293255	0.949845	ZAP70, SH2B1, GRB7	1005	105	22680	0.644776	1	0.996376	100
Annotation Cluster 132	Enrichment Score: 0.051174298768451934
Category	Term	Count	%	PValue	Genes	List Total	Pop Hits	Pop Total	Fold Enrichment	Bonferroni	Benjamini	FDR
GOTERM_BP_DIRECT	GO:0007193~adenylate cyclase-inhibiting G-protein coupled receptor signaling pathway	4	0.391007	0.389605	FFAR3, P2RY1, ADCY6, ADORA1	901	45	18082	1.78389	1	0.999412	99.9863
GOTERM_MF_DIRECT	GO:0004871~signal transducer activity	15	1.46628	0.999957	MAVS, EGFR, GNAT1, GNA14, KLB, FFAR3, ECSIT, GCGR, ADORA1, P2RY1, GAB1, IL1RAP, SUCNR1, SH2B1, TRAF6	883	648	17446	0.457353	1	1	100
INTERPRO	IPR017452:GPCR, rhodopsin-like, 7TM	6	0.58651	1	GPR146, OLFR707, FFAR3, P2RY1, SUCNR1, ADORA1	975	1708	20594	0.0741992	1	1	100
GOTERM_BP_DIRECT	GO:0007186~G-protein coupled receptor signaling pathway	11	1.07527	1	GNAT1, GNA14, OLFR707, FFAR3, AGT, P2RY1, ADIPOR2, SUCNR1, ADORA1, GCGR, INSR	901	1706	18082	0.1294	1	1	100
GOTERM_MF_DIRECT	GO:0004930~G-protein coupled receptor activity	7	0.684262	1	GPR146, OLFR707, FFAR3, P2RY1, SUCNR1, ADORA1, GCGR	883	1749	17446	0.0790758	1	1	100
INTERPRO	IPR000276:G protein-coupled receptor, rhodopsin-like	6	0.58651	1	GPR146, OLFR707, FFAR3, P2RY1, SUCNR1, ADORA1	975	1458	20594	0.086922	1	1	100
UP_KEYWORDS	G-protein coupled receptor	7	0.684262	1	GPR146, OLFR707, FFAR3, P2RY1, SUCNR1, ADORA1, GCGR	1005	1741	22680	0.0907353	1	1	100
UP_KEYWORDS	Transducer	9	0.879765	1	GNAT1, GPR146, GNA14, OLFR707, FFAR3, P2RY1, SUCNR1, ADORA1, GCGR	1005	1801	22680	0.112773	1	1	100
Annotation Cluster 133	Enrichment Score: 0.04334421873612181
Category	Term	Count	%	PValue	Genes	List Total	Pop Hits	Pop Total	Fold Enrichment	Bonferroni	Benjamini	FDR
UP_KEYWORDS	Calcium channel	3	0.293255	0.766669	CACNA1D, TPCN1, ITPR1	1005	62	22680	1.09196	1	0.958558	100
GOTERM_BP_DIRECT	GO:0070588~calcium ion transmembrane transport	4	0.391007	0.820402	SLC25A25, CACNA1D, TPCN1, ITPR1	901	88	18082	0.912219	1	1	100
UP_KEYWORDS	Calcium transport	3	0.293255	0.921684	CACNA1D, TPCN1, ITPR1	1005	93	22680	0.727973	1	0.993282	100
GOTERM_BP_DIRECT	GO:0006816~calcium ion transport	5	0.488759	0.925139	CHRNA4, CAMK2B, CACNA1D, TPCN1, ITPR1	901	141	18082	0.71166	1	1	100
GOTERM_MF_DIRECT	GO:0005216~ion channel activity	6	0.58651	0.93553	FXYD1, CLCN2, CHRNA4, CACNA1D, TPCN1, ITPR1	883	170	17446	0.697329	1	1	100
GOTERM_MF_DIRECT	GO:0005262~calcium channel activity	3	0.293255	0.936038	CACNA1D, TPCN1, ITPR1	883	86	17446	0.68922	1	1	100
INTERPRO	IPR005821:Ion transport domain	3	0.293255	0.964948	CACNA1D, TPCN1, ITPR1	975	107	20594	0.592207	1	1	100
UP_KEYWORDS	Ion channel	8	0.782014	0.993041	FXYD1, CLCN2, KCNK5, CHRNA4, SCNN1A, CACNA1D, TPCN1, ITPR1	1005	336	22680	0.537313	1	0.999812	100
Annotation Cluster 134	Enrichment Score: 0.035680246306003346
Category	Term	Count	%	PValue	Genes	List Total	Pop Hits	Pop Total	Fold Enrichment	Bonferroni	Benjamini	FDR
GOTERM_MF_DIRECT	GO:0003690~double-stranded DNA binding	6	0.58651	0.823551	TEF, MND1, ZFP148, NFIC, NR1H4, NFIB	883	136	17446	0.871661	1	0.999997	100
GOTERM_MF_DIRECT	GO:0000978~RNA polymerase II core promoter proximal region sequence-specific DNA binding	13	1.27077	0.954478	SREBF1, ACTB, TBX3, MLXIPL, ZFP148, GZF1, SMARCD2, SMARCC2, TEF, NFIC, NFIA, NR1H4, NFIB	883	359	17446	0.715458	1	1	100
GOTERM_MF_DIRECT	GO:0001077~transcriptional activator activity, RNA polymerase II core promoter proximal region sequence-specific binding	7	0.684262	0.994267	SREBF1, HDAC5, TEF, NFIC, NR1H4, NFIA, NFIB	883	270	17446	0.512235	1	1	100
Annotation Cluster 135	Enrichment Score: 0.029713862164032073
Category	Term	Count	%	PValue	Genes	List Total	Pop Hits	Pop Total	Fold Enrichment	Bonferroni	Benjamini	FDR
UP_SEQ_FEATURE	domain:RRM 3	3	0.293255	0.733734	GRSF1, SYNCRIP, ESRP2	924	50	18012	1.16961	1	1	100
GOTERM_CC_DIRECT	GO:0016607~nuclear speck	8	0.782014	0.872681	RFWD2, ATPAF2, ELL, RSRC1, PRPF8, RBM4, RCHY1, ACIN1	953	205	19662	0.805139	1	0.999773	100
UP_SEQ_FEATURE	domain:RRM 1	5	0.488759	0.899121	RBM4B, RBM4, GRSF1, SYNCRIP, ESRP2	924	128	18012	0.761465	1	1	100
UP_SEQ_FEATURE	domain:RRM 2	5	0.488759	0.899121	RBM4B, RBM4, GRSF1, SYNCRIP, ESRP2	924	128	18012	0.761465	1	1	100
UP_KEYWORDS	mRNA splicing	8	0.782014	0.910749	RBM4B, RSRC1, LSM6, PRPF8, RBM4, SYNCRIP, ESRP2, ACIN1	1005	240	22680	0.752239	1	0.991525	100
UP_KEYWORDS	mRNA processing	10	0.977517	0.930158	RBM4B, CSTF3, RSRC1, LSM6, PRPF8, RBM4, GRSF1, SYNCRIP, ESRP2, ACIN1	1005	307	22680	0.735087	1	0.993734	100
SMART	SM00360:RRM	6	0.58651	0.942821	RBPMS2, RBM4B, RBM4, GRSF1, SYNCRIP, ESRP2	401	229	10425	0.681157	1	1	100
GOTERM_BP_DIRECT	GO:0008380~RNA splicing	8	0.782014	0.95883	RBM4B, RSRC1, LSM6, PRPF8, RBM4, SYNCRIP, ESRP2, ACIN1	901	241	18082	0.666185	1	1	100
GOTERM_CC_DIRECT	GO:0005681~spliceosomal complex	4	0.391007	0.963337	LSM6, PRPF8, SYNCRIP, CTNNBL1	953	136	19662	0.606814	1	0.999988	100
UP_KEYWORDS	Spliceosome	3	0.293255	0.968177	LSM6, PRPF8, SYNCRIP	1005	117	22680	0.578645	1	0.998146	100
GOTERM_MF_DIRECT	GO:0003729~mRNA binding	4	0.391007	0.977042	RBPMS2, CSTF3, RBM4, ESRP2	883	142	17446	0.556553	1	1	100
GOTERM_BP_DIRECT	GO:0000398~mRNA splicing, via spliceosome	3	0.293255	0.977718	RSRC1, LSM6, PRPF8	901	112	18082	0.537557	1	1	100
INTERPRO	IPR012677:Nucleotide-binding, alpha-beta plait	8	0.782014	0.980976	RBPMS2, RBM4B, RBM4, GRSF1, SYNCRIP, ESRP2, ACIN1, BRAP	975	281	20594	0.60134	1	1	100
GOTERM_BP_DIRECT	GO:0006397~mRNA processing	10	0.977517	0.98144	RBM4B, CSTF3, RSRC1, LSM6, PRPF8, RBM4, GRSF1, SYNCRIP, ESRP2, ACIN1	901	322	18082	0.623255	1	1	100
INTERPRO	IPR000504:RNA recognition motif domain	6	0.58651	0.990134	RBPMS2, RBM4B, RBM4, GRSF1, SYNCRIP, ESRP2	975	241	20594	0.52586	1	1	100
KEGG_PATHWAY	mmu03040:Spliceosome	4	0.391007	0.993906	LSM6, PRPF8, ACIN1, CTNNBL1	508	133	7720	0.457048	1	0.999341	100
Annotation Cluster 136	Enrichment Score: 0.029233217102411592
Category	Term	Count	%	PValue	Genes	List Total	Pop Hits	Pop Total	Fold Enrichment	Bonferroni	Benjamini	FDR
UP_KEYWORDS	Differentiation	26	2.54154	0.783798	RARRES2, STK11, FOXA3, RBM4, PAQR7, FOXO1, ANPEP, SDC2, ANGPTL6, SERPINE2, RASGRP4, PDILT, CAMK2B, SRD5A1, NDRG2, FGF1, NGEF, BMP1, HES6, PPDPF, SEMA4G, IRF6, VEGFA, GGNBP1, LRP4, SPAST	1005	646	22680	0.908276	1	0.962898	100
GOTERM_BP_DIRECT	GO:0030154~cell differentiation	29	2.8348	0.976004	RARRES2, STK11, FOXA3, RBM4, FOXO1, PAQR7, RORC, ILDR2, ANPEP, SDC2, ANGPTL6, SERPINE2, RASGRP4, PDILT, CAMK2B, SRD5A1, NDRG2, FGF1, NGEF, BMP1, SRA1, HES6, PPDPF, SEMA4G, IRF6, VEGFA, GGNBP1, LRP4, SPAST	901	780	18082	0.746148	1	1	100
UP_KEYWORDS	Developmental protein	27	2.6393	0.998683	RBPMS2, FOXA3, PAQR7, RORC, ANPEP, ANGPTL6, WDR18, SERPINE2, PDILT, OLIG1, NDRG2, FGF1, TRAF4, COL18A1, EGFR, NGEF, BMP1, TBX3, HES6, PPDPF, DVL1, MFN1, SEMA4G, VEGFA, GGNBP1, LRP4, SPAST	1005	976	22680	0.624297	1	0.999985	100
GOTERM_BP_DIRECT	GO:0007275~multicellular organism development	28	2.73705	0.999963	RBPMS2, FOXA3, PAQR7, RORC, ANPEP, ANGPTL6, WDR18, SERPINE2, PDILT, TEF, OLIG1, NDRG2, FGF1, TRAF4, COL18A1, EGFR, NGEF, BMP1, TBX3, HES6, PPDPF, DVL1, MFN1, SEMA4G, VEGFA, GGNBP1, LRP4, SPAST	901	1029	18082	0.54609	1	1	100
Annotation Cluster 137	Enrichment Score: 0.02405703055776055
Category	Term	Count	%	PValue	Genes	List Total	Pop Hits	Pop Total	Fold Enrichment	Bonferroni	Benjamini	FDR
UP_SEQ_FEATURE	domain:Fibronectin type-III 3	3	0.293255	0.90677	PTPRD, INSR, FN1	924	76	18012	0.769481	1	1	100
SMART	SM00060:FN3	4	0.391007	0.936956	PTPRD, IL11RA1, INSR, FN1	401	153	10425	0.679673	1	1	100
UP_SEQ_FEATURE	domain:Fibronectin type-III 2	4	0.391007	0.956497	PTPRD, IL11RA1, INSR, FN1	924	124	18012	0.628823	1	1	100
UP_SEQ_FEATURE	domain:Fibronectin type-III 1	4	0.391007	0.958164	PTPRD, IL11RA1, INSR, FN1	924	125	18012	0.623792	1	1	100
INTERPRO	IPR003961:Fibronectin, type III	6	0.58651	0.973587	PTPRD, LRIT1, IL11RA1, INSR, FN1, GHR	975	211	20594	0.600627	1	1	100
Annotation Cluster 138	Enrichment Score: 0.02358613055297483
Category	Term	Count	%	PValue	Genes	List Total	Pop Hits	Pop Total	Fold Enrichment	Bonferroni	Benjamini	FDR
SMART	SM00490:HELICc	3	0.293255	0.923433	DDX19B, SMARCA2, CHD3	401	108	10425	0.722153	1	1	100
SMART	SM00487:DEXDc	3	0.293255	0.928178	DDX19B, SMARCA2, CHD3	401	110	10425	0.709023	1	1	100
INTERPRO	IPR001650:Helicase, C-terminal	3	0.293255	0.967698	DDX19B, SMARCA2, CHD3	975	109	20594	0.581341	1	1	100
INTERPRO	IPR014001:Helicase, superfamily 1/2, ATP-binding domain	3	0.293255	0.97024	DDX19B, SMARCA2, CHD3	975	111	20594	0.570866	1	1	100
Annotation Cluster 139	Enrichment Score: 0.018658917178291823
Category	Term	Count	%	PValue	Genes	List Total	Pop Hits	Pop Total	Fold Enrichment	Bonferroni	Benjamini	FDR
GOTERM_BP_DIRECT	GO:0007264~small GTPase mediated signal transduction	9	0.879765	0.906078	RAP2A, ARL5A, KRAS, RAB43, RASGRP4, KLK1B4, DOCK6, ARL4A, ARL3	901	236	18082	0.765336	1	1	100
UP_SEQ_FEATURE	short sequence motif:Effector region	3	0.293255	0.967085	RAP2A, KRAS, RAB43	924	100	18012	0.584805	1	1	100
UP_KEYWORDS	Prenylation	4	0.391007	0.972118	RAP2A, KRAS, RAB43, STK11	1005	157	22680	0.57496	1	0.998404	100
INTERPRO	IPR001806:Small GTPase superfamily	3	0.293255	0.988587	RAP2A, KRAS, RAB43	975	134	20594	0.472882	1	1	100
Annotation Cluster 140	Enrichment Score: 0.01760146887901448
Category	Term	Count	%	PValue	Genes	List Total	Pop Hits	Pop Total	Fold Enrichment	Bonferroni	Benjamini	FDR
UP_SEQ_FEATURE	repeat:LRR 4	9	0.879765	0.903209	AMIGO2, LRIT1, NISCH, FBXL20, LRTM1, ANP32A, NLRX1, IGFALS, CPN2	924	228	18012	0.769481	1	1	100
UP_SEQ_FEATURE	repeat:LRR 12	3	0.293255	0.917896	FBXL20, IGFALS, CPN2	924	79	18012	0.74026	1	1	100
UP_SEQ_FEATURE	repeat:LRR 11	3	0.293255	0.944238	FBXL20, IGFALS, CPN2	924	88	18012	0.664551	1	1	100
UP_SEQ_FEATURE	repeat:LRR 5	7	0.684262	0.961325	AMIGO2, LRIT1, NISCH, FBXL20, LRTM1, IGFALS, CPN2	924	210	18012	0.649784	1	1	100
UP_SEQ_FEATURE	repeat:LRR 6	6	0.58651	0.970237	AMIGO2, LRIT1, NISCH, FBXL20, IGFALS, CPN2	924	191	18012	0.612361	1	1	100
UP_SEQ_FEATURE	repeat:LRR 10	3	0.293255	0.9712	FBXL20, IGFALS, CPN2	924	103	18012	0.567772	1	1	100
UP_SEQ_FEATURE	repeat:LRR 9	3	0.293255	0.988353	FBXL20, IGFALS, CPN2	924	123	18012	0.475451	1	1	100
UP_SEQ_FEATURE	repeat:LRR 8	3	0.293255	0.992988	FBXL20, IGFALS, CPN2	924	134	18012	0.436422	1	1	100
UP_SEQ_FEATURE	repeat:LRR 7	3	0.293255	0.997725	FBXL20, IGFALS, CPN2	924	158	18012	0.37013	1	1	100
Annotation Cluster 141	Enrichment Score: 0.010491393951728845
Category	Term	Count	%	PValue	Genes	List Total	Pop Hits	Pop Total	Fold Enrichment	Bonferroni	Benjamini	FDR
UP_SEQ_FEATURE	domain:Ig-like C2-type 3	3	0.293255	0.944238	PTPRD, IL1RAP, CEACAM2	924	88	18012	0.664551	1	1	100
UP_SEQ_FEATURE	domain:Ig-like C2-type 1	3	0.293255	0.992307	PTPRD, IL1RAP, CEACAM2	924	132	18012	0.443034	1	1	100
UP_SEQ_FEATURE	domain:Ig-like C2-type 2	3	0.293255	0.992655	PTPRD, IL1RAP, CEACAM2	924	133	18012	0.439703	1	1	100
Annotation Cluster 142	Enrichment Score: 0.009095671440832665
Category	Term	Count	%	PValue	Genes	List Total	Pop Hits	Pop Total	Fold Enrichment	Bonferroni	Benjamini	FDR
GOTERM_MF_DIRECT	GO:0005216~ion channel activity	6	0.58651	0.93553	FXYD1, CLCN2, CHRNA4, CACNA1D, TPCN1, ITPR1	883	170	17446	0.697329	1	1	100
UP_KEYWORDS	Voltage-gated channel	3	0.293255	0.984754	CLCN2, CACNA1D, TPCN1	1005	136	22680	0.497805	1	0.999381	100
GOTERM_BP_DIRECT	GO:0034765~regulation of ion transmembrane transport	3	0.293255	0.991962	CLCN2, CACNA1D, TPCN1	901	135	18082	0.445974	1	1	100
GOTERM_MF_DIRECT	GO:0005244~voltage-gated ion channel activity	3	0.293255	0.992371	CLCN2, CACNA1D, TPCN1	883	134	17446	0.442335	1	1	100
UP_KEYWORDS	Ion channel	8	0.782014	0.993041	FXYD1, CLCN2, KCNK5, CHRNA4, SCNN1A, CACNA1D, TPCN1, ITPR1	1005	336	22680	0.537313	1	0.999812	100
Annotation Cluster 143	Enrichment Score: 0.008285919482047231
Category	Term	Count	%	PValue	Genes	List Total	Pop Hits	Pop Total	Fold Enrichment	Bonferroni	Benjamini	FDR
SMART	SM00248:ANK	6	0.58651	0.937003	GLS2, ANKRD28, ASPG, PLA2G6, KANK1, HECTD1	401	225	10425	0.693267	1	1	100
UP_KEYWORDS	ANK repeat	7	0.684262	0.957333	GLS2, ANKRD28, ASPG, PLA2G6, ZRANB1, KANK1, HECTD1	1005	240	22680	0.658209	1	0.99692	100
UP_SEQ_FEATURE	repeat:ANK 5	3	0.293255	0.97698	ANKRD28, ASPG, PLA2G6	924	108	18012	0.541486	1	1	100
INTERPRO	IPR002110:Ankyrin repeat	6	0.58651	0.986663	GLS2, ANKRD28, ASPG, PLA2G6, KANK1, HECTD1	975	232	20594	0.54626	1	1	100
UP_SEQ_FEATURE	repeat:ANK 4	3	0.293255	0.990309	ANKRD28, ASPG, PLA2G6	924	127	18012	0.460477	1	1	100
INTERPRO	IPR020683:Ankyrin repeat-containing domain	6	0.58651	0.990462	GLS2, ANKRD28, ASPG, PLA2G6, KANK1, HECTD1	975	242	20594	0.523687	1	1	100
UP_SEQ_FEATURE	repeat:ANK 2	4	0.391007	0.997539	GLS2, ANKRD28, ASPG, PLA2G6	924	193	18012	0.40401	1	1	100
UP_SEQ_FEATURE	repeat:ANK 1	4	0.391007	0.997539	GLS2, ANKRD28, ASPG, PLA2G6	924	193	18012	0.40401	1	1	100
UP_SEQ_FEATURE	repeat:ANK 3	3	0.293255	0.99793	ANKRD28, ASPG, PLA2G6	924	160	18012	0.365503	1	1	100
Annotation Cluster 144	Enrichment Score: 0.006747038495156109
Category	Term	Count	%	PValue	Genes	List Total	Pop Hits	Pop Total	Fold Enrichment	Bonferroni	Benjamini	FDR
GOTERM_MF_DIRECT	GO:0000978~RNA polymerase II core promoter proximal region sequence-specific DNA binding	13	1.27077	0.954478	SREBF1, ACTB, TBX3, MLXIPL, ZFP148, GZF1, SMARCD2, SMARCC2, TEF, NFIC, NFIA, NR1H4, NFIB	883	359	17446	0.715458	1	1	100
GOTERM_MF_DIRECT	GO:0003700~transcription factor activity, sequence-specific DNA binding	22	2.15054	0.999986	SREBF1, TBX3, FOXA3, MLXIPL, FOXO1, RORC, ZKSCAN1, KLF15, ZFP148, ZFP707, HES6, ECSIT, ZKSCAN5, NR1I3, IRF6, TEF, TFDP2, OLIG1, NFIC, NR1H4, NFIA, NFIB	883	883	17446	0.492263	1	1	100
GOTERM_MF_DIRECT	GO:0043565~sequence-specific DNA binding	12	1.17302	0.999997	SREBF1, NR1I3, TBX3, FOXA3, MLXIPL, TEF, RORC, FOXO1, ZKSCAN1, ZFP148, NR1H4, GZF1	883	633	17446	0.374553	1	1	100
Annotation Cluster 145	Enrichment Score: 0.006506018625623526
Category	Term	Count	%	PValue	Genes	List Total	Pop Hits	Pop Total	Fold Enrichment	Bonferroni	Benjamini	FDR
GOTERM_BP_DIRECT	GO:0060271~cilium morphogenesis	5	0.488759	0.972466	IQCB1, MKKS, EHD3, ARL3, PARVA	901	170	18082	0.590259	1	1	100
UP_KEYWORDS	Cilium biogenesis/degradation	3	0.293255	0.986969	IQCB1, EHD3, PARVA	1005	140	22680	0.483582	1	0.999515	100
GOTERM_BP_DIRECT	GO:0030030~cell projection organization	3	0.293255	0.996102	IQCB1, EHD3, PARVA	901	151	18082	0.398718	1	1	100
Annotation Cluster 146	Enrichment Score: 0.006434537447828762
Category	Term	Count	%	PValue	Genes	List Total	Pop Hits	Pop Total	Fold Enrichment	Bonferroni	Benjamini	FDR
UP_SEQ_FEATURE	domain:Ig-like C2-type	4	0.391007	0.903569	AMIGO2, LRIT1, SEMA4G, IL11RA1	924	103	18012	0.757029	1	1	100
SMART	SM00408:IGc2	5	0.488759	0.984983	AMIGO2, PTPRD, LRIT1, CEACAM2, PSG23	401	242	10425	0.537139	1	1	100
SMART	SM00409:IG	12	1.17302	0.990961	AMIGO2, PTPRD, LRIT1, SEMA4G, IL1RAP, TIMD2, TIMD4, IL11RA1, ILDR2, PIGR, CEACAM2, PSG23	401	518	10425	0.602259	1	1	100
UP_KEYWORDS	Immunoglobulin domain	12	1.17302	0.995731	AMIGO2, PTPRD, LRIT1, SEMA4G, IL1RAP, TIMD2, TIMD4, IL11RA1, ILDR2, PIGR, CEACAM2, TMEM25	1005	481	22680	0.563006	1	0.999908	100
INTERPRO	IPR003598:Immunoglobulin subtype 2	5	0.488759	0.997121	AMIGO2, PTPRD, LRIT1, CEACAM2, PSG23	975	242	20594	0.436406	1	1	100
INTERPRO	IPR003599:Immunoglobulin subtype	12	1.17302	0.99943	AMIGO2, PTPRD, LRIT1, SEMA4G, IL1RAP, TIMD2, TIMD4, IL11RA1, ILDR2, PIGR, CEACAM2, PSG23	975	518	20594	0.489314	1	1	100
INTERPRO	IPR013106:Immunoglobulin V-set	5	0.488759	1	TIMD2, TIMD4, PIGR, CEACAM2, PSG23	975	554	20594	0.190632	1	1	100
INTERPRO	IPR007110:Immunoglobulin-like domain	14	1.36852	1	PTPRD, LRIT1, TIMD2, IL11RA1, TIMD4, ILDR2, PIGR, TMEM25, PSG23, AZGP1, AMIGO2, SEMA4G, IL1RAP, CEACAM2	975	920	20594	0.321423	1	1	100
INTERPRO	IPR013783:Immunoglobulin-like fold	19	1.85728	1	PTPRD, LRIT1, PLXNA1, TIMD2, TIMD4, IL11RA1, ILDR2, PIGR, PSG23, TMEM25, AMIGO2, AZGP1, SEMA4G, IL1RAP, CEACAM2, INSR, NXPE2, GHR, FN1	975	1099	20594	0.365167	1	1	100
Annotation Cluster 147	Enrichment Score: 0.005641158053048467
Category	Term	Count	%	PValue	Genes	List Total	Pop Hits	Pop Total	Fold Enrichment	Bonferroni	Benjamini	FDR
UP_SEQ_FEATURE	zinc finger region:C2H2-type 6	5	0.488759	0.955787	ZFP771, ZFP523, ZKSCAN1, ZKSCAN5, REPIN1	924	152	18012	0.641234	1	1	100
UP_SEQ_FEATURE	zinc finger region:C2H2-type 7	4	0.391007	0.964252	ZFP771, ZFP523, ZKSCAN5, REPIN1	924	129	18012	0.60445	1	1	100
UP_SEQ_FEATURE	zinc finger region:C2H2-type 2	9	0.879765	0.967757	ZFP771, ZFP523, ZKSCAN1, KLF15, ZFP148, ZBTB44, KLF1, ZKSCAN5, REPIN1	924	268	18012	0.654633	1	1	100
UP_SEQ_FEATURE	zinc finger region:C2H2-type 3	8	0.782014	0.982153	ZFP771, ZFP523, ZKSCAN1, KLF15, ZFP148, KLF1, ZKSCAN5, REPIN1	924	261	18012	0.597502	1	1	100
UP_SEQ_FEATURE	zinc finger region:C2H2-type 1	8	0.782014	0.983263	ZFP771, ZFP523, ZKSCAN1, KLF15, ZFP148, ZBTB44, KLF1, ZKSCAN5	924	263	18012	0.592958	1	1	100
UP_SEQ_FEATURE	zinc finger region:C2H2-type 8	3	0.293255	0.986015	ZFP771, ZKSCAN5, REPIN1	924	119	18012	0.491433	1	1	100
UP_SEQ_FEATURE	zinc finger region:C2H2-type 5	5	0.488759	0.990841	ZFP771, ZFP523, ZKSCAN1, ZKSCAN5, REPIN1	924	194	18012	0.50241	1	1	100
COG_ONTOLOGY	Transcription / Cell division and chromosome partitioning	3	0.293255	0.995052	ZFP771, ZFP523, KLF15	164	92	2126	0.42272	1	0.999999	100
UP_SEQ_FEATURE	zinc finger region:C2H2-type 4	5	0.488759	0.996024	ZFP771, ZFP523, ZKSCAN1, ZFP148, ZKSCAN5	924	215	18012	0.453337	1	1	100
SMART	SM00355:ZnF_C2H2	13	1.27077	0.999678	ZKSCAN1, KLF15, ZFP148, ZFP707, ZBTB44, ZKSCAN5, GZF1, ZFP87, KCMF1, ZFP771, ZFP523, KLF1, REPIN1	401	693	10425	0.487688	1	1	100
INTERPRO	IPR013087:Zinc finger C2H2-type/integrase DNA-binding domain	12	1.17302	0.999993	ZFP771, ZFP523, ZKSCAN1, KLF15, ZFP707, ZFP148, ZBTB44, KLF1, ZKSCAN5, ZFP87, REPIN1, GZF1	975	652	20594	0.388749	1	1	100
INTERPRO	IPR015880:Zinc finger, C2H2-like	13	1.27077	0.999995	ZKSCAN1, KLF15, ZFP148, ZFP707, ZBTB44, ZKSCAN5, GZF1, ZFP87, KCMF1, ZFP771, ZFP523, KLF1, REPIN1	975	693	20594	0.396229	1	1	100
INTERPRO	IPR007087:Zinc finger, C2H2	13	1.27077	0.999999	ZKSCAN1, KLF15, ZFP148, ZFP707, ZBTB44, ZKSCAN5, GZF1, ZFP87, KCMF1, ZFP771, ZFP523, KLF1, REPIN1	975	731	20594	0.375632	1	1	100
GOTERM_MF_DIRECT	GO:0003676~nucleic acid binding	26	2.54154	1	RBPMS2, ZCCHC24, POLR3K, POLG, RBM4, GRSF1, SYNCRIP, ZKSCAN1, ZFP148, KLF15, ZFP707, ZBTB44, ZKSCAN5, ZFP87, GZF1, RBM4B, TCEA3, ZFP771, DDX19B, PRPF8, ZFP523, ESRP2, AKAP1, KLF1, REPIN1, HEMK1	883	1237	17446	0.415278	1	1	100
Annotation Cluster 148	Enrichment Score: 0.0052153362374814695
Category	Term	Count	%	PValue	Genes	List Total	Pop Hits	Pop Total	Fold Enrichment	Bonferroni	Benjamini	FDR
UP_SEQ_FEATURE	propeptide:Removed in mature form	7	0.684262	0.984567	RAP2A, KRAS, CD59B, EFNA1, CYP4A14, HGFAC, GPC1	924	238	18012	0.573338	1	1	100
UP_KEYWORDS	GPI-anchor	3	0.293255	0.986969	CD59B, EFNA1, GPC1	1005	140	22680	0.483582	1	0.999515	100
GOTERM_CC_DIRECT	GO:0031225~anchored component of membrane	3	0.293255	0.992671	CD59B, EFNA1, GPC1	953	141	19662	0.438972	1	1	100
Annotation Cluster 149	Enrichment Score: 0.0027242741861872007
Category	Term	Count	%	PValue	Genes	List Total	Pop Hits	Pop Total	Fold Enrichment	Bonferroni	Benjamini	FDR
UP_KEYWORDS	Activator	21	2.05279	0.951194	SREBF1, FOXA3, PCBD1, SRA1, RBM4, CDK8, FOXO1, CIDEA, RORC, CCNC, KLF15, RBM4B, NR1I3, TEF, TFDP2, NFIC, KLF1, SMARCA2, NFIA, NR1H4, NFIB	1005	624	22680	0.759472	1	0.996461	100
UP_KEYWORDS	Transcription regulation	51	4.98534	0.999934	FOXA3, FOXO1, RORC, ZKSCAN1, MXI1, ZKSCAN5, AES, CRY2, SMARCD2, ANP32A, TFB2M, OLIG1, THRSP, PCBD1, MLXIPL, CDK8, TLE1, CCNC, HDAC11, HES6, GZF1, ZZZ3, SMARCA2, LRPPRC, ELL, TXLNG, TCEA3, HEXIM1, TEF, PER2, TFDP2, ZFP523, NR1H4, SREBF1, TBX3, SRA1, CIDEA, ZFP148, KLF15, ZBTB44, HDAC5, NR1I3, ZFP771, IRF6, SMARCC2, HABP4, NFIC, KLF1, NFIA, RSC1A1, NFIB	1005	1799	22680	0.639758	1	1	100
UP_KEYWORDS	Transcription	53	5.18084	0.99994	FOXA3, FOXO1, CRCP, RORC, ZKSCAN1, MXI1, ZKSCAN5, AES, CRY2, SMARCD2, ANP32A, TFB2M, OLIG1, THRSP, PCBD1, MLXIPL, CDK8, TLE1, CCNC, HDAC11, HES6, GZF1, ZZZ3, SMARCA2, LRPPRC, ELL, TXLNG, TCEA3, HEXIM1, TFDP2, TEF, PER2, ZFP523, NR1H4, SREBF1, POLR3K, TBX3, SRA1, CIDEA, ZFP148, KLF15, ZBTB44, HDAC5, NR1I3, ZFP771, IRF6, SMARCC2, HABP4, NFIC, KLF1, NFIA, RSC1A1, NFIB	1005	1859	22680	0.643389	1	1	100
GOTERM_MF_DIRECT	GO:0003700~transcription factor activity, sequence-specific DNA binding	22	2.15054	0.999986	SREBF1, TBX3, FOXA3, MLXIPL, FOXO1, RORC, ZKSCAN1, KLF15, ZFP148, ZFP707, HES6, ECSIT, ZKSCAN5, NR1I3, IRF6, TEF, TFDP2, OLIG1, NFIC, NR1H4, NFIA, NFIB	883	883	17446	0.492263	1	1	100
UP_KEYWORDS	DNA-binding	40	3.91007	0.999995	HIST2H2AA2, FOXA3, FOXO1, RORC, ZKSCAN1, MXI1, MCM10, ZKSCAN5, HIST2H2AA1, TCEA3, H2AFV, HIST2H2AC, TFDP2, TEF, ZFP523, OLIG1, POLG2, NR1H4, SREBF1, TBX3, SMG6, POLG, AIFM1, MLXIPL, MND1, ZFP148, KLF15, ZBTB44, GZF1, NR1I3, ZFP771, IRF6, ZZZ3, NFIC, SMARCA2, KLF1, LRPPRC, NFIA, NFIB, REPIN1	1005	1604	22680	0.562772	1	1	100
GOTERM_BP_DIRECT	GO:0006351~transcription, DNA-templated	55	5.37634	0.999999	FOXA3, FOXO1, CRCP, RORC, ZKSCAN1, MXI1, ZKSCAN5, AES, CRY2, SMARCD2, PPP1R1B, ANP32A, TFB2M, OLIG1, THRSP, PCBD1, MLXIPL, CDK8, TLE1, CCNC, HES6, HDAC11, GZF1, ZZZ3, SMARCA2, LRPPRC, ELL, TXLNG, DIDO1, TCEA3, HEXIM1, TFDP2, TEF, PER2, ZFP523, NR1H4, SREBF1, POLR3K, TBX3, SRA1, CIDEA, ZFP148, KLF15, ZBTB44, HDAC5, NR1I3, ZFP771, IRF6, SMARCC2, HABP4, NFIC, KLF1, NFIA, RSC1A1, NFIB	901	1885	18082	0.585562	1	1	100
GOTERM_MF_DIRECT	GO:0003677~DNA binding	48	4.69208	1	HIST2H2AA2, ZFAND6, FOXA3, FOXO1, RORC, ZKSCAN1, MCM10, MXI1, ZKSCAN5, HIST2H2AA1, CRY2, TCEA3, H2AFV, HIST2H2AC, TFDP2, TEF, ZFP523, OLIG1, POLG2, NR1H4, CHD3, SREBF1, SMG6, TBX3, POLG, AIFM1, SRA1, MLXIPL, MND1, ZFP148, HES6, KLF15, ZBTB44, GZF1, NR1I3, PCX, ZFP771, IRF6, SMARCC2, ZZZ3, NFIC, SMARCA2, KLF1, LRPPRC, DNAJB6, NFIA, REPIN1, NFIB	883	1847	17446	0.513463	1	1	100
GOTERM_BP_DIRECT	GO:0006355~regulation of transcription, DNA-templated	56	5.4741	1	FOXA3, FOXO1, RORC, ZKSCAN1, MXI1, ZKSCAN5, ZFP87, AES, CRY2, SMARCD2, ANP32A, TFB2M, OLIG1, THRSP, INSR, PCBD1, MLXIPL, CDK8, TLE1, CCNC, HES6, HDAC11, GZF1, ZZZ3, MAPK8, SMARCA2, LRPPRC, SBNO1, ELL, TXLNG, TCEA3, HEXIM1, TFDP2, TEF, ZFP523, NR1H4, CHD3, SREBF1, TBX3, CIDEA, ZFP148, ZFP707, KLF15, ZBTB44, NTN3, HDAC5, NR1I3, ZFP771, IRF6, SMARCC2, HABP4, NFIC, KLF1, NFIA, RSC1A1, NFIB	901	2279	18082	0.493134	1	1	100
Annotation Cluster 150	Enrichment Score: 0.001560451591945411
Category	Term	Count	%	PValue	Genes	List Total	Pop Hits	Pop Total	Fold Enrichment	Bonferroni	Benjamini	FDR
INTERPRO	IPR019775:WD40 repeat, conserved site	4	0.391007	0.98361	RFWD2, WDR18, TLE1, SCAP	975	161	20594	0.524771	1	1	100
SMART	SM00320:WD40	5	0.488759	0.991615	RFWD2, WDR18, TLE1, WIPI2, SCAP	401	262	10425	0.496136	1	1	100
UP_SEQ_FEATURE	repeat:WD 6	4	0.391007	0.992471	RFWD2, WDR18, TLE1, SCAP	924	167	18012	0.46691	1	1	100
UP_KEYWORDS	WD repeat	5	0.488759	0.996815	RFWD2, WDR18, TLE1, WIPI2, SCAP	1005	256	22680	0.440765	1	0.999939	100
INTERPRO	IPR001680:WD40 repeat	5	0.488759	0.998704	RFWD2, WDR18, TLE1, WIPI2, SCAP	975	263	20594	0.40156	1	1	100
UP_SEQ_FEATURE	repeat:WD 3	5	0.488759	0.998742	RFWD2, WDR18, TLE1, WIPI2, SCAP	924	243	18012	0.401101	1	1	100
UP_SEQ_FEATURE	repeat:WD 5	4	0.391007	0.998887	RFWD2, WDR18, TLE1, SCAP	924	211	18012	0.369545	1	1	100
UP_SEQ_FEATURE	repeat:WD 2	5	0.488759	0.99898	RFWD2, WDR18, TLE1, WIPI2, SCAP	924	248	18012	0.393014	1	1	100
UP_SEQ_FEATURE	repeat:WD 1	5	0.488759	0.99898	RFWD2, WDR18, TLE1, WIPI2, SCAP	924	248	18012	0.393014	1	1	100
INTERPRO	IPR015943:WD40/YVTN repeat-like-containing domain	7	0.684262	0.998995	RFWD2, WDR18, SEMA4G, PLXNA1, TLE1, WIPI2, SCAP	975	340	20594	0.434866	1	1	100
UP_SEQ_FEATURE	repeat:WD 4	4	0.391007	0.999525	RFWD2, WDR18, TLE1, SCAP	924	230	18012	0.339018	1	1	100
INTERPRO	IPR017986:WD40-repeat-containing domain	5	0.488759	0.999769	RFWD2, WDR18, TLE1, WIPI2, SCAP	975	307	20594	0.344007	1	1	100
Annotation Cluster 151	Enrichment Score: 4.0147118191214017E-4
Category	Term	Count	%	PValue	Genes	List Total	Pop Hits	Pop Total	Fold Enrichment	Bonferroni	Benjamini	FDR
UP_SEQ_FEATURE	domain:SH3	3	0.293255	0.998444	NGEF, MIA3, DLG3	924	166	18012	0.352292	1	1	100
UP_KEYWORDS	SH3 domain	3	0.293255	0.999166	NGEF, MIA3, DLG3	1005	208	22680	0.325488	1	0.999992	100
INTERPRO	IPR001452:Src homology-3 domain	3	0.293255	0.999619	NGEF, MIA3, DLG3	975	212	20594	0.298897	1	1	100
Annotation Cluster 152	Enrichment Score: 1.365821734466078E-5
Category	Term	Count	%	PValue	Genes	List Total	Pop Hits	Pop Total	Fold Enrichment	Bonferroni	Benjamini	FDR
UP_KEYWORDS	Cell cycle	12	1.17302	0.999933	SPC24, CGRRF1, MARVELD1, STK11, TFDP2, DIS3L2, TXLNG, CABLES2, PIM3, GAS2, SPAST, ARL3	1005	626	22680	0.432597	1	1	100
UP_KEYWORDS	Cell division	5	0.488759	0.999956	SPC24, DIS3L2, CABLES2, SPAST, ARL3	1005	372	22680	0.303322	1	1	100
GOTERM_BP_DIRECT	GO:0007049~cell cycle	12	1.17302	0.999992	SPC24, CGRRF1, MARVELD1, STK11, TFDP2, DIS3L2, TXLNG, CABLES2, PIM3, GAS2, SPAST, ARL3	901	614	18082	0.392224	1	1	100
GOTERM_BP_DIRECT	GO:0051301~cell division	5	0.488759	0.999994	SPC24, DIS3L2, CABLES2, SPAST, ARL3	901	374	18082	0.2683	1	1	100
Annotation Cluster 153	Enrichment Score: 9.815998899922545E-6
Category	Term	Count	%	PValue	Genes	List Total	Pop Hits	Pop Total	Fold Enrichment	Bonferroni	Benjamini	FDR
SMART	SM00349:KRAB	4	0.391007	0.999941	ZKSCAN1, ZFP707, ZKSCAN5, ZFP87	401	367	10425	0.283352	1	1	100
INTERPRO	IPR013087:Zinc finger C2H2-type/integrase DNA-binding domain	12	1.17302	0.999993	ZFP771, ZFP523, ZKSCAN1, KLF15, ZFP707, ZFP148, ZBTB44, KLF1, ZKSCAN5, ZFP87, REPIN1, GZF1	975	652	20594	0.388749	1	1	100
INTERPRO	IPR001909:Krueppel-associated box	4	0.391007	0.999998	ZKSCAN1, ZFP707, ZKSCAN5, ZFP87	975	373	20594	0.22651	1	1	100

## Sheet: DAVID_medium_upregulated
Supplementary Data 2B. DAVID functional annotation clustering of genes significantly upregulated in livers upon acute depletion of Vps15 (in relation to Supplementary Fig.1a). The tables contain the results of DAVID functional annotation clustering and accompanying statistics analyses for the significantly modified genes (fold change >1.5, P<0.05) in livers of mice transduced with adenoviral vect…
Annotation Cluster 1	Enrichment Score: 23.861530766228476
Category	Term	Count	%	PValue	Genes	List Total	Pop Hits	Pop Total	Fold Enrichment	Bonferroni	Benjamini	FDR
UP_KEYWORDS	Immunity	89	7.56803	1.01407e-31	S100A8, CTPS, LY86, TLR1, F2RL1, H2-D1, TLR2, PTPN22, TLR4, LY9, TLR7, C1QC, BTK, CFP, CASP4, NOD1, SMPDL3B, OASL2, OASL1, LBP, SPON2, BCL10, DAB2IP, BST2, INPPL1, CD3E, H2-DMB1, CD40, CLEC4N, H2-DMB2, PRKCB, CD84, C1QA, PRKD2, C1QB, CD86, SERPINA3G, SLPI, LRMP, H2-AA, EIF2AK2, RNF135, TNFAIP8L2, TNFRSF21, HMGB2, LST1, IFITM1, ATG12, FCNA, UNC93B1, PML, RSAD2, IFI30, OAS2, CD74, MIF, NAIP2, SQSTM…	1174	401	22680	4.28766	3.85347e-29	1.28449e-29	1.40387e-28
GOTERM_BP_DIRECT	GO:0002376~immune system process	87	7.39796	7.96839e-28	S100A8, CTPS, LY86, TLR1, F2RL1, H2-D1, TLR2, PTPN22, TLR4, LY9, TLR7, C1QC, BTK, CFP, CASP4, NOD1, SMPDL3B, OASL2, OASL1, LBP, SPON2, BCL10, DAB2IP, BST2, INPPL1, CD3E, H2-DMB1, CD40, CLEC4N, PRKCB, CD84, C1QA, PRKD2, C1QB, CD86, SERPINA3G, SLPI, LRMP, H2-AA, EIF2AK2, RNF135, TNFAIP8L2, TNFRSF21, HMGB2, LST1, IFITM1, ATG12, FCNA, PML, UNC93B1, RSAD2, IFI30, OAS2, CD74, MIF, NAIP2, SQSTM1, NAIP5,…	1070	383	18082	3.83869	3.18576e-24	3.18576e-24	1.48072e-24
UP_KEYWORDS	Innate immunity	59	5.01701	2.01705e-23	S100A8, LY86, TLR1, F2RL1, TLR2, TLR4, LY9, C1QC, TLR7, BTK, CFP, CASP4, NOD1, SMPDL3B, OASL2, OASL1, LBP, SPON2, DAB2IP, BST2, CLEC4N, CD84, C1QA, C1QB, SLPI, RNF135, EIF2AK2, TNFAIP8L2, HMGB2, IFITM1, ATG12, FCNA, PML, UNC93B1, RSAD2, OAS2, MIF, NAIP2, NAIP5, SFTPD, DHX58, CSF1R, IRGM1, LGALS3, TLR13, AXL, SAMHD1, TRIM25, FCGR1, CD180, LCN2, DDX58, IFIT3, IFIT2, IRF5, IRF7, IRF1, CLEC7A, CD14	1174	241	22680	4.72944	7.66478e-21	1.53296e-21	2.79238e-20
GOTERM_BP_DIRECT	GO:0045087~innate immune response	69	5.86735	2.19645e-15	S100A8, LY86, TLR1, F2RL1, TLR2, TLR4, LY9, FES, C1QC, TLR7, BTK, CFP, APP, CASP4, NOD1, SMPDL3B, OASL2, OASL1, LBP, SPON2, BCL10, DAB2IP, BST2, RELA, CLEC4N, CD84, C1QA, C1QB, LCK, SLPI, TREM2, RNF135, EIF2AK2, TNFAIP8L2, FRK, HMGB2, IFITM1, ATG12, FCNA, PML, UNC93B1, RSAD2, OAS2, MIF, NAIP2, NAIP5, SFTPD, DEFB1, DHX58, CSF1R, TYROBP, IRGM1, LGALS3, TLR13, AXL, SAMHD1, TRIM25, FCGR1, CD180, DDX5…	1070	400	18082	2.91509	8.87734e-12	4.43867e-12	4.13003e-12
Annotation Cluster 2	Enrichment Score: 13.405822439151326
Category	Term	Count	%	PValue	Genes	List Total	Pop Hits	Pop Total	Fold Enrichment	Bonferroni	Benjamini	FDR
UP_KEYWORDS	Actin-binding	51	4.33673	1.20972e-16	MARCKSL1, AIF1, IMPACT, WASF2, VCL, ACTR3, MED28, PARVG, TWF2, ACTN4, INPPL1, ENC1, ACTN1, TMSB10, MYH9, FLNA, ARPC1A, ARPC1B, TMSB4X, LCP1, ADD1, TRIOBP, ANLN, MYO9B, ARPC5, TPM1, CAPZB, MYO9A, TPM4, TPM3, PFN1, PFN2, ARPC3, SYN1, ARPC2, WIPF3, WIPF1, SYNPO, MYO1G, MYO1F, EVL, COTL1, CORO1C, PPP1R9B, CORO1B, CORO1A, NRAP, LASP1, CAPG, MARCKS, WDR1	1174	252	22680	3.90971	4.21885e-14	6.99441e-15	1.55431e-13
GOTERM_MF_DIRECT	GO:0003779~actin binding	61	5.18707	1.75098e-14	MARCKSL1, AIF1, IMPACT, WASF2, PAWR, VCL, ACTR3, MED28, MSN, PARVG, FMNL2, TWF2, ACTN4, INPPL1, ENC1, ACTN1, MYH9, WAS, FLNA, ARPC1A, ARPC1B, CCR5, TMSB4X, EPS8L2, LCP1, ADD1, TRIOBP, PANX1, MYO9B, ANLN, ARPC5, FXYD5, MYO9A, TPM1, CAPZB, TPM4, TPM3, PFN1, PFN2, ARPC3, ARPC2, WIPF3, WIPF1, SYNPO, VPS18, HCLS1, MYO1G, MYO1F, EVL, COTL1, CORO1C, CORO1B, PPP1R9B, CORO1A, YWHAH, NRAP, LASP1, GMFG, CAP…	1039	338	17446	3.03035	1.91553e-11	9.57767e-12	2.8022e-11
GOTERM_MF_DIRECT	GO:0051015~actin filament binding	32	2.72109	2.86131e-11	TRIOBP, PANX1, AIF1, MYO9B, ARPC5, TPM1, CAPZB, VCL, ACTR3, ARPC3, ARPC2, WIPF3, WIPF1, RCSD1, MICALL2, ACTN4, ACTN1, MYH9, CTNNA1, FLNA, ARPC1A, CORO1C, PPP1R9B, CORO1B, ARPC1B, CORO1A, LASP1, WDR1, BIN1, EPS8L2, LCP1, ADD1	1039	132	17446	4.07058	3.12455e-08	7.81138e-09	4.57149e-08
Annotation Cluster 3	Enrichment Score: 12.300565011935573
Category	Term	Count	%	PValue	Genes	List Total	Pop Hits	Pop Total	Fold Enrichment	Bonferroni	Benjamini	FDR
GOTERM_CC_DIRECT	GO:0005764~lysosome	62	5.27211	3.82595e-16	PLEKHM1, LGMN, HEXA, HEXB, GJA1, TLR7, ASAH1, EAR4, TMEM9B, MAN2B2, TPP1, MT1, MAN2B1, DPP7, BCL10, CTSZ, CST3, H2-DMB1, NAPSA, CTSS, OSTM1, M6PR, MMP13, H2-DMB2, NPC2, CTSJ, PRCP, H2-AA, SORT1, NEU1, ARL8A, TNFAIP3, TM6SF1, CLN5, STX7, LITAF, UNC93B1, IFI30, CTSA, ACP2, PPT1, RRAGD, CD74, RRAGC, SLC11A1, CD68, LAPTM5, SQSTM1, RNASET2B, TMEM192, VPS36, VPS18, IRGM1, PLA2G15, PSAP, GUSB, CD63, CAP…	1129	331	19662	3.2621	2.14162e-13	3.06422e-14	4.996e-13
UP_KEYWORDS	Lysosome	48	4.08163	9.12873e-15	LITAF, PLEKHM1, LGMN, HEXA, HEXB, UNC93B1, IFI30, ACP2, CTSA, PPT1, RRAGD, TLR7, ASAH1, RRAGC, EAR4, CD68, TMEM9B, LAPTM5, TPP1, SQSTM1, RNASET2B, TMEM192, MAN2B1, DPP7, VPS18, IRGM1, CTSZ, PLA2G15, PSAP, GUSB, H2-DMB1, CTSS, OSTM1, CD63, M6PR, ATP13A2, MARCH1, NPC2, CTSJ, PRCP, SORT1, ARL8A, NEU1, TNFAIP3, H2-DMA, TM6SF1, SLC15A3, CLN5	1174	249	22680	3.72406	3.45945e-12	4.32432e-13	1.2601e-11
KEGG_PATHWAY	mmu04142:Lysosome	30	2.55102	3.5905e-08	LITAF, LGMN, ATP6AP1, HEXA, HEXB, ACP2, PPT1, CTSA, ASAH1, ATP6V0B, SLC11A1, CD68, LAPTM5, TPP1, MAN2B1, TCIRG1, CTSZ, PLA2G15, PSAP, GUSB, CTSS, NAPSA, CD63, M6PR, CTSJ, NPC2, SORT1, NEU1, ATP6V0A2, CLN5	603	122	7720	3.14819	9.29936e-06	1.16242e-06	4.69035e-05
Annotation Cluster 4	Enrichment Score: 9.754812183169449
Category	Term	Count	%	PValue	Genes	List Total	Pop Hits	Pop Total	Fold Enrichment	Bonferroni	Benjamini	FDR
GOTERM_MF_DIRECT	GO:0098641~cadherin binding involved in cell-cell adhesion	52	4.42177	5.22522e-13	HSP90AB1, RTN4, SEPT2, VAPA, CHMP4B, WASF2, IQGAP1, CTNNB1, VCL, ARHGAP1, RANBP1, FAM129B, FMNL2, DAB2IP, TWF2, CLIC1, CTNNA1, MYH9, FLNA, KRT18, SDCBP, EEF1G, MAPRE1, UBAP2, EPS8L2, ADD1, ALDOA, YWHAZ, SNX5, SNX2, CDH1, ABI1, HIST2H3C1, ANLN, TAGLN2, CAPZB, RPS26, PFN1, SH3GLB1, PPL, NDRG1, TES, EHD4, HIST2H3B, YWHAB, TRIM25, STAT1, ANXA2, CORO1B, LASP1, CAPG, TJP2	1039	279	17446	3.12953	5.70538e-10	1.90179e-10	8.34743e-10
GOTERM_CC_DIRECT	GO:0005913~cell-cell adherens junction	54	4.59184	1.60594e-12	HSP90AB1, RTN4, SEPT2, VAPA, CHMP4B, WASF2, IQGAP1, CTNNB1, VCL, ARHGAP1, RANBP1, ZYX, FAM129B, FMNL2, DAB2IP, TWF2, FLOT1, CLIC1, CTNNA1, MYH9, FLNA, KRT18, SDCBP, EEF1G, MAPRE1, UBAP2, EPS8L2, ADD1, ALDOA, YWHAZ, SNX5, SNX2, CDH1, ABI1, HIST2H3C1, ANLN, TAGLN2, CAPZB, RPS26, PFN1, SH3GLB1, PPL, NDRG1, TES, EHD4, HIST2H3B, YWHAB, TRIM25, STAT1, ANXA2, CORO1B, LASP1, CAPG, TJP2	1129	316	19662	2.97605	1.03262e-09	1.03262e-10	2.39431e-09
GOTERM_BP_DIRECT	GO:0098609~cell-cell adhesion	29	2.46599	6.48229e-06	ALDOA, YWHAZ, SEPT2, VAPA, SNX5, WASF2, HIST2H3C1, ABI1, ANLN, TAGLN2, CAPZB, MMP24, RPS26, PPL, ARHGAP1, NDRG1, FAM129B, EHD4, TES, FMNL2, HIST2H3B, TWF2, YWHAB, STAT1, LASP1, CAPG, EEF1G, UBAP2, ADD1	1070	189	18082	2.59298	0.0255833	0.00103611	0.012045
Annotation Cluster 5	Enrichment Score: 8.519081185225692
Category	Term	Count	%	PValue	Genes	List Total	Pop Hits	Pop Total	Fold Enrichment	Bonferroni	Benjamini	FDR
GOTERM_CC_DIRECT	GO:0031012~extracellular matrix	59	5.01701	6.00449e-17	IGFBP7, MMP2, TGFB1, RPS3, MMP24, CFP, CD93, TGFBI, TUBB5, RPL12, LOXL1, CYR61, HSP90AA1, EGFL7, MFGE8, MYH9, MMP14, MMP13, FLNA, MMP12, PRELP, BGN, RPS19, RPS16, EIF4A1, SLPI, HSPB1, RPS10, COL1A1, RPS11, LAMC1, ADAMTS2, MYL6, LUM, VIM, COL3A1, FKBP1A, DCN, TIMP1, LGALS3BP, RPL9, TGM2, AGRN, LPL, COL4A2, COL4A1, LGALS3, CRIP2, LGALS1, LMNA, HSPG2, RPL27, NID1, EMILIN2, RPS5, COL5A1, EMILIN1, RPS…	1129	294	19662	3.49493	7.13873e-14	1.18794e-14	1.66533e-13
GOTERM_CC_DIRECT	GO:0005578~proteinaceous extracellular matrix	39	3.31633	1.3126e-05	GLG1, LUM, COL3A1, DCN, MMP2, TGFB1, MMP24, TIMP1, TNFRSF11B, LGALS3BP, WISP2, TGFBI, SFTPD, TGM2, TFF3, SPON2, LOXL1, CYR61, COL4A2, COL4A1, LGALS3, EFEMP2, LGALS1, CCDC80, HSPG2, NID1, SPARC, EMILIN2, MMP13, MMP12, COL5A1, ANXA2, EMILIN1, PRELP, ADAMTS9, BGN, COL1A1, LAMC1, ADAMTS2	1129	316	19662	2.14937	0.00840457	0.000290995	0.0195679
UP_KEYWORDS	Extracellular matrix	29	2.46599	3.5168e-05	LUM, COL3A1, DCN, MMP2, TGFB1, MMP24, LGALS3BP, TGFBI, SFTPD, TFF3, SPON2, COL4A2, COL4A1, LGALS1, HSPG2, CCDC80, NID1, SPARC, EMILIN2, MMP13, COL5A1, MMP12, ANXA2, EMILIN1, PRELP, BGN, LAMC1, COL1A1, ADAMTS2	1174	235	22680	2.38399	0.0132752	0.000381758	0.0486752
Annotation Cluster 6	Enrichment Score: 6.975955965323865
Category	Term	Count	%	PValue	Genes	List Total	Pop Hits	Pop Total	Fold Enrichment	Bonferroni	Benjamini	FDR
INTERPRO	IPR001849:Pleckstrin homology domain	41	3.48639	6.15983e-09	FGD2, TRIOBP, PLEKHM3, PLEKHM2, PLEKHM1, EXOC8, FERMT3, CYTH4, ANLN, SKAP2, APBB1IP, BTK, PLCL2, PLEKHB2, DGKD, PLEKHO2, FAM129B, DOCK10, RASA3, PHLDA3, PHLDA2, ARHGAP9, ARHGEF3, PLD1, DAB2IP, ABR, OSBPL3, PLEK, ARHGEF6, ARHGEF5, APPL1, VAV1, ARHGAP25, ELMO1, PRKD2, DOK2, DOK3, PLCG2, SPATA13, PLEKHA2, PLEKHA1	1147	262	20594	2.8097	1.05702e-05	1.05702e-05	1.04013e-05
INTERPRO	IPR011993:Pleckstrin homology-like domain	53	4.5068	2.29633e-08	PLEKHM3, PLEKHM2, PLEKHM1, FERMT3, SKAP2, BTK, PLEKHB2, DAB2, NECAP2, RANBP1, MSN, FAM129B, DOCK10, ARHGAP9, ARHGEF3, DAB2IP, PLD1, ARHGEF6, ARHGEF5, WAS, ELMO1, ARHGAP25, MTMR11, PRKD2, DOK2, DOK3, FRMD4A, ITGB1BP1, EPS8L2, SPATA13, FGD2, TRIOBP, EXOC8, CYTH4, ANLN, APBB1IP, PLCL2, DGKD, PLEKHO2, RASA3, TBC1D1, VPS36, PHLDA3, PHLDA2, ABR, OSBPL3, PLEK, EVL, APPL1, VAV1, PLCG2, PLEKHA2, PLEKHA1	1147	409	20594	2.32664	3.94043e-05	1.97024e-05	3.87751e-05
SMART	SM00233:PH	39	3.31633	2.72442e-07	FGD2, TRIOBP, PLEKHM3, PLEKHM2, PLEKHM1, EXOC8, FERMT3, CYTH4, ANLN, SKAP2, APBB1IP, BTK, PLCL2, PLEKHB2, DGKD, PLEKHO2, DOCK10, RASA3, PHLDA3, PHLDA2, ARHGAP9, ARHGEF3, PLD1, DAB2IP, ABR, OSBPL3, PLEK, ARHGEF6, ARHGEF5, APPL1, VAV1, ARHGAP25, PRKD2, DOK2, DOK3, PLCG2, SPATA13, PLEKHA2, PLEKHA1	645	253	10425	2.4915	9.58949e-05	9.58949e-05	0.000372928
UP_SEQ_FEATURE	domain:PH	32	2.72109	3.23816e-06	TRIOBP, PLEKHM2, EXOC8, FERMT3, CYTH4, ANLN, SKAP2, APBB1IP, BTK, PLCL2, PLEKHB2, PLEKHO2, FAM129B, DOCK10, RASA3, PHLDA3, PHLDA2, ARHGEF3, DAB2IP, PLD1, ABR, OSBPL3, ARHGEF6, APPL1, VAV1, ARHGAP25, ELMO1, PRKD2, DOK2, DOK3, PLCG2, SPATA13	1095	208	18012	2.53066	0.00842885	0.00422334	0.00574127
Annotation Cluster 7	Enrichment Score: 6.529716904573902
Category	Term	Count	%	PValue	Genes	List Total	Pop Hits	Pop Total	Fold Enrichment	Bonferroni	Benjamini	FDR
UP_KEYWORDS	Glycoprotein	288	24.4898	4.57933e-12	MUG2, ATP1B3, PTGS1, CD52, FSTL1, CD53, CTNNB1, CFP, CLPTM1L, APP, CD44, CLEC4F, INCENP, BC028528, KLRD1, GGTA1, PLD3, CD3G, ABCC12, CD40, SIRPA, CLEC4N, PRELP, THY1, C1QA, C1QB, NPC2, KRT18, CCR5, BACE2, NPTN, LAMC1, ADAMTS2, WFDC3, GLG1, TPST2, GCNT2, IFI30, ACP2, PPT1, OAS2, CD72, SERPINH1, CD74, SLC11A1, CD68, LGALS3BP, TMED10, FGL2, AGRN, GCNT1, SPP1, MGAT4B, ST6GAL1, CD8B1, SLAMF9, GUSB, TG…	1174	3815	22680	1.45839	1.74015e-09	1.74015e-10	6.3396e-09
UP_KEYWORDS	Disulfide bond	243	20.6633	2.23824e-11	MUG2, ATP1B3, PTGS1, FSTL1, C1QC, CFP, APP, CD44, CLEC4F, KLRD1, CD3G, CD3E, CD40, SIRPA, CLEC4N, THY1, PRELP, C1QA, C1QB, ADAMTS9, NPC2, CCR5, BACE2, NPTN, LAMC1, ADAMTS2, WFDC3, TPST2, LMNB1, IFI30, ACP2, PPT1, TXN1, CD72, CD74, CD68, LGALS3BP, FGL2, AGRN, GCNT1, TYROBP, ST6GAL1, CD8B1, LGALS3, SLAMF9, TGFBR1, TGFBR2, IL1RN, S100A11, EMILIN2, FCGR1, GAS6, EMILIN1, FCGR3, NOTCH1, CD207, SEMA6D, …	1174	3124	22680	1.50269	8.50528e-09	7.73207e-10	3.09859e-08
UP_SEQ_FEATURE	signal peptide	245	20.8333	8.74733e-06	MUG2, PTGS1, CD52, FSTL1, C1QC, CFP, APP, CD44, BC028528, CD3G, CD3E, LHFP, CD40, SIRPA, THY1, PRELP, C1QA, C1QB, NPC2, BACE2, NPTN, LAMC1, ADAMTS2, GLG1, ACP2, PPT1, SERPINH1, CD68, LGALS3BP, TMED10, FGL2, AGRN, SPP1, TYROBP, NPB, CD8B1, SLAMF9, TGFBR1, GUSB, IL1RN, TGFBR2, CCDC80, EMILIN2, FCGR1, GAS6, EMILIN1, FCGR3, NOTCH1, SEMA6D, HEPH, PILRB1, ART2B, MPEG1, LY86, H2-D1, DNAJC10, LY9, ASAH1,…	1095	3124	18012	1.29004	0.0226062	0.0057001	0.0155083
UP_KEYWORDS	Signal	292	24.8299	2.45847e-05	MUG2, RARRES1, PTGS1, CD52, FSTL1, C1QC, CFP, APP, CD44, BC028528, RAPGEF5, KLRD1, CD3G, CD3E, WNK1, LHFP, CD40, SIRPA, PRELP, THY1, C1QA, C1QB, ADAMTS9, NPC2, PIRA1, BACE2, PIRA4, NPTN, LAMC1, VSIG4, ADAMTS2, WFDC3, GLG1, ALDOA, TPST2, PFKFB4, IFI30, ACP2, PPT1, SERPINH1, CD68, LGALS3BP, SERINC1, TMED10, FGL2, AGRN, TYROBP, PLAGL2, SPP1, NPB, CD8B1, KIF3A, LGALS3, SLAMF9, GUSB, TGFBR1, IL1RN, TG…	1174	4543	22680	1.2417	0.0092988	0.00028306	0.0340295
UP_SEQ_FEATURE	disulfide bond	200	17.0068	2.99696e-05	MUG2, ATP1B3, PTGS1, FSTL1, C1QC, CFP, APP, CD44, CLEC4F, KLRD1, CD3G, CD3E, CD40, SIRPA, CLEC4N, THY1, PRELP, C1QA, C1QB, NPC2, CCR5, BACE2, NPTN, LAMC1, ADAMTS2, PPT1, ACP2, TXN1, CD72, CD74, LGALS3BP, CD68, FGL2, AGRN, GCNT1, ST6GAL1, CD8B1, LGALS3, SLAMF9, TGFBR1, TGFBR2, IL1RN, S100A11, EMILIN2, FCGR1, GAS6, EMILIN1, FCGR3, NOTCH1, SEMA6D, CD207, HEPH, CLEC7A, ART2B, H2-D1, GJA1, LY9, MMP24,…	1095	2510	18012	1.3107	0.0753516	0.0155462	0.0531242
UP_SEQ_FEATURE	glycosylation site:N-linked (GlcNAc...)	258	21.9388	0.00100408	MUG2, ATP1B3, PTGS1, CD52, FSTL1, CD53, CFP, CLPTM1L, APP, CD44, CLEC4F, BC028528, KLRD1, GGTA1, PLD3, CD3G, ABCC12, CD40, SIRPA, CLEC4N, THY1, PRELP, C1QA, NPC2, BACE2, NPTN, LAMC1, ADAMTS2, GLG1, TPST2, GCNT2, ACP2, PPT1, CD72, SERPINH1, CD74, SLC11A1, CD68, LGALS3BP, FGL2, AGRN, GCNT1, SPP1, MGAT4B, ST6GAL1, CD8B1, SLAMF9, GUSB, TGFBR1, RHBDF1, IL1RN, TGFBR2, CCDC80, CD63, EMILIN2, FCGR1, GAS6…	1095	3563	18012	1.19111	0.927632	0.182905	1.76541
Annotation Cluster 8	Enrichment Score: 6.006014835117846
Category	Term	Count	%	PValue	Genes	List Total	Pop Hits	Pop Total	Fold Enrichment	Bonferroni	Benjamini	FDR
KEGG_PATHWAY	mmu05140:Leishmaniasis	24	2.04082	1.51285e-10	PTPN6, MARCKSL1, NCF4, RELA, FCGR4, TLR2, H2-DMB1, TLR4, ITGB2, H2-AB1, STAT1, FCGR1, TGFB1, H2-DMB2, FCGR3, FOS, CYBA, JUN, H2-EB1, MAPK3, H2-AA, H2-DMA, IFNGR1, IL1A	603	64	7720	4.801	3.91829e-08	1.3061e-08	1.97627e-07
KEGG_PATHWAY	mmu05145:Toxoplasmosis	23	1.95578	4.85962e-05	IRGM1, GNAI2, RELA, TLR2, H2-DMB1, TLR4, H2-AB1, BCL2L1, CD40, STAT1, TGFB1, H2-DMB2, IGTP, CCR5, IL10RB, IL10RA, IKBKG, H2-EB1, MAPK3, H2-AA, LAMC1, H2-DMA, IFNGR1	603	113	7720	2.60585	0.0125078	0.000483987	0.0634636
KEGG_PATHWAY	mmu05321:Inflammatory bowel disease (IBD)	15	1.27551	0.000130484	RELA, TLR2, H2-DMB1, TLR4, H2-AB1, STAT1, TGFB1, H2-DMB2, JUN, H2-EB1, H2-AA, IL2RG, H2-DMA, IL1A, IFNGR1	603	59	7720	3.25491	0.0332328	0.00108965	0.17032
Annotation Cluster 9	Enrichment Score: 5.195265840633591
Category	Term	Count	%	PValue	Genes	List Total	Pop Hits	Pop Total	Fold Enrichment	Bonferroni	Benjamini	FDR
UP_KEYWORDS	SH3 domain	31	2.63605	3.60494e-07	FRK, OSTF1, ABI3, NEDD9, ABI1, SKAP2, BTK, SLA, ARHGAP4, PRMT2, SH3GLB1, ARHGAP9, SH3PXD2B, FYB, MPP1, HCLS1, ARHGEF6, NCF4, ARHGEF5, MYO1F, SAMSN1, VAV1, LASP1, PLCG2, LCK, SH3KBP1, FCHSD1, BIN1, TJP2, SPATA13, EPS8L2	1174	208	22680	2.87921	0.000136978	6.52321e-06	0.000499064
INTERPRO	IPR001452:Src homology-3 domain	31	2.63605	2.41619e-06	FRK, OSTF1, ABI3, NEDD9, ABI1, SKAP2, BTK, SLA, ARHGAP4, PRMT2, SH3GLB1, ARHGAP9, SH3PXD2B, FYB, MPP1, HCLS1, ARHGEF6, NCF4, ARHGEF5, MYO1F, SAMSN1, VAV1, LASP1, PLCG2, LCK, SH3KBP1, FCHSD1, BIN1, TJP2, SPATA13, EPS8L2	1147	212	20594	2.62545	0.0041376	0.00103601	0.00407981
SMART	SM00326:SH3	30	2.55102	1.05969e-05	FRK, OSTF1, ABI3, NEDD9, ABI1, SKAP2, BTK, SLA, ARHGAP4, PRMT2, SH3GLB1, ARHGAP9, SH3PXD2B, FYB, MPP1, HCLS1, ARHGEF6, NCF4, ARHGEF5, MYO1F, SAMSN1, VAV1, LASP1, PLCG2, LCK, SH3KBP1, FCHSD1, BIN1, SPATA13, EPS8L2	645	197	10425	2.46134	0.00372319	0.00186333	0.0145045
UP_SEQ_FEATURE	domain:SH3	24	2.04082	0.000179361	FYB, FRK, OSTF1, MPP1, NCF4, HCLS1, ARHGEF6, ABI3, NEDD9, MYO1F, ABI1, SAMSN1, SKAP2, BTK, SLA, PRMT2, LASP1, SH3GLB1, PLCG2, LCK, BIN1, EPS8L2, SPATA13, TJP2	1095	166	18012	2.37821	0.374305	0.0569269	0.317539
Annotation Cluster 10	Enrichment Score: 4.68665351232375
Category	Term	Count	%	PValue	Genes	List Total	Pop Hits	Pop Total	Fold Enrichment	Bonferroni	Benjamini	FDR
UP_KEYWORDS	Cell cycle	65	5.52721	1.62879e-07	KIF23, E2F1, CLSPN, SEPT2, PRC1, AURKA, AURKB, CDT1, RPS3, CDC42, KIF2C, CDCA8, MCM7, INCENP, CDCA2, RALB, H2AFX, TPR, DAB2IP, LIG1, NUSAP1, MCM2, CDK4, MCM4, PRKCD, MCM5, ESCO2, MCM6, CCND1, UHRF1, MAD2L1, TIMELESS, ZWINT, MAPK3, TBRG1, BUB1B, ARL8A, MAPRE2, MAPRE1, BLCAP, TRIOBP, GNAI2, BEX2, NEDD9, ARF6, ANLN, CCNG1, SPC25, NCAPH, MKI67, ARPP19, BIRC5, CDC20, CDKN3, APPL1, REEP4, SEPT11, CCNB1…	1174	626	22680	2.00592	6.18921e-05	3.25757e-06	0.000225488
UP_KEYWORDS	Cell division	41	3.48639	1.03835e-05	KIF23, TRIOBP, SEPT2, GNAI2, PRC1, NEDD9, ARF6, AURKA, ANLN, AURKB, CCNG1, RPS3, KIF2C, CDC42, SPC25, CDCA8, NCAPH, INCENP, CDCA2, RALB, TPR, LIG1, ARPP19, NUSAP1, CDC20, BIRC5, CDK4, REEP4, MCM5, SEPT11, CCNB1, CCND1, MAD2L1, TIMELESS, ZWINT, KIF20B, BUB1B, CENPT, ARL8A, MAPRE2, MAPRE1	1174	372	22680	2.1292	0.00393799	0.000151749	0.0143739
GOTERM_BP_DIRECT	GO:0007049~cell cycle	64	5.44218	1.35286e-05	KIF23, E2F1, CLSPN, SEPT2, PRC1, AURKA, AURKB, CDT1, RPS3, KIF2C, CDCA8, MCM7, INCENP, CDCA2, RALB, H2AFX, TPR, DAB2IP, LIG1, NUSAP1, MCM2, CDK4, MCM4, PRKCD, MCM5, ESCO2, MCM6, CCND1, UHRF1, MAD2L1, TIMELESS, ZWINT, MAPK3, TBRG1, BUB1B, ARL8A, MAPRE2, MAPRE1, BLCAP, TRIOBP, GNAI2, BEX2, NEDD9, ARF6, ANLN, CCNG1, SPC25, NCAPH, MKI67, ARPP19, BIRC5, CDC20, CDKN3, APPL1, REEP4, SEPT11, CCNB1, RASSF…	1070	614	18082	1.76147	0.052651	0.00168881	0.0251365
UP_KEYWORDS	Mitosis	31	2.63605	3.22918e-05	KIF23, TRIOBP, SEPT2, NEDD9, ANLN, AURKA, AURKB, CCNG1, RPS3, KIF2C, SPC25, CDCA8, NCAPH, INCENP, CDCA2, TPR, ARPP19, NUSAP1, CDC20, BIRC5, REEP4, CCNB1, MAD2L1, TIMELESS, ZWINT, KIF20B, BUB1B, CENPT, ARL8A, MAPRE2, MAPRE1	1174	259	22680	2.31226	0.0121961	0.000360849	0.0446951
GOTERM_BP_DIRECT	GO:0051301~cell division	41	3.48639	0.000210789	KIF23, TRIOBP, SEPT2, GNAI2, PRC1, NEDD9, ARF6, AURKA, ANLN, AURKB, CCNG1, RPS3, KIF2C, CDC42, SPC25, CDCA8, NCAPH, INCENP, CDCA2, RALB, TPR, LIG1, ARPP19, NUSAP1, CDC20, BIRC5, CDK4, REEP4, MCM5, SEPT11, CCNB1, CCND1, MAD2L1, TIMELESS, ZWINT, KIF20B, BUB1B, CENPT, ARL8A, MAPRE2, MAPRE1	1070	374	18082	1.85257	0.569506	0.0144263	0.390972
GOTERM_BP_DIRECT	GO:0007067~mitotic nuclear division	32	2.72109	0.000487166	KIF23, TRIOBP, SEPT2, NEDD9, ANLN, AURKA, AURKB, CCNG1, RPS3, KIF2C, SPC25, CDCA8, NCAPH, INCENP, CDCA2, TPR, ARPP19, NUSAP1, CDC20, BIRC5, RPS6, REEP4, CCNB1, MAD2L1, TIMELESS, ZWINT, KIF20B, BUB1B, CENPT, ARL8A, MAPRE2, MAPRE1	1070	277	18082	1.95224	0.857465	0.025983	0.901407
Annotation Cluster 11	Enrichment Score: 4.633285290494884
Category	Term	Count	%	PValue	Genes	List Total	Pop Hits	Pop Total	Fold Enrichment	Bonferroni	Benjamini	FDR
UP_KEYWORDS	Ribosomal protein	31	2.63605	2.10491e-07	RPL18, RPL36A, RPL35, RPLP2, RPS3, RPS26, RPL32, RPL31, RPL9, RPL34, MRPL54, RPL10A, RPL12, RPS24, RPL26, RPS9, RPL27, RPS6, RPS5, RPS8, RPL28, RPS7, RPL29, RPS19, RPL18A, RPS16, RPL13A, MRPS18A, RPS12, RPS10, RPS11	1174	203	22680	2.95013	7.99833e-05	3.99932e-06	0.000291401
KEGG_PATHWAY	mmu03010:Ribosome	30	2.55102	1.78488e-06	RPL18, RPL36A, RPL35, RPLP2, RPS3, RPS26, RPL32, RPL31, RPL9, RPL34, RPL10A, RPL12, RPS24, RPL26, RPS9, RPL27, RPS6, RPS5, RPS8, RPL28, RPS7, RPL29, RPS19, RPL18A, RPS16, RPL13A, MRPS18A, RPS12, RPS10, RPS11	603	145	7720	2.64882	0.000462177	3.85229e-05	0.0023316
UP_KEYWORDS	Ribonucleoprotein	37	3.14626	4.43614e-06	RPL18, RPL36A, LSM8, RPL35, SNRPD1, RPLP2, RPS3, LSM14A, RPS26, RPL32, RPL31, RPL9, RPL34, MRPL54, LSM3, RPL10A, RPL12, RPS24, HNRNPAB, RPL26, RPS9, RPL27, RPS6, RPS5, RPS8, RPL28, RPL29, RPS7, RPS19, RPS16, RPL18A, MRPS18A, RPL13A, RPS12, RPS10, RPS11, MVP	1174	308	22680	2.32074	0.00168432	7.02366e-05	0.00614118
GOTERM_CC_DIRECT	GO:0022627~cytosolic small ribosomal subunit	14	1.19048	6.66879e-06	RPS26, RPS19, RPS16, MRPS18A, RPS12, RPS9, RPS10, RPS11, RPS6, RPS5, RPS8, RPS24, RPS3, RPS7	1129	53	19662	4.6003	0.00427886	0.000164911	0.0099421
GOTERM_CC_DIRECT	GO:0005840~ribosome	28	2.38095	9.91585e-06	RPL18, RPL36A, RPLP2, RPS3, RPS26, RPL32, RPL31, RPL9, RPL34, MRPL54, RPL10A, RPL12, RPS24, RPS9, RPL27, RPS6, RPS5, RPS8, RPL28, RPS7, RPL29, RPS19, RPL18A, RPS16, RPL13A, MRPS18A, RPS10, RPS11	1129	188	19662	2.59378	0.00635564	0.000227686	0.0147826
GOTERM_CC_DIRECT	GO:0022625~cytosolic large ribosomal subunit	17	1.44558	5.49431e-05	RPL18, RPL36A, RPL26, RPL35, RPL27, RPLP2, RPL28, RPL29, RPL18A, RPL32, RPL13A, RPL31, RPL9, RPL34, RPS12, RPL10A, RPL12	1129	91	19662	3.25343	0.0347126	0.00107001	0.0818839
GOTERM_CC_DIRECT	GO:0030529~intracellular ribonucleoprotein complex	36	3.06122	0.000193812	RPL18, LSM8, SNRPD1, RPLP2, IQGAP1, RPS3, LSM14A, RPL32, RPL31, RPL9, MRPL54, LSM3, RPL10A, PABPC1, RPL12, RPS24, HNRNPAB, ACTB, ACTN4, G3BP2, RPL27, RPS9, RPS6, RPS5, RPS8, RPL28, RPS7, RPS19, RPS16, RPL18A, MRPS18A, CSNK1E, RPL13A, RPS10, RPS11, MVP	1129	320	19662	1.95923	0.117179	0.00276579	0.288567
GOTERM_MF_DIRECT	GO:0003735~structural constituent of ribosome	30	2.55102	0.00107847	RPL18, RPL36A, RPL35, RPLP2, RPS3, RPS26, RPL32, RPL31, RPL9, RPL34, RPL10A, RPL12, RPS24, RPL26, RPS9, RPL27, RPS6, RPS5, RPS8, RPL28, RPS7, RPL29, RPS19, RPL18A, RPS16, RPL13A, MRPS18A, RPS12, RPS10, RPS11	1039	264	17446	1.90808	0.692207	0.04121	1.70922
GOTERM_BP_DIRECT	GO:0006412~translation	40	3.40136	0.001578	RPL18, EIF6, RPL36A, EIF4E3, EEF1B2, RPL35, VARS, RPS3, RPS26, EIF3A, RPL32, RPL31, RPL9, RPL34, EIF3K, LARS, RPL10A, RPL12, RPS24, GARS, RPL26, RPL27, RPS9, EIF1A, RPS6, RPS5, RPS8, RPL28, RPL29, RPS7, RPS19, RPS16, RPL18A, MRPS18A, RPL13A, EIF4A1, RPS12, EEF1G, RPS11, EIF2AK2	1070	401	18082	1.68569	0.998189	0.0605991	2.89198
Annotation Cluster 12	Enrichment Score: 4.530309585073788
Category	Term	Count	%	PValue	Genes	List Total	Pop Hits	Pop Total	Fold Enrichment	Bonferroni	Benjamini	FDR
GOTERM_CC_DIRECT	GO:0005615~extracellular space	135	11.4796	1.59278e-07	MUG2, S100A8, PDGFA, FSTL1, C1QC, MMP2, TGFB1, CXCL10, APP, ATXN10, TGFBI, PDGFC, SPON2, IL1A, GNL3, ACTN4, CST3, ACTN1, MFGE8, CD40, NAPSA, PRELP, ADAMTS9, THBD, CSTB, SDCBP, HSPB1, COL1A1, ALDOA, HMGB2, CCL3, CCL2, CCL9, PPT1, CCL5, SERPINH1, CCL4, CCL7, CCL6, TIMP1, LGALS3BP, CKLF, SFTPD, TFF3, AGRN, DEFB1, GCNT1, SRGN, SPP1, LPL, NPB, LGALS3, GUSB, LGALS1, IL1RN, S100A11, CD63, TINAG, GAS6, L…	1129	1504	19662	1.56322	0.000102411	5.3903e-06	0.000237469
UP_KEYWORDS	Secreted	123	10.4592	8.71099e-05	MUG2, S100A8, TUFT1, PDGFA, FSTL1, C1QC, MMP2, TGFB1, CXCL10, CFP, OLFML3, TGFBI, BC028528, PDGFC, SPON2, IL1A, CST3, MFGE8, CD40, NAPSA, PRELP, C1QA, C1QB, NPC2, SDCBP, LAMC1, COL1A1, ADAMTS2, WFDC3, HMGB2, CCL3, CCL2, CCL9, IFI30, PPT1, TXN1, CCL5, CCL4, CCL7, CCL6, TIMP1, LGALS3BP, SFTPD, ENTPD5, TFF3, FGL2, DEFB1, SRGN, SPP1, LPL, ST6GAL1, NPB, LGALS3, LGALS1, EFEMP2, IL1RN, CCDC80, ENDOD1, E…	1174	1685	22680	1.4102	0.0325613	0.000870758	0.120527
GOTERM_CC_DIRECT	GO:0005576~extracellular region	130	11.0544	0.00184862	MUG2, S100A8, TUFT1, PDGFA, FSTL1, C1QC, MMP2, TGFB1, CXCL10, CFP, TGFBI, BC028528, PDGFC, SPON2, IL1A, CST3, MFGE8, CD40, NAPSA, PRELP, C1QA, C1QB, NPC2, SDCBP, LAMC1, COL1A1, ADAMTS2, WFDC3, HMGB2, CCL3, CCL2, CCL9, IFI30, PPT1, TXN1, CCL5, CCL4, CCL7, CCL6, TIMP1, PFN1, LGALS3BP, CKLF, SFTPD, ENTPD5, TFF3, FGL2, AGRN, DEFB1, SRGN, SPP1, LPL, ST6GAL1, NPB, LGALS3, LGALS1, EFEMP2, IL1RN, CCDC80,…	1129	1753	19662	1.2915	0.695706	0.0159493	2.72097
Annotation Cluster 13	Enrichment Score: 4.281673568577838
Category	Term	Count	%	PValue	Genes	List Total	Pop Hits	Pop Total	Fold Enrichment	Bonferroni	Benjamini	FDR
KEGG_PATHWAY	mmu00480:Glutathione metabolism	21	1.78571	1.90899e-09	GSTA1, GSTA2, GSTA4, GCLC, G6PDX, PGD, GSTM6, GSTM5, GCLM, GPX2, GSS, MGST3, GSTM2, GSTM3, GSTM4, GPX4, GPX3, IDH2, GPX7, GSTP2, MGST2	603	55	7720	4.88829	4.94427e-07	9.88855e-08	2.49375e-06
INTERPRO	IPR010987:Glutathione S-transferase, C-terminal-like	14	1.19048	8.34531e-07	GSTA1, GSTA2, GSTA4, EEF1B2, CLIC1, GSTM6, VARS, GSTM5, GSTM2, GSTM3, GSTM4, CLIC4, EEF1G, GSTP2	1147	46	20594	5.46446	0.00143103	0.000477238	0.00140915
GOTERM_MF_DIRECT	GO:0004364~glutathione transferase activity	12	1.02041	1.80432e-06	GSTA1, MGST3, GSTA2, GSTM2, GSTM3, GSTA4, GSTM4, EEF1G, GSTM6, GSTM5, GSTP2, MGST2	1039	33	17446	6.10587	0.00196837	0.000151551	0.0028827
UP_SEQ_FEATURE	domain:GST C-terminal	13	1.10544	3.61986e-06	GSTA1, GSTA2, GSTM2, GSTM3, EEF1B2, GSTA4, CLIC4, EEF1G, CLIC1, VARS, GSTM6, GSTM5, GSTP2	1095	41	18012	5.21564	0.00941769	0.00314914	0.00641799
INTERPRO	IPR004046:Glutathione S-transferase, C-terminal	11	0.935374	4.14729e-06	GSTA1, GSTA2, GSTM2, GSTM3, GSTA4, GSTM4, EEF1G, VARS, GSTM6, GSTM5, GSTP2	1147	31	20594	6.37101	0.0070915	0.00142234	0.00700275
INTERPRO	IPR004045:Glutathione S-transferase, N-terminal	11	0.935374	7.81618e-06	GSTA1, GSTA2, GSTM2, GSTM3, GSTA4, GSTM4, EEF1G, CLIC1, GSTM6, GSTM5, GSTP2	1147	33	20594	5.98489	0.0133231	0.00223294	0.0131973
INTERPRO	IPR012336:Thioredoxin-like fold	22	1.87075	2.01578e-05	GSTA1, GSTA2, GSTA4, DNAJC10, PRDX5, TXN1, CLIC1, PRDX3, GSTM6, GSTM5, GPX2, GSTM2, GSTM3, GSTM4, CLIC4, GPX4, GPX3, EEF1G, GPX7, SH3BGRL3, 2700094K13RIK, GSTP2	1147	136	20594	2.90443	0.0339997	0.0049294	0.0340323
GOTERM_BP_DIRECT	GO:0006749~glutathione metabolic process	13	1.10544	2.05973e-05	GSTA1, GSTA2, GSTM2, GSTA4, GSTM4, GCLC, GPX4, G6PDX, GPX3, EEF1G, GCLM, GSTM5, GSTP2	1070	49	18082	4.48343	0.0790492	0.00228485	0.0382678
KEGG_PATHWAY	mmu00980:Metabolism of xenobiotics by cytochrome P450	17	1.44558	2.17991e-05	GSTA1, GSTA2, GSTA4, EPHX1, CBR3, GSTM6, GSTM5, ALDH3B1, MGST3, GSTM2, CBR1, UGT1A9, GSTM3, UGT2B35, GSTM4, GSTP2, MGST2	603	64	7720	3.4007	0.00563012	0.000268822	0.0284729
INTERPRO	IPR003081:Glutathione S-transferase, Mu class	5	0.42517	0.000291526	GSTM2, GSTM3, GSTM4, GSTM6, GSTM5	1147	7	20594	12.8248	0.39367	0.040837	0.491122
UP_SEQ_FEATURE	domain:GST N-terminal	9	0.765306	0.0003177	GSTA1, GSTA2, GSTM2, GSTM3, GSTA4, EEF1G, GSTM6, GSTM5, GSTP2	1095	30	18012	4.93479	0.564212	0.0881582	0.561803
GOTERM_MF_DIRECT	GO:0043295~glutathione binding	6	0.510204	0.00134213	GSS, GSTM2, GSTA4, GSTM4, GSTM5, GSTP2	1039	15	17446	6.71646	0.76929	0.0477107	2.12289
KEGG_PATHWAY	mmu00982:Drug metabolism - cytochrome P450	14	1.19048	0.00149811	GSTA1, GSTA2, GSTA4, GSTM6, GSTM5, ALDH3B1, MGST3, GSTM2, UGT1A9, GSTM3, UGT2B35, GSTM4, GSTP2, MGST2	603	66	7720	2.71571	0.321792	0.00942607	1.93943
KEGG_PATHWAY	mmu05204:Chemical carcinogenesis	16	1.36054	0.0047096	GSTA1, GSTA2, GSTA4, EPHX1, GSTM6, GSTM5, ALDH3B1, MGST3, GSTM2, CBR1, UGT1A9, GSTM3, UGT2B35, GSTM4, GSTP2, MGST2	603	92	7720	2.22655	0.705556	0.0236888	5.98049
GOTERM_BP_DIRECT	GO:0018916~nitrobenzene metabolic process	3	0.255102	0.0193401	GSTM2, GSTM4, GSTM5	1070	4	18082	12.6743	1	0.350385	30.4348
GOTERM_BP_DIRECT	GO:0042178~xenobiotic catabolic process	3	0.255102	0.0601243	GSTM2, GSTM4, GSTM5	1070	7	18082	7.24246	1	0.647119	68.4076
Annotation Cluster 14	Enrichment Score: 4.102683801866286
Category	Term	Count	%	PValue	Genes	List Total	Pop Hits	Pop Total	Fold Enrichment	Bonferroni	Benjamini	FDR
GOTERM_MF_DIRECT	GO:0003924~GTPase activity	34	2.89116	2.58619e-07	SEPT2, TUBB2B, GNAI2, RAB5C, RHOQ, ARF6, RRAGD, RRAGC, CDC42, KRAS, IGTP, RAC2, TUBB5, RALB, TUBB6, RRAS, GNG2, TUBA1A, TUBA1B, RHOG, GNL3, ARHGDIB, GTPBP2, IRGM1, IFI47, NRAS, RAB32, GNGT2, TUBA8, GNB1, RIT1, RAP1B, GBP3, GBP2	1039	209	17446	2.73157	0.000282372	2.56735e-05	0.000413192
UP_KEYWORDS	Prenylation	26	2.21088	5.14102e-07	LMNB1, RAB5C, NAP1L1, RHOQ, CDC42, KRAS, RAC2, RALB, RRAS, RHOB, GNG2, RHOC, RHOD, RHOG, RAB8B, LMNA, ALDH3B1, RAB32, NRAS, RAB31, GNGT2, PTP4A3, GNG10, RRAS2, RAP1B, GBP2	1174	157	22680	3.19925	0.00019534	8.8799e-06	0.000711716
UP_SEQ_FEATURE	propeptide:Removed in mature form	36	3.06122	1.05698e-06	PSMB10, ART2B, PDGFA, RHOQ, CD52, LY6A, CDC42, LY6D, KRAS, RAC2, LY6E, FOLR2, TPP1, RALB, RHOB, RRAS, RHOC, GNG2, RHOD, NT5E, RHOG, LY6C1, RAB8B, BST2, ACTA2, PSMB8, THY1, PSMB9, NRAS, GNGT2, GNG10, RRAS2, SORT1, RAP1B, GBP2, CD14	1095	238	18012	2.48813	0.00275913	0.00275913	0.00187406
GOTERM_BP_DIRECT	GO:0007264~small GTPase mediated signal transduction	33	2.80612	9.7983e-06	RAB5C, CDC42SE1, RHOQ, ARF6, RGL1, CDC42, ARL11, KRAS, RAC2, HMOX1, RASGRP1, ARHGAP1, RALB, RAPGEF5, RRAS, RHOB, RHOC, RHOD, DOCK10, RHOG, RAB8B, RALBP1, G3BP2, VAV1, ARHGAP30, NRAS, RAB32, RAB31, ARF2, RRAS2, ARL8A, RAP1B, RIT1	1070	236	18082	2.363	0.0384164	0.00134991	0.0182061
UP_KEYWORDS	GTP-binding	38	3.23129	9.90293e-06	SEPT2, TUBB2B, GNAI2, RAB5C, RHOQ, ARF6, RRAGD, RRAGC, CDC42, ARL11, KRAS, RAC2, TUBB5, RALB, TUBB6, RHOB, RRAS, RHOC, RHOD, TUBA1A, TUBA1B, RHOG, GNL3, GTPBP2, IRGM1, RAB8B, SEPT11, NRAS, RAB32, RAB31, TUBA8, ARF2, RRAS2, ARL8A, RIT1, RAP1B, GBP3, GBP2	1174	332	22680	2.21116	0.00375606	0.000150514	0.0137087
GOTERM_MF_DIRECT	GO:0005525~GTP binding	46	3.91156	9.95229e-06	HSP90AB1, SEPT2, TUBB2B, GNAI2, RAB5C, RHOQ, ARF6, RRAGD, RRAGC, CDC42, ARL11, KRAS, IGTP, RAC2, TUBB5, TGM2, RALB, TUBB6, RHOB, RRAS, RHOC, RHOD, TUBA1A, TUBA1B, RHOG, EHD4, GNL3, GTPBP2, IRGM1, HSP90AA1, RAB8B, IFI47, SEPT11, NRAS, RAB32, TUBA8, RAB31, GVIN1, ARF2, NME1, RRAS2, ARL8A, RIT1, RAP1B, GBP3, GBP2	1039	383	17446	2.01669	0.0108091	0.000775982	0.0158995
UP_SEQ_FEATURE	nucleotide phosphate-binding region:GTP	39	3.31633	5.50492e-05	SEPT2, TUBB2B, GNAI2, RAB5C, RHOQ, ARF6, RRAGD, RRAGC, CDC42, ARL11, KRAS, RAC2, TUBB5, RALB, TUBB6, RHOB, RRAS, RHOC, RHOD, TUBA1A, TUBA1B, RHOG, GNL3, GTPBP2, IRGM1, RAB8B, SEPT11, NRAS, RAB32, RAB31, TUBA8, GVIN1, ARF2, RRAS2, ARL8A, RIT1, RAP1B, GBP3, GBP2	1095	319	18012	2.01104	0.134028	0.0236985	0.0975601
INTERPRO	IPR027417:P-loop containing nucleoside triphosphate hydrolase	79	6.71769	9.24356e-05	KIF23, KIF22, SEPT2, CTPS, FIGNL1, ZNFX1, RAB5C, RHOQ, RNF213, IQGAP1, KIF2C, CDC42, ARL11, MCM7, NUBP1, DDX24, RALB, RHOB, RRAS, RHOC, DDX21, RHOD, NSF, RHOG, GNL3, GTPBP2, MPP1, IFI47, MCM2, ABCC12, MYH9, MCM4, MCM5, MCM6, ATP6V1A, RRAS2, EIF4A1, ARL8A, GBP3, GBP2, TPST2, PFKFB4, GNAI2, ARF6, MYO9B, ATP6V1B2, RRAGD, SAMD9L, MYO9A, RRAGC, IGTP, KRAS, NAIP2, RAC2, NAIP5, TOR1B, DHX58, DCAKD, EHD4…	1147	909	20594	1.56042	0.146685	0.0174708	0.155969
UP_SEQ_FEATURE	short sequence motif:Effector region	17	1.44558	0.000331211	RAB8B, RAB5C, RHOQ, NRAS, CDC42, RAB32, RAB31, KRAS, RAC2, RRAS2, RALB, RRAS, RHOB, RAP1B, RHOC, RHOD, RHOG	1095	100	18012	2.79638	0.57934	0.0829497	0.58563
INTERPRO	IPR005225:Small GTP-binding protein domain	22	1.87075	0.000340488	RAB8B, RAB5C, RHOQ, ARF6, NRAS, RAB32, CDC42, ARL11, RAB31, KRAS, RAC2, ARF2, RRAS2, RALB, RRAS, RHOB, ARL8A, RHOC, RAP1B, RIT1, RHOD, RHOG	1147	165	20594	2.39396	0.442547	0.040882	0.573384
INTERPRO	IPR001806:Small GTPase superfamily	18	1.53061	0.00124841	RAB8B, RAB5C, RHOQ, NRAS, CDC42, RAB32, RAB31, KRAS, RAC2, RRAS2, RALB, RRAS, RHOB, RHOC, RAP1B, RIT1, RHOD, RHOG	1147	134	20594	2.41182	0.88277	0.0889894	2.08726
UP_SEQ_FEATURE	lipid moiety-binding region:S-geranylgeranyl cysteine	15	1.27551	0.00673886	RAB8B, RAB5C, CDC42, RAB32, RAB31, RAC2, GNG10, RALB, RRAS, RAP1B, GNG2, RHOC, RHOD, GBP2, RHOG	1095	110	18012	2.24309	1	0.569009	11.298
INTERPRO	IPR020849:Small GTPase superfamily, Ras type	7	0.595238	0.022226	NRAS, KRAS, RRAS2, RALB, RRAS, RIT1, RAP1B	1147	40	20594	3.14207	1	0.544858	31.582
GOTERM_MF_DIRECT	GO:0019003~GDP binding	9	0.765306	0.0250732	RAB31, RAB8B, KRAS, RAB5C, RALB, RHOB, RRAS, RAP1B, RRAGC	1039	60	17446	2.51867	1	0.370072	33.3489
Annotation Cluster 15	Enrichment Score: 3.4654017929073366
Category	Term	Count	%	PValue	Genes	List Total	Pop Hits	Pop Total	Fold Enrichment	Bonferroni	Benjamini	FDR
UP_KEYWORDS	LIM domain	15	1.27551	2.24845e-05	MICALL2, PDLIM7, LMO2, CRIP2, LIMK1, LMO4, PDLIM4, FBLIM1, CSRP1, LPXN, NRAP, LASP1, PRICKLE3, ZYX, TES	1174	74	22680	3.91593	0.00850782	0.000275582	0.0311229
INTERPRO	IPR001781:Zinc finger, LIM-type	15	1.27551	4.99654e-05	MICALL2, PDLIM7, LMO2, CRIP2, LIMK1, LMO4, PDLIM4, FBLIM1, CSRP1, LPXN, NRAP, LASP1, PRICKLE3, ZYX, TES	1147	74	20594	3.63946	0.0821698	0.0106606	0.0843365
SMART	SM00132:LIM	15	1.27551	0.000147046	MICALL2, PDLIM7, LMO2, CRIP2, LIMK1, LMO4, PDLIM4, FBLIM1, CSRP1, LPXN, NRAP, LASP1, PRICKLE3, ZYX, TES	645	74	10425	3.27624	0.0504471	0.0171067	0.201095
UP_SEQ_FEATURE	domain:LIM zinc-binding 1	11	0.935374	0.000726054	LPXN, LMO2, PDLIM7, LIMK1, CRIP2, LMO4, PRICKLE3, FBLIM1, ZYX, CSRP1, TES	1095	50	18012	3.61885	0.850221	0.158525	1.27954
UP_SEQ_FEATURE	domain:LIM zinc-binding 2	11	0.935374	0.000726054	LPXN, LMO2, PDLIM7, LIMK1, CRIP2, LMO4, PRICKLE3, FBLIM1, ZYX, CSRP1, TES	1095	50	18012	3.61885	0.850221	0.158525	1.27954
UP_SEQ_FEATURE	domain:LIM zinc-binding 3	6	0.510204	0.0185201	LPXN, PDLIM7, PRICKLE3, FBLIM1, ZYX, TES	1095	26	18012	3.796	1	0.847325	28.2117
Annotation Cluster 16	Enrichment Score: 3.028057167232803
Category	Term	Count	%	PValue	Genes	List Total	Pop Hits	Pop Total	Fold Enrichment	Bonferroni	Benjamini	FDR
GOTERM_CC_DIRECT	GO:0022627~cytosolic small ribosomal subunit	14	1.19048	6.66879e-06	RPS26, RPS19, RPS16, MRPS18A, RPS12, RPS9, RPS10, RPS11, RPS6, RPS5, RPS8, RPS24, RPS3, RPS7	1129	53	19662	4.6003	0.00427886	0.000164911	0.0099421
GOTERM_CC_DIRECT	GO:0015935~small ribosomal subunit	7	0.595238	0.00535177	RPS26, RPS16, RPS9, RPS6, RPS5, RPS24, RPS3	1129	29	19662	4.20372	0.968268	0.0384507	7.68877
GOTERM_BP_DIRECT	GO:0042274~ribosomal small subunit biogenesis	5	0.42517	0.0230826	RPS19, RPS16, RPS6, RPS24, RPS7	1070	19	18082	4.44712	1	0.39142	35.2061
Annotation Cluster 17	Enrichment Score: 2.915744312599342
Category	Term	Count	%	PValue	Genes	List Total	Pop Hits	Pop Total	Fold Enrichment	Bonferroni	Benjamini	FDR
GOTERM_BP_DIRECT	GO:0030593~neutrophil chemotaxis	16	1.36054	9.49196e-06	CCL3, CCL2, S100A8, LGALS3, CCL9, NCKAP1L, ITGB2, CCL5, CXADR, CCL4, VAV1, CCL7, CCL6, FCGR3, CKLF, SPP1	1070	69	18082	3.91862	0.037238	0.0013544	0.0176369
GOTERM_BP_DIRECT	GO:0050729~positive regulation of inflammatory response	15	1.27551	1.43349e-05	CCL3, CCL2, S100A8, TLR2, CCL9, TLR4, CTSS, CCL5, CCL4, CCL7, CCL6, CCR5, ETS1, TGM2, TNIP1	1070	63	18082	4.02359	0.0556999	0.00168421	0.0266344
GOTERM_BP_DIRECT	GO:0006935~chemotaxis	21	1.78571	1.83139e-05	HMGB2, CCL3, CCL2, S100A8, CCL9, CXCL9, NCKAP1L, FPR2, CCL5, FES, CCL4, CCL7, CCL6, CXCL10, EAR2, CCR5, RAC2, CXCL16, CKLF, CMTM7, CYR61	1070	118	18082	3.00746	0.0706032	0.0020898	0.0340262
UP_KEYWORDS	Chemotaxis	17	1.44558	2.4012e-05	CCL3, HMGB2, CCL2, S100A8, CCL9, CXCL9, FPR2, CCL5, CCL4, CCL7, CCL6, CXCL10, EAR2, CXCL16, CKLF, CMTM7, CYR61	1174	94	22680	3.49378	0.00908318	0.000285106	0.0332369
GOTERM_BP_DIRECT	GO:0048246~macrophage chemotaxis	7	0.595238	8.37913e-05	EDNRB, CCL3, CCL2, LGALS3, RPL13A, CKLF, MYO9B	1070	14	18082	8.44953	0.28467	0.00741706	0.15559
GOTERM_BP_DIRECT	GO:0071356~cellular response to tumor necrosis factor	18	1.53061	0.000243695	TNFRSF21, ICAM1, CCL3, DAB2IP, CCL2, RELA, CCL9, CCL5, CCL4, CCL7, CCL6, VCAM1, ACTR3, LCN2, CYBA, IRF1, COL1A1, KLF2	1070	110	18082	2.7653	0.622586	0.0155935	0.451876
INTERPRO	IPR000827:CC chemokine, conserved site	7	0.595238	0.000304801	CCL3, CCL2, CCL9, CCL5, CCL4, CCL7, CCL6	1147	18	20594	6.98237	0.40733	0.039441	0.513432
GOTERM_MF_DIRECT	GO:0008009~chemokine activity	11	0.935374	0.000438383	CCL3, CCL2, CXCL16, CKLF, CCL9, CXCL9, CCL5, CCL4, CCL7, CCL6, CXCL10	1039	48	17446	3.84797	0.380485	0.020603	0.698105
GOTERM_BP_DIRECT	GO:0048247~lymphocyte chemotaxis	9	0.765306	0.000535449	CCL3, CCL2, CXCL16, CKLF, CCL9, CCL5, CCL4, CCL7, CCL6	1070	33	18082	4.60884	0.882498	0.0281469	0.990325
GOTERM_BP_DIRECT	GO:0071346~cellular response to interferon-gamma	13	1.10544	0.000576296	MRC1, CCL3, CCL2, RPL13A, AIF1, CCL9, H2-AB1, CCL5, GBP3, CCL4, GBP2, CCL7, CCL6	1070	68	18082	3.2307	0.900211	0.0298698	1.06549
GOTERM_BP_DIRECT	GO:0071347~cellular response to interleukin-1	14	1.19048	0.000782854	ICAM1, CCL3, DAB2IP, CCL2, RELA, CCL9, CCL5, SOX9, CCL4, CCL7, CCL6, LCN2, IRF1, KLF2	1070	80	18082	2.95734	0.956329	0.0379177	1.44477
GOTERM_BP_DIRECT	GO:0048245~eosinophil chemotaxis	5	0.42517	0.00191298	CCL3, CCL2, LGALS3, CCL5, CCL7	1070	10	18082	8.44953	0.999527	0.0703145	3.49564
GOTERM_BP_DIRECT	GO:0060326~cell chemotaxis	13	1.10544	0.00199878	CCL3, HMGB2, CCL2, CXCL9, CCL9, FPR2, CCL4, PRKCD, CCL6, CXCL10, VCAM1, ARRB2, RHOG	1070	78	18082	2.81651	0.999664	0.0726864	3.64967
GOTERM_BP_DIRECT	GO:0002548~monocyte chemotaxis	9	0.765306	0.00205423	CCL3, RPS19, CCL2, LGALS3, CCL9, MYO9B, CCL4, CCL7, CCL6	1070	40	18082	3.80229	0.999731	0.0739566	3.7491
GOTERM_BP_DIRECT	GO:2000503~positive regulation of natural killer cell chemotaxis	4	0.340136	0.00360023	CCL3, CCL5, CCL4, CCL7	1070	6	18082	11.266	0.999999	0.110622	6.48252
INTERPRO	IPR001811:Chemokine interleukin-8-like domain	9	0.765306	0.00599077	CCL3, CCL2, CCL9, CXCL9, CCL5, CCL4, CCL7, CCL6, CXCL10	1147	50	20594	3.23184	0.999967	0.268353	9.64849
SMART	SM00199:SCY	9	0.765306	0.00851594	CCL3, CCL2, CCL9, CXCL9, CCL5, CCL4, CCL7, CCL6, CXCL10	645	48	10425	3.03052	0.95073	0.2843	11.0476
GOTERM_BP_DIRECT	GO:0070098~chemokine-mediated signaling pathway	9	0.765306	0.0149237	CCL3, CCL2, CCL9, CXCL9, CCL5, CCL4, CCL7, CCL6, CXCL10	1070	55	18082	2.7653	1	0.302301	24.3769
UP_KEYWORDS	Cytokine	19	1.61565	0.0160673	CCL3, CCL2, IL1RN, CCL9, CXCL9, CCL5, CCL4, CCL7, CCL6, MIF, CXCL10, CXCL16, GRN, CKLF, GDF10, CMTM7, GDF15, IL1A, SPP1	1174	200	22680	1.83526	0.997877	0.0787914	20.0877
GOTERM_BP_DIRECT	GO:0051928~positive regulation of calcium ion transport	6	0.510204	0.0297179	TSPO, CCL3, ARRB2, CCL5, CCL4, F2R	1070	30	18082	3.37981	1	0.451224	42.9135
GOTERM_BP_DIRECT	GO:0043922~negative regulation by host of viral transcription	4	0.340136	0.0303341	CCL3, JUN, CCL5, CCL4	1070	12	18082	5.63302	1	0.45647	43.5835
GOTERM_MF_DIRECT	GO:0005125~cytokine activity	21	1.78571	0.0305209	CCL3, CCL2, IL1RN, CCL9, CXCL9, CCL5, CCL4, CCL7, TGFB1, CCL6, MIF, TIMP1, CXCL10, CXCL16, GRN, CKLF, GDF10, CMTM7, GDF15, IL1A, SPP1	1039	214	17446	1.64773	1	0.410733	39.0567
GOTERM_MF_DIRECT	GO:0048020~CCR chemokine receptor binding	4	0.340136	0.230901	CCL3, CCL9, CCL4, CCL6	1039	28	17446	2.39874	1	0.869091	98.4922
Annotation Cluster 18	Enrichment Score: 2.8507104886078465
Category	Term	Count	%	PValue	Genes	List Total	Pop Hits	Pop Total	Fold Enrichment	Bonferroni	Benjamini	FDR
KEGG_PATHWAY	mmu05322:Systemic lupus erythematosus	29	2.46599	7.24629e-06	HIST1H2AF, HIST1H2AD, SNRPD1, HIST2H3C1, C1QC, HIST2H2AC, H2AFZ, H2AFX, HIST2H3B, ACTN4, FCGR4, H2-DMB1, ACTN1, H2-AB1, CD40, FCGR1, H2-DMB2, C1QA, C1QB, CD86, H2-EB1, HIST1H2AI, HIST1H2AH, H2-AA, H3F3B, HIST1H2AK, H2-DMA, HIST1H2AO, HIST1H2AN	603	147	7720	2.52569	0.00187504	0.000125112	0.00946557
UP_KEYWORDS	Citrullination	17	1.44558	2.4012e-05	HIST2H3B, CCDC86, HIST1H2AF, HIST1H1C, HIST1H2AD, HIST2H3C1, CXCL10, CDCA8, RPL13A, HIST2H2AC, HIST1H2AI, HIST1H2AH, HIST1H2AK, H3F3B, RPS11, HIST1H2AO, HIST1H2AN	1174	94	22680	3.49378	0.00908318	0.000285106	0.0332369
UP_KEYWORDS	Chromosome	40	3.40136	0.00018598	CLSPN, HMGB2, SEPT2, HIST1H2AF, HIST1H2AD, HIST2H3C1, AURKB, DAXX, KIF2C, SPC25, CDCA8, NCAPH, NUDCD2, CENPA, NSMCE1, INCENP, HIST2H2AC, H2AFZ, H2AFX, TPR, HIST2H3B, MKI67, HIST1H1C, NUSAP1, BIRC5, HMGA1, ESCO2, REC8, MAD2L1, ZWINT, HIST1H2AI, LRMP, HIST1H2AH, BUB1B, CENPT, H3F3B, HIST1H2AK, PES1, HIST1H2AO, HIST1H2AN	1174	409	22680	1.88935	0.0682391	0.00168142	0.257162
INTERPRO	IPR007125:Histone core	14	1.19048	0.000445323	HIST2H3B, HIST1H2AF, HIST1H2AD, HIST2H3C1, CENPA, HIST2H2AC, HIST1H2AI, H2AFZ, HIST1H2AH, H2AFX, H3F3B, HIST1H2AK, HIST1H2AO, HIST1H2AN	1147	80	20594	3.14207	0.534361	0.0496798	0.749304
INTERPRO	IPR002119:Histone H2A	10	0.85034	0.000994455	HIST1H2AF, HIST1H2AD, HIST2H2AC, HIST1H2AI, H2AFZ, HIST1H2AH, HIST1H2AK, H2AFX, HIST1H2AO, HIST1H2AN	1147	47	20594	3.82014	0.818651	0.0780844	1.666
SMART	SM00414:H2A	10	0.85034	0.00173468	HIST1H2AF, HIST1H2AD, HIST2H2AC, HIST1H2AI, H2AFZ, HIST1H2AH, HIST1H2AK, H2AFX, HIST1H2AO, HIST1H2AN	645	46	10425	3.51365	0.457266	0.115053	2.34853
UP_KEYWORDS	Nucleosome core	14	1.19048	0.00192268	HIST2H3B, HIST1H2AF, HIST1H2AD, HIST2H3C1, CENPA, HIST2H2AC, HIST1H2AI, H2AFZ, HIST1H2AH, H2AFX, H3F3B, HIST1H2AK, HIST1H2AO, HIST1H2AN	1174	100	22680	2.7046	0.518727	0.0142373	2.62912
UP_SEQ_FEATURE	chain:Histone H2A type 1	5	0.42517	0.00211428	HIST1H2AD, HIST1H2AI, HIST1H2AH, HIST1H2AO, HIST1H2AN	1095	10	18012	8.22466	0.996044	0.326444	3.68315
UP_SEQ_FEATURE	chain:Histone H2A type 1-H	5	0.42517	0.00211428	HIST1H2AD, HIST1H2AI, HIST1H2AH, HIST1H2AO, HIST1H2AN	1095	10	18012	8.22466	0.996044	0.326444	3.68315
GOTERM_CC_DIRECT	GO:0000786~nucleosome	15	1.27551	0.00348146	HIST2H3B, HIST1H2AF, HIST1H1C, HIST1H2AD, HIST2H3C1, CENPA, HIST2H2AC, HIST1H2AI, H2AFZ, HIST1H2AH, H2AFX, H3F3B, HIST1H2AK, HIST1H2AO, HIST1H2AN	1129	108	19662	2.41881	0.893806	0.0266562	5.06674
GOTERM_BP_DIRECT	GO:0006342~chromatin silencing	11	0.935374	0.00365646	HIST1H2AF, HIST1H2AD, HIST2H2AC, MORF4L2, HIST1H2AI, H2AFZ, HIST1H2AH, HIST1H2AK, H2AFX, HIST1H2AO, HIST1H2AN	1070	63	18082	2.95063	1	0.111399	6.58055
GOTERM_CC_DIRECT	GO:0000790~nuclear chromatin	24	2.04082	0.00618708	E2F1, ACTB, HMGB2, PPARD, HIST1H2AF, HIST1H2AD, RELA, ENC1, HAT1, PAWR, STAT1, UHRF1, TIMELESS, JUN, HIST2H2AC, IRF1, HIST1H2AI, H2AFZ, HIST1H2AH, HIST1H2AK, H2AFX, CHAF1A, HIST1H2AO, HIST1H2AN	1129	228	19662	1.8332	0.981512	0.0433719	8.83785
INTERPRO	IPR009072:Histone-fold	15	1.27551	0.00849997	HIST2H3B, HIST1H2AF, HIST1H2AD, HIST2H3C1, CENPA, HIST2H2AC, HIST1H2AI, H2AFZ, HIST1H2AH, CENPT, H2AFX, H3F3B, HIST1H2AK, HIST1H2AO, HIST1H2AN	1147	123	20594	2.18959	1	0.319877	13.4234
KEGG_PATHWAY	mmu05034:Alcoholism	25	2.12585	0.0245588	HIST2H3B, DDC, GNAI2, HIST1H2AF, HIST1H2AD, HAT1, HIST2H3C1, NRAS, GNGT2, KRAS, GNB1, GNG10, HIST2H2AC, MAPK3, H2AFZ, HIST1H2AI, CALM3, HIST1H2AH, H3F3B, H2AFX, GNG2, HIST1H2AK, CALM2, HIST1H2AO, HIST1H2AN	603	202	7720	1.58449	0.998404	0.0878967	27.7344
UP_SEQ_FEATURE	cross-link:Glycyl lysine isopeptide (Lys-Gly) (interchain with G-Cter in ubiquitin)	28	2.38095	0.0493955	MCL1, HIST1H2AF, HIST1H2AD, HIST2H3C1, TPM1, RPS3, FOS, PFN1, HIST2H2AC, TUBB5, H2AFZ, H2AFX, TUBA1B, HIST2H3B, HIST1H1C, LIG1, RPL29, UHRF1, NME1, IKBKG, HIST1H2AI, CALM3, HIST1H2AH, UBD, HIST1H2AK, CALM2, HIST1H2AO, HIST1H2AN	1095	318	18012	1.44837	1	0.957268	59.2688
Annotation Cluster 19	Enrichment Score: 2.7719787632512496
Category	Term	Count	%	PValue	Genes	List Total	Pop Hits	Pop Total	Fold Enrichment	Bonferroni	Benjamini	FDR
GOTERM_MF_DIRECT	GO:0001530~lipopolysaccharide binding	7	0.595238	0.00109453	SFTPD, TLR2, TLR4, LBP, SPON2, TREM2, CD14	1039	21	17446	5.59705	0.697563	0.0403986	1.73446
GOTERM_BP_DIRECT	GO:0071223~cellular response to lipoteichoic acid	5	0.42517	0.00120395	TLR2, TLR4, LBP, TREM2, CD14	1070	9	18082	9.38837	0.991903	0.0526773	2.21371
GOTERM_MF_DIRECT	GO:0070891~lipoteichoic acid binding	4	0.340136	0.0036663	TLR2, LBP, TREM2, CD14	1039	6	17446	11.1941	0.981884	0.0910808	5.69951
Annotation Cluster 20	Enrichment Score: 2.5463366268292997
Category	Term	Count	%	PValue	Genes	List Total	Pop Hits	Pop Total	Fold Enrichment	Bonferroni	Benjamini	FDR
GOTERM_CC_DIRECT	GO:0005874~microtubule	35	2.97619	0.000596999	KIF23, KIF22, TUBB2B, PRC1, AURKA, DAXX, IQGAP1, GTSE1, ARHGAP4, KIF2C, EIF3A, DYNLL1, INCENP, CEP170, TUBB5, TUBB6, NDRG1, TUBA1A, TUBA1B, SLC8A1, KIF3A, NUSAP1, BIRC5, DPYSL2, REEP4, TUBA8, EML1, TBCD, RASSF1, KIF20B, CLIP2, MAPRE2, STMN1, MAPRE1, BIN1	1129	327	19662	1.86403	0.318858	0.00708561	0.886385
UP_KEYWORDS	Microtubule	27	2.29592	0.00129442	KIF23, KIF22, TUBB2B, PRC1, AURKA, GTSE1, KIF2C, DYNLL1, CEP170, INCENP, TUBB5, TUBB6, NDRG1, TUBA1A, TUBA1B, KIF3A, NUSAP1, BIRC5, REEP4, TUBA8, EML1, RASSF1, KIF20B, MAPRE2, CLIP2, STMN1, MAPRE1	1174	264	22680	1.97576	0.388718	0.00999456	1.77716
GOTERM_MF_DIRECT	GO:0008017~microtubule binding	20	1.70068	0.0297127	KIF23, KIF22, KIF3A, S100A8, PRC1, VAPA, NUSAP1, BIRC5, DPYSL2, FES, REEP4, RPS3, KIF2C, EML1, MAST2, KIF20B, CLIP2, NDRG1, MAPRE2, MAPRE1	1039	200	17446	1.67911	1	0.412136	38.2399
Annotation Cluster 21	Enrichment Score: 2.538762873833934
Category	Term	Count	%	PValue	Genes	List Total	Pop Hits	Pop Total	Fold Enrichment	Bonferroni	Benjamini	FDR
GOTERM_BP_DIRECT	GO:0019886~antigen processing and presentation of exogenous peptide antigen via MHC class II	9	0.765306	3.17148e-07	H2-EB1, UNC93B1, IFI30, H2-DMB1, H2-AA, H2-AB1, H2-DMA, CD74, H2-DMB2	1070	14	18082	10.8637	0.00126715	7.92442e-05	0.000589337
KEGG_PATHWAY	mmu05150:Staphylococcus aureus infection	17	1.44558	6.16252e-07	ITGAL, ICAM1, FCGR4, H2-DMB1, ITGB2, H2-AB1, FPR2, FCGR1, C1QC, H2-DMB2, FCGR3, C1QA, C1QB, H2-EB1, H2-AA, H2-DMA, SELPLG	603	50	7720	4.3529	0.000159597	1.59608e-05	0.000805021
KEGG_PATHWAY	mmu05416:Viral myocarditis	20	1.70068	6.92147e-06	BID, ACTB, ITGAL, ICAM1, H2-M3, H2-D1, H2-DMB1, ITGB2, H2-AB1, CD40, CXADR, H2-DMB2, CCND1, CD86, RAC2, H2-EB1, H2-AA, H2-T23, H2-T10, H2-DMA	603	79	7720	3.24118	0.00179106	0.000128039	0.00904129
GOTERM_BP_DIRECT	GO:0019882~antigen processing and presentation	14	1.19048	1.14607e-05	RAB8B, UNC93B1, H2-D1, H2-DMB1, H2-AB1, CTSS, CD74, H2-DMB2, PSMB8, PSMB9, RAB32, H2-EB1, H2-AA, H2-DMA	1070	54	18082	4.38124	0.0447861	0.00147697	0.0212946
KEGG_PATHWAY	mmu04514:Cell adhesion molecules (CAMs)	30	2.55102	1.74585e-05	GLG1, ITGAL, H2-D1, CDH1, ITGB2, CDH5, SDC3, VCAM1, H2-T10, ESAM, SELPLG, ICAM1, CD8B1, H2-M3, SELL, ICAM2, H2-DMB1, H2-AB1, NRXN1, CD40, H2-DMB2, SIGLEC1, CD86, PECAM1, H2-EB1, CD274, CLDN1, H2-AA, H2-T23, H2-DMA	603	162	7720	2.37086	0.00451158	0.000265952	0.022804
GOTERM_CC_DIRECT	GO:0042613~MHC class II protein complex	7	0.595238	2.40956e-05	H2-EB1, H2-DMB1, H2-AA, H2-AB1, H2-DMA, CD74, H2-DMB2	1129	12	19662	10.159	0.0153743	0.000516323	0.0359184
KEGG_PATHWAY	mmu04612:Antigen processing and presentation	19	1.61565	4.53937e-05	HSP90AB1, CD8B1, HSP90AA1, H2-M3, LGMN, H2-D1, IFI30, H2-DMB1, H2-AB1, CTSS, CD74, H2-DMB2, PSME1, H2-EB1, H2-AA, H2-T23, H2-T10, H2-DMA, KLRD1	603	82	7720	2.96647	0.0116884	0.000470179	0.0592826
UP_KEYWORDS	MHC II	6	0.510204	0.00013045	H2-EB1, H2-DMB1, H2-AA, H2-AB1, H2-DMA, H2-DMB2	1174	11	22680	10.5374	0.0483655	0.00123859	0.180443
KEGG_PATHWAY	mmu05321:Inflammatory bowel disease (IBD)	15	1.27551	0.000130484	RELA, TLR2, H2-DMB1, TLR4, H2-AB1, STAT1, TGFB1, H2-DMB2, JUN, H2-EB1, H2-AA, IL2RG, H2-DMA, IL1A, IFNGR1	603	59	7720	3.25491	0.0332328	0.00108965	0.17032
INTERPRO	IPR014745:MHC class II, alpha/beta chain, N-terminal	6	0.510204	0.00018429	H2-EB1, H2-DMB1, H2-AA, H2-AB1, H2-DMA, H2-DMB2	1147	11	20594	9.79345	0.271137	0.0283424	0.31073
GOTERM_BP_DIRECT	GO:0002504~antigen processing and presentation of peptide or polysaccharide antigen via MHC class II	5	0.42517	0.00120395	H2-EB1, H2-DMB1, H2-AA, H2-AB1, H2-DMA	1070	9	18082	9.38837	0.991903	0.0526773	2.21371
GOTERM_MF_DIRECT	GO:0023026~MHC class II protein complex binding	6	0.510204	0.00134213	HSP90AB1, HSP90AA1, H2-DMB1, H2-DMA, CD74, H2-DMB2	1039	15	17446	6.71646	0.76929	0.0477107	2.12289
KEGG_PATHWAY	mmu05332:Graft-versus-host disease	12	1.02041	0.00186957	CD86, H2-M3, H2-EB1, H2-D1, H2-DMB1, H2-AA, H2-T10, H2-T23, H2-AB1, H2-DMA, H2-DMB2, IL1A	603	52	7720	2.95446	0.384101	0.0114735	2.41491
KEGG_PATHWAY	mmu05330:Allograft rejection	12	1.02041	0.00346766	CD86, H2-M3, H2-EB1, H2-D1, H2-DMB1, H2-AA, H2-T10, H2-T23, H2-AB1, CD40, H2-DMA, H2-DMB2	603	56	7720	2.74343	0.593302	0.0189602	4.43633
INTERPRO	IPR011162:MHC classes I/II-like antigen recognition protein	11	0.935374	0.00466882	H2-Q5, H2-M3, H2-EB1, H2-D1, H2-DMB1, H2-AA, H2-T10, H2-T23, H2-AB1, H2-DMA, H2-DMB2	1147	69	20594	2.86234	0.999675	0.234849	7.59793
INTERPRO	IPR000353:MHC class II, beta chain, N-terminal	4	0.340136	0.00507902	H2-EB1, H2-DMB1, H2-AB1, H2-DMB2	1147	7	20594	10.2598	0.99984	0.245624	8.23884
GOTERM_BP_DIRECT	GO:0051085~chaperone mediated protein folding requiring cofactor	5	0.42517	0.00564728	TOR1B, H2-DMB1, H2-DMA, CD74, H2-DMB2	1070	13	18082	6.49964	1	0.152334	9.98895
SMART	SM00921:SM00921	4	0.340136	0.006807	H2-EB1, H2-DMB1, H2-AB1, H2-DMB2	645	7	10425	9.23588	0.909667	0.259576	8.92578
INTERPRO	IPR003006:Immunoglobulin/major histocompatibility complex, conserved site	12	1.02041	0.00736818	H2-Q5, H2-M3, H2-EB1, H2-D1, H2-DMB1, H2-AA, H2-T10, H2-T23, H2-AB1, H2-DMA, SIRPA, H2-DMB2	1147	85	20594	2.53478	0.999997	0.297083	11.7395
KEGG_PATHWAY	mmu04940:Type I diabetes mellitus	12	1.02041	0.00773814	CD86, H2-M3, H2-EB1, H2-D1, H2-DMB1, H2-AA, H2-T10, H2-T23, H2-AB1, H2-DMA, H2-DMB2, IL1A	603	62	7720	2.47793	0.866275	0.0372502	9.64991
KEGG_PATHWAY	mmu05310:Asthma	7	0.595238	0.00875421	H2-EB1, H2-DMB1, H2-AA, H2-AB1, CD40, H2-DMA, H2-DMB2	603	24	7720	3.73411	0.897442	0.0412958	10.8511
INTERPRO	IPR003597:Immunoglobulin C1-set	13	1.10544	0.010285	H2-Q5, H2-M3, H2-EB1, H2-D1, H2-DMB1, H2-AA, H2-T10, H2-T23, H2-AB1, H2-DMA, SIRPA, H2-DMB2, LOC665506	1147	101	20594	2.311	1	0.344524	16.0181
KEGG_PATHWAY	mmu04672:Intestinal immune network for IgA production	9	0.765306	0.0144089	CD86, H2-EB1, H2-DMB1, H2-AA, H2-AB1, CD40, H2-DMA, H2-DMB2, TGFB1	603	42	7720	2.74343	0.976694	0.0597636	17.2707
SMART	SM00407:IGc1	13	1.10544	0.0172874	H2-Q5, H2-M3, H2-EB1, H2-D1, H2-DMB1, H2-AA, H2-T10, H2-T23, H2-AB1, H2-DMA, SIRPA, H2-DMB2, LOC665506	645	98	10425	2.14404	0.997842	0.400424	21.2354
UP_SEQ_FEATURE	domain:Ig-like C1-type	7	0.595238	0.0201471	H2-EB1, H2-D1, H2-DMB1, H2-AA, H2-T23, H2-AB1, H2-DMA	1095	36	18012	3.19848	1	0.850443	30.2927
UP_SEQ_FEATURE	region of interest:Beta-1	3	0.255102	0.0203678	H2-EB1, H2-DMB1, H2-AB1	1095	4	18012	12.337	1	0.843527	30.5706
UP_SEQ_FEATURE	region of interest:Beta-2	3	0.255102	0.0203678	H2-EB1, H2-DMB1, H2-AB1	1095	4	18012	12.337	1	0.843527	30.5706
KEGG_PATHWAY	mmu05320:Autoimmune thyroid disease	12	1.02041	0.020689	CD86, H2-M3, H2-EB1, H2-D1, H2-DMB1, H2-AA, H2-T10, H2-T23, H2-AB1, CD40, H2-DMA, H2-DMB2	603	71	7720	2.16383	0.995549	0.0765397	23.8984
UP_SEQ_FEATURE	region of interest:Connecting peptide	7	0.595238	0.0257834	H2-EB1, H2-D1, H2-DMB1, H2-AA, H2-T23, H2-AB1, H2-DMA	1095	38	18012	3.03014	1	0.865782	37.0701
GOTERM_BP_DIRECT	GO:0001916~positive regulation of T cell mediated cytotoxicity	4	0.340136	0.0985732	STX7, H2-M3, H2-D1, H2-T23	1070	19	18082	3.5577	1	0.789815	85.4622
UP_SEQ_FEATURE	region of interest:Alpha-1	4	0.340136	0.118058	H2-D1, H2-AA, H2-T23, H2-DMA	1095	20	18012	3.28986	1	0.99409	89.22
UP_SEQ_FEATURE	region of interest:Alpha-2	4	0.340136	0.118058	H2-D1, H2-AA, H2-T23, H2-DMA	1095	20	18012	3.28986	1	0.99409	89.22
GOTERM_MF_DIRECT	GO:0042605~peptide antigen binding	6	0.510204	0.127401	H2-M3, H2-D1, H2-AA, H2-T10, H2-T23, H2-AB1	1039	45	17446	2.23882	1	0.738337	88.6656
INTERPRO	IPR001039:MHC class I, alpha chain, alpha1/alpha2	5	0.42517	0.240025	H2-Q5, H2-M3, H2-D1, H2-T10, H2-T23	1147	45	20594	1.99496	1	0.985638	99.029
GOTERM_BP_DIRECT	GO:0002474~antigen processing and presentation of peptide antigen via MHC class I	4	0.340136	0.359016	H2-M3, H2-D1, H2-T10, H2-T23	1070	36	18082	1.87767	1	0.990367	99.9743
GOTERM_BP_DIRECT	GO:0045582~positive regulation of T cell differentiation	3	0.255102	0.376658	H2-AA, H2-DMA, CD74	1070	22	18082	2.30442	1	0.992329	99.9847
INTERPRO	IPR011161:MHC class I-like antigen recognition	5	0.42517	0.405073	H2-Q5, H2-M3, H2-D1, H2-T10, H2-T23	1147	58	20594	1.54782	1	0.99877	99.9845
Annotation Cluster 22	Enrichment Score: 2.4905273900641802
Category	Term	Count	%	PValue	Genes	List Total	Pop Hits	Pop Total	Fold Enrichment	Bonferroni	Benjamini	FDR
UP_KEYWORDS	GTPase activation	20	1.70068	0.000790459	DAB2IP, ABR, TBC1D10C, RALBP1, ARHGAP17, MYO9B, MYO9A, TBC1D22A, ARHGAP25, ARHGAP30, RGS10, RGS1, GMIP, TBCD, ARHGAP1, RANBP1, RASA3, TBC1D1, ARHGAP9, ARHGDIB	1174	163	22680	2.37038	0.259547	0.00624072	1.08877
INTERPRO	IPR008936:Rho GTPase activation protein	14	1.19048	0.00125215	ARHGAP4, ARHGAP30, DAB2IP, ABR, GMIP, RALBP1, ARHGAP1, MYO9B, ARHGAP17, RASA3, MYO9A, IQGAP1, ARHGAP25, ARHGAP9	1147	89	20594	2.82433	0.883519	0.0856891	2.09344
GOTERM_MF_DIRECT	GO:0005096~GTPase activator activity	27	2.29592	0.00171517	AGFG1, ARHGAP17, MYO9B, MYO9A, ARL2BP, ARHGAP4, RGS10, GMIP, ARHGAP1, RANBP1, TBC1D1, RASA3, ARHGAP9, ARHGDIB, DAB2IP, ABR, TBC1D10C, RALBP1, NCKAP1L, TBC1D22A, ARHGAP25, THY1, ARHGAP30, RGS1, JUN, TBCD, SH3BGRL3	1039	235	17446	1.9292	0.846579	0.0568976	2.70539
INTERPRO	IPR000198:Rho GTPase-activating protein domain	11	0.935374	0.00336522	ARHGAP4, ARHGAP30, ABR, GMIP, RALBP1, ARHGAP1, MYO9B, ARHGAP17, MYO9A, ARHGAP9, ARHGAP25	1147	66	20594	2.99244	0.996925	0.192845	5.53301
SMART	SM00324:RhoGAP	11	0.935374	0.00552417	ARHGAP4, ARHGAP30, ABR, GMIP, RALBP1, ARHGAP1, MYO9B, ARHGAP17, MYO9A, ARHGAP9, ARHGAP25	645	64	10425	2.77798	0.857712	0.277461	7.30231
UP_SEQ_FEATURE	domain:Rho-GAP	9	0.765306	0.0361171	ARHGAP30, ABR, GMIP, RALBP1, ARHGAP1, MYO9B, ARHGAP17, MYO9A, ARHGAP25	1095	63	18012	2.3499	1	0.920377	47.9114
Annotation Cluster 23	Enrichment Score: 2.439981663050136
Category	Term	Count	%	PValue	Genes	List Total	Pop Hits	Pop Total	Fold Enrichment	Bonferroni	Benjamini	FDR
GOTERM_BP_DIRECT	GO:0030833~regulation of actin filament polymerization	9	0.765306	4.56261e-05	ARPC1A, ARPC1B, PFN2, CORO1A, ARPC3, ARPC2, HCLS1, FCHSD1, ARPC5	1070	24	18082	6.33715	0.166746	0.00443932	0.0847505
GOTERM_CC_DIRECT	GO:0005885~Arp2/3 protein complex	6	0.510204	0.000212699	ACTR3, ARPC1A, ARPC1B, ARPC3, ARPC2, ARPC5	1129	11	19662	9.49932	0.127838	0.00296907	0.316647
GOTERM_BP_DIRECT	GO:0034314~Arp2/3 complex-mediated actin nucleation	6	0.510204	0.00180577	ACTR3, ARPC1A, ARPC1B, ARPC3, ARPC2, ARPC5	1070	16	18082	6.33715	0.999273	0.0677511	3.30283
BIOCARTA	m_rhoPathway:Rho cell motility signaling pathway	10	0.85034	0.00837762	ACTR3, ARPC1A, ARHGAP4, PFN1, ARPC1B, ARPC3, LIMK1, ARPC2, ARHGEF5, VCL	175	28	1289	2.63061	0.855571	0.475332	10.2244
BIOCARTA	m_actinYPathway:Y branching of actin filaments	7	0.595238	0.0190298	ACTR3, ARPC1A, ARPC1B, PIRA1, ARPC3, ARPC2, WASF2	175	17	1289	3.03294	0.987954	0.468096	21.8329
BIOCARTA	m_cdc42racPathway:Role of PI3K subunit p85 in regulation of Actin Organization and Cell Migration	6	0.510204	0.0304092	ACTR3, ARPC1A, CDC42, ARPC1B, ARPC3, ARPC2	175	14	1289	3.15673	0.999177	0.545785	32.6932
BIOCARTA	m_mPRpathway:How Progesterone Initiates the Oocyte Maturation	8	0.680272	0.0979321	ACTR3, ARPC1A, CCNB1, ARPC1B, ARPC3, ARPC2, GNB1, MAPK3	175	30	1289	1.96419	1	0.794094	73.3223
Annotation Cluster 24	Enrichment Score: 2.4231181378573723
Category	Term	Count	%	PValue	Genes	List Total	Pop Hits	Pop Total	Fold Enrichment	Bonferroni	Benjamini	FDR
GOTERM_MF_DIRECT	GO:0030246~carbohydrate binding	31	2.63605	4.00384e-05	GLG1, CDIPT, TALDO1, FCNA, HEXB, PGD, G6PDX, CD72, MAN2B2, GALNT10, CD93, CLEC4F, FBXO6, SFTPD, CLEC4A1, CLEC4A3, MAN2B1, SELPLG, KLRD1, MRC1, LGALS3, SELL, LGALS1, GUSB, CLEC4N, SIGLEC1, CD207, CLEC4B1, CLEC7A, CLEC1B, PYGB	1039	229	17446	2.27304	0.0427807	0.00256862	0.0639497
UP_KEYWORDS	Lectin	21	1.78571	0.000647979	GLG1, MRC1, LGALS3, SELL, FCNA, LGALS1, CD72, CLEC4N, SIGLEC1, GALNT10, CD207, CD93, CLEC4F, SFTPD, CLEC4A1, CLEC4B1, CLEC7A, CLEC4A3, KLRD1, SELPLG, CLEC1B	1174	173	22680	2.34503	0.218322	0.00534029	0.893333
INTERPRO	IPR016187:C-type lectin fold	19	1.61565	0.00117418	MRC1, COL4A2, COL4A1, SELL, CD72, CLEC4N, LYVE1, THBD, CD207, CD44, CD93, CLEC4F, SFTPD, CLEC4A1, CLEC4B1, CLEC7A, CLEC4A3, KLRD1, CLEC1B	1147	145	20594	2.35268	0.866822	0.087566	1.96429
INTERPRO	IPR016186:C-type lectin-like	17	1.44558	0.00398454	MRC1, SELL, CD72, CLEC4N, LYVE1, THBD, CD207, CD44, CD93, CLEC4F, SFTPD, CLEC4A1, CLEC4B1, CLEC7A, CLEC4A3, KLRD1, CLEC1B	1147	137	20594	2.22795	0.998942	0.217048	6.51938
INTERPRO	IPR001304:C-type lectin	15	1.27551	0.00910618	MRC1, SELL, CD72, CLEC4N, THBD, CD207, CD93, CLEC4F, SFTPD, CLEC4A1, CLEC4B1, CLEC7A, CLEC4A3, KLRD1, CLEC1B	1147	124	20594	2.17194	1	0.331359	14.3129
SMART	SM00034:CLECT	15	1.27551	0.0205908	MRC1, SELL, CD72, CLEC4N, THBD, CD207, CD93, CLEC4F, SFTPD, CLEC4A1, CLEC4B1, CLEC7A, CLEC4A3, KLRD1, CLEC1B	645	124	10425	1.95518	0.99934	0.407328	24.7833
INTERPRO	IPR018378:C-type lectin, conserved site	8	0.680272	0.0220927	MRC1, CD207, CLEC4F, SELL, SFTPD, CLEC4B1, CLEC4A3, CLEC4N	1147	51	20594	2.81642	1	0.550073	31.4244
UP_SEQ_FEATURE	domain:C-type lectin	11	0.935374	0.0819688	THBD, CD207, CD93, CLEC4F, SELL, SFTPD, CLEC7A, CD72, KLRD1, CLEC4N, CLEC1B	1095	100	18012	1.80942	1	0.987519	78.0495
Annotation Cluster 25	Enrichment Score: 2.3242873505381816
Category	Term	Count	%	PValue	Genes	List Total	Pop Hits	Pop Total	Fold Enrichment	Bonferroni	Benjamini	FDR
GOTERM_BP_DIRECT	GO:0019262~N-acetylneuraminate catabolic process	4	0.340136	0.00360023	AMDHD2, RENBP, GNPDA1, NAGK	1070	6	18082	11.266	0.999999	0.110622	6.48252
KEGG_PATHWAY	mmu00520:Amino sugar and nucleotide sugar metabolism	11	0.935374	0.00392103	AMDHD2, RENBP, GNPDA1, NANS, HKDC1, HK3, HEXA, HEXB, UAP1L1, NAGK, UGP2	603	49	7720	2.87407	0.638518	0.0209757	5.00272
GOTERM_BP_DIRECT	GO:0006044~N-acetylglucosamine metabolic process	5	0.42517	0.00754064	AMDHD2, RENBP, GNPDA1, HEXB, NAGK	1070	14	18082	6.03538	1	0.186055	13.1211
Annotation Cluster 26	Enrichment Score: 2.225842966203575
Category	Term	Count	%	PValue	Genes	List Total	Pop Hits	Pop Total	Fold Enrichment	Bonferroni	Benjamini	FDR
UP_KEYWORDS	Chromosome	40	3.40136	0.00018598	CLSPN, HMGB2, SEPT2, HIST1H2AF, HIST1H2AD, HIST2H3C1, AURKB, DAXX, KIF2C, SPC25, CDCA8, NCAPH, NUDCD2, CENPA, NSMCE1, INCENP, HIST2H2AC, H2AFZ, H2AFX, TPR, HIST2H3B, MKI67, HIST1H1C, NUSAP1, BIRC5, HMGA1, ESCO2, REC8, MAD2L1, ZWINT, HIST1H2AI, LRMP, HIST1H2AH, BUB1B, CENPT, H3F3B, HIST1H2AK, PES1, HIST1H2AO, HIST1H2AN	1174	409	22680	1.88935	0.0682391	0.00168142	0.257162
UP_KEYWORDS	Centromere	16	1.36054	0.0039785	SEPT2, BIRC5, AURKB, DAXX, KIF2C, SPC25, CDCA8, REC8, NUDCD2, MAD2L1, CENPA, INCENP, ZWINT, BUB1B, CENPT, TPR	1174	134	22680	2.30669	0.780158	0.0257799	5.36927
GOTERM_CC_DIRECT	GO:0005694~chromosome	33	2.80612	0.00495178	CLSPN, HMGB2, SEPT2, HIST1H2AF, AURKB, DAXX, KIF2C, SPC25, CDCA8, NCAPH, NUDCD2, CENPA, NSMCE1, INCENP, HIST2H2AC, CDCA2, H2AFZ, H2AFX, TPR, MKI67, HIST1H1C, NUSAP1, BIRC5, ESCO2, REC8, MAD2L1, ZWINT, HIST1H2AH, BUB1B, LRMP, CENPT, HIST1H2AK, PES1	1129	344	19662	1.67066	0.958907	0.0364349	7.13376
GOTERM_CC_DIRECT	GO:0000775~chromosome, centromeric region	17	1.44558	0.00700444	SEPT2, MKI67, BIRC5, AURKB, DAXX, KIF2C, SPC25, CDCA8, REC8, NUDCD2, MAD2L1, CENPA, INCENP, ZWINT, BUB1B, CENPT, TPR	1129	141	19662	2.09973	0.989108	0.04794	9.94931
UP_KEYWORDS	Kinetochore	12	1.02041	0.00990472	KIF2C, SPC25, SEPT2, MAD2L1, NUDCD2, CENPA, INCENP, ZWINT, BUB1B, CENPT, BIRC5, TPR	1174	95	22680	2.44024	0.977236	0.0533442	12.873
GOTERM_CC_DIRECT	GO:0000776~kinetochore	14	1.19048	0.020203	SEPT2, BIRC5, AURKB, SPC25, KIF2C, NUDCD2, MAD2L1, DYNLL1, CENPA, ZWINT, INCENP, BUB1B, CENPT, TPR	1129	120	19662	2.0318	0.999998	0.11963	26.2355
GOTERM_CC_DIRECT	GO:0000777~condensed chromosome kinetochore	10	0.85034	0.0511116	KIF2C, SPC25, SEPT2, MAD2L1, NUDCD2, INCENP, ZWINT, BUB1B, CENPT, BIRC5	1129	84	19662	2.07326	1	0.246843	54.2598
Annotation Cluster 27	Enrichment Score: 2.12731874048665
Category	Term	Count	%	PValue	Genes	List Total	Pop Hits	Pop Total	Fold Enrichment	Bonferroni	Benjamini	FDR
INTERPRO	IPR018525:Mini-chromosome maintenance, conserved site	5	0.42517	0.000130718	MCM7, MCM2, MCM4, MCM5, MCM6	1147	6	20594	14.9622	0.200945	0.0221829	0.220496
KEGG_PATHWAY	mmu03030:DNA replication	11	0.935374	0.000236262	RPA1, POLD4, MCM7, POLD1, LIG1, MCM2, RNASEH2B, MCM4, FEN1, MCM5, MCM6	603	35	7720	4.02369	0.059364	0.00191064	0.308194
UP_SEQ_FEATURE	domain:MCM	5	0.42517	0.000777558	MCM7, MCM2, MCM4, MCM5, MCM6	1095	8	18012	10.2808	0.869101	0.155866	1.36972
INTERPRO	IPR001208:Mini-chromosome maintenance, DNA-dependent ATPase	5	0.42517	0.000959023	MCM7, MCM2, MCM4, MCM5, MCM6	1147	9	20594	9.97481	0.807272	0.0830079	1.6071
GOTERM_CC_DIRECT	GO:0042555~MCM complex	5	0.42517	0.00107561	MCM7, MCM2, MCM4, MCM5, MCM6	1129	9	19662	9.67523	0.499422	0.0110991	1.5917
SMART	SM00350:MCM	5	0.42517	0.0014154	MCM7, MCM2, MCM4, MCM5, MCM6	645	9	10425	8.97933	0.392604	0.117188	1.92015
GOTERM_BP_DIRECT	GO:0006268~DNA unwinding involved in DNA replication	5	0.42517	0.00191298	MCM7, MCM2, MCM4, TOP2A, MCM6	1070	10	18082	8.44953	0.999527	0.0703145	3.49564
UP_KEYWORDS	DNA replication	13	1.10544	0.00359277	RPA1, POLK, POLD4, MCM7, POLD1, LIG1, MCM2, CHAF1A, MCM4, FEN1, MCM5, MCM6, CDT1	1174	95	22680	2.64359	0.745311	0.0241276	4.86066
GOTERM_BP_DIRECT	GO:0006260~DNA replication	16	1.36054	0.0059966	POLK, LIG1, MCM2, MCM4, 2810417H13RIK, MCM5, CDT1, MCM6, RPA1, POLD4, MCM7, POLD1, TBRG1, CHAF1A, TNFAIP1, FEN1	1070	123	18082	2.19825	1	0.15782	10.5747
GOTERM_MF_DIRECT	GO:0003678~DNA helicase activity	5	0.42517	0.0195035	MCM7, MCM2, MCM4, MCM5, MCM6	1039	18	17446	4.66421	1	0.323659	26.998
INTERPRO	IPR012340:Nucleic acid-binding, OB-fold	11	0.935374	0.0277621	RPA1, POLR2G, MCM7, LIG1, EXOSC1, EIF1A, MCM2, RPS11, MCM4, MCM5, MCM6	1147	90	20594	2.19446	1	0.565254	37.8371
GOTERM_CC_DIRECT	GO:0000784~nuclear chromosome, telomeric region	14	1.19048	0.0305287	HIST2H3B, PML, HAT1, HIST2H3C1, MCM2, MCM4, MCM5, MCM6, RPA1, MCM7, POLD1, H3F3B, HIST1H2AK, FEN1	1129	127	19662	1.91981	1	0.167147	37.0134
GOTERM_BP_DIRECT	GO:0006270~DNA replication initiation	5	0.42517	0.0501704	MCM7, MCM2, MCM4, MCM5, MCM6	1070	24	18082	3.52064	1	0.591282	61.5761
GOTERM_MF_DIRECT	GO:0003697~single-stranded DNA binding	7	0.595238	0.372773	RPA1, SSBP4, POLR2G, MCM7, NME1, MCM4, MCM6	1039	83	17446	1.41612	1	0.951776	99.942
GOTERM_MF_DIRECT	GO:0004003~ATP-dependent DNA helicase activity	3	0.255102	0.379713	MCM7, MCM4, MCM6	1039	22	17446	2.2897	1	0.953472	99.9514
BIOCARTA	m_mcmPathway:CDK Regulation of DNA Replication	3	0.255102	0.541262	MCM7, MCM4, MCM6	175	13	1289	1.69978	1	0.966012	99.9954
Annotation Cluster 28	Enrichment Score: 2.0141187643436296
Category	Term	Count	%	PValue	Genes	List Total	Pop Hits	Pop Total	Fold Enrichment	Bonferroni	Benjamini	FDR
GOTERM_BP_DIRECT	GO:0045071~negative regulation of viral genome replication	8	0.680272	0.00226109	PLSCR1, BST2, IFITM1, OASL1, SLPI, RSAD2, CCL5, EIF2AK2	1070	32	18082	4.22477	0.999883	0.0796747	4.11917
GOTERM_BP_DIRECT	GO:0035456~response to interferon-beta	4	0.340136	0.013225	PLSCR1, BST2, IFITM1, STAT1	1070	9	18082	7.5107	1	0.277147	21.9165
GOTERM_BP_DIRECT	GO:0035455~response to interferon-alpha	4	0.340136	0.0303341	PLSCR1, BST2, IFITM1, EIF2AK2	1070	12	18082	5.63302	1	0.45647	43.5835
Annotation Cluster 29	Enrichment Score: 1.9094785398608751
Category	Term	Count	%	PValue	Genes	List Total	Pop Hits	Pop Total	Fold Enrichment	Bonferroni	Benjamini	FDR
GOTERM_MF_DIRECT	GO:0005200~structural constituent of cytoskeleton	13	1.10544	0.00210616	TUBB2B, VIM, ARPC5, TPM1, ACTR3, ARPC1B, TUBA8, ARPC3, ARPC2, TUBB5, TUBB6, TUBA1A, TUBA1B	1039	78	17446	2.79852	0.899977	0.0654745	3.31244
INTERPRO	IPR017975:Tubulin, conserved site	6	0.510204	0.00406593	TUBA8, TUBB2B, TUBB5, TUBB6, TUBA1A, TUBA1B	1147	20	20594	5.3864	0.99908	0.214222	6.64827
INTERPRO	IPR018316:Tubulin/FtsZ, 2-layer sandwich domain	6	0.510204	0.00406593	TUBA8, TUBB2B, TUBB5, TUBB6, TUBA1A, TUBA1B	1147	20	20594	5.3864	0.99908	0.214222	6.64827
INTERPRO	IPR000217:Tubulin	6	0.510204	0.0050954	TUBA8, TUBB2B, TUBB5, TUBB6, TUBA1A, TUBA1B	1147	21	20594	5.1299	0.999844	0.239622	8.26436
INTERPRO	IPR023123:Tubulin, C-terminal	6	0.510204	0.0050954	TUBA8, TUBB2B, TUBB5, TUBB6, TUBA1A, TUBA1B	1147	21	20594	5.1299	0.999844	0.239622	8.26436
INTERPRO	IPR008280:Tubulin/FtsZ, C-terminal	6	0.510204	0.0050954	TUBA8, TUBB2B, TUBB5, TUBB6, TUBA1A, TUBA1B	1147	21	20594	5.1299	0.999844	0.239622	8.26436
INTERPRO	IPR003008:Tubulin/FtsZ, GTPase domain	6	0.510204	0.0050954	TUBA8, TUBB2B, TUBB5, TUBB6, TUBA1A, TUBA1B	1147	21	20594	5.1299	0.999844	0.239622	8.26436
SMART	SM00864:SM00864	6	0.510204	0.0063124	TUBA8, TUBB2B, TUBB5, TUBB6, TUBA1A, TUBA1B	645	20	10425	4.84884	0.892365	0.27271	8.30299
SMART	SM00865:SM00865	6	0.510204	0.0063124	TUBA8, TUBB2B, TUBB5, TUBB6, TUBA1A, TUBA1B	645	20	10425	4.84884	0.892365	0.27271	8.30299
KEGG_PATHWAY	mmu04540:Gap junction	14	1.19048	0.0152245	TUBB2B, GNAI2, PDGFA, GJA1, PRKCB, NRAS, TUBA8, KRAS, MAPK3, TUBB5, TUBB6, PDGFC, TUBA1A, TUBA1B	603	86	7720	2.08415	0.981192	0.0611232	18.1605
GOTERM_BP_DIRECT	GO:0007017~microtubule-based process	7	0.595238	0.0321826	TUBA8, TUBB2B, DYNLL1, TUBB5, TUBB6, TUBA1A, TUBA1B	1070	41	18082	2.88521	1	0.473281	45.5489
INTERPRO	IPR002453:Beta tubulin	3	0.255102	0.0692712	TUBB2B, TUBB5, TUBB6	1147	8	20594	6.733	1	0.815017	70.2451
INTERPRO	IPR013838:Beta tubulin, autoregulation binding site	3	0.255102	0.0692712	TUBB2B, TUBB5, TUBB6	1147	8	20594	6.733	1	0.815017	70.2451
INTERPRO	IPR002452:Alpha tubulin	3	0.255102	0.0858605	TUBA8, TUBA1A, TUBA1B	1147	9	20594	5.98489	1	0.850706	78.0381
BIOCARTA	m_mta3Pathway:Downregulated of MTA-3 in ER-negative Breast Tumors	6	0.510204	0.120738	ALDOA, TUBA8, HSPB1, CDH1, TUBA1A, TUBA1B	175	20	1289	2.20971	1	0.824631	80.788
Annotation Cluster 30	Enrichment Score: 1.8860178427776566
Category	Term	Count	%	PValue	Genes	List Total	Pop Hits	Pop Total	Fold Enrichment	Bonferroni	Benjamini	FDR
UP_KEYWORDS	Peroxidase	7	0.595238	0.000689078	GPX2, GPX4, PTGS1, GPX3, PRDX5, GPX7, PRDX3	1174	22	22680	6.14682	0.230443	0.00555769	0.949744
GOTERM_MF_DIRECT	GO:0004602~glutathione peroxidase activity	7	0.595238	0.000822879	GPX2, MGST3, GPX4, GPX3, GPX7, GSTP2, MGST2	1039	20	17446	5.8769	0.593005	0.0339843	1.30664
GOTERM_MF_DIRECT	GO:0004601~peroxidase activity	8	0.680272	0.00192852	GPX2, GPX4, PTGS1, GPX3, PRDX5, CYGB, GPX7, PRDX3	1039	31	17446	4.3332	0.878517	0.0618808	3.03708
INTERPRO	IPR000889:Glutathione peroxidase	4	0.340136	0.00779203	GPX2, GPX4, GPX3, GPX7	1147	8	20594	8.97733	0.999999	0.304272	12.3737
UP_KEYWORDS	Selenocysteine	6	0.510204	0.0082013	GPX2, GPX4, GPX3, TXNRD1, SEPN1, 2700094K13RIK	1174	25	22680	4.63646	0.956253	0.0456326	10.7748
PIR_SUPERFAMILY	PIRSF000303:glutathione peroxidase	4	0.340136	0.0264448	GPX2, GPX4, GPX3, GPX7	159	8	1807	5.68239	0.969319	0.969319	26.8098
KEGG_PATHWAY	mmu00590:Arachidonic acid metabolism	8	0.680272	0.547878	GPX2, CBR1, TBXAS1, PLA2G12A, PTGS1, GPX3, GPX7, CBR3	603	89	7720	1.1508	1	0.774586	99.9969
KEGG_PATHWAY	mmu04918:Thyroid hormone synthesis	5	0.42517	0.806251	GPX2, ATP1B3, GPX3, GPX7, PRKCB	603	70	7720	0.914475	1	0.921552	100
Annotation Cluster 31	Enrichment Score: 1.8609719568698215
Category	Term	Count	%	PValue	Genes	List Total	Pop Hits	Pop Total	Fold Enrichment	Bonferroni	Benjamini	FDR
BIOCARTA	m_neutrophilPathway:Neutrophil and Its Surface Molecules	6	0.510204	0.00168641	ITGAL, ICAM1, CD44, SELL, PECAM1, ITGB2	175	8	1289	5.52429	0.321725	0.321725	2.14064
BIOCARTA	m_lymphocytePathway:Adhesion Molecules on Lymphocyte	6	0.510204	0.00338195	ITGAL, ICAM1, CD44, SELL, PECAM1, ITGB2	175	9	1289	4.91048	0.541212	0.322661	4.25018
BIOCARTA	m_monocytePathway:Monocyte and its Surface Molecules	6	0.510204	0.00986259	ITGAL, ICAM1, CD44, SELL, PECAM1, ITGB2	175	11	1289	4.01766	0.897681	0.434426	11.9328
KEGG_PATHWAY	mmu05144:Malaria	10	0.85034	0.0107526	VCAM1, ITGAL, ICAM1, CCL2, PECAM1, TLR2, TLR4, ITGB2, CD40, TGFB1	603	48	7720	2.66722	0.939191	0.047936	13.1706
BIOCARTA	m_thelperPathway:T Helper Cell Surface Molecules	6	0.510204	0.0218877	ITGAL, ICAM1, CD3G, CD3E, ITGB2, THY1	175	13	1289	3.39956	0.993842	0.470732	24.7027
BIOCARTA	m_tcytotoxicPathway:T Cytotoxic Cell Surface Molecules	6	0.510204	0.0218877	ITGAL, ICAM1, CD3G, CD3E, ITGB2, THY1	175	13	1289	3.39956	0.993842	0.470732	24.7027
BIOCARTA	m_ctlPathway:CTL mediated immune response against target cells	6	0.510204	0.040758	ITGAL, ICAM1, CD3G, CD3E, H2-D1, ITGB2	175	15	1289	2.94629	0.99993	0.615985	41.3441
BIOCARTA	m_blymphocytePathway:B Lymphocyte Cell Surface Molecules	4	0.340136	0.109641	ITGAL, ICAM1, ITGB2, CD40	175	9	1289	3.27365	1	0.811636	77.4367
Annotation Cluster 32	Enrichment Score: 1.7891833921098657
Category	Term	Count	%	PValue	Genes	List Total	Pop Hits	Pop Total	Fold Enrichment	Bonferroni	Benjamini	FDR
GOTERM_BP_DIRECT	GO:0030048~actin filament-based movement	7	0.595238	0.000296158	WASF2, WIPF3, MYO9B, EVL, WIPF1, MYH9, WAS	1070	17	18082	6.95844	0.694014	0.0186215	0.548904
SMART	SM00246:WH2	4	0.340136	0.033947	WASF2, WIPF3, WIPF1, WAS	645	12	10425	5.3876	0.999995	0.532242	37.6714
INTERPRO	IPR003124:WH2 domain	4	0.340136	0.0751321	WASF2, WIPF3, WIPF1, WAS	1147	18	20594	3.98993	1	0.828559	73.2556
UP_SEQ_FEATURE	domain:WH2	4	0.340136	0.0922816	WASF2, WIPF3, WIPF1, WAS	1095	18	18012	3.6554	1	0.989105	82.0339
Annotation Cluster 33	Enrichment Score: 1.7767612158559494
Category	Term	Count	%	PValue	Genes	List Total	Pop Hits	Pop Total	Fold Enrichment	Bonferroni	Benjamini	FDR
GOTERM_BP_DIRECT	GO:0002906~negative regulation of mature B cell apoptotic process	4	0.340136	0.00188287	BCL10, CD44, CD74, MIF	1070	5	18082	13.5193	0.999466	0.0698879	3.44152
GOTERM_BP_DIRECT	GO:0043518~negative regulation of DNA damage response, signal transduction by p53 class mediator	5	0.42517	0.00564728	CD44, PSMD10, MDM2, CD74, MIF	1070	13	18082	6.49964	1	0.152334	9.98895
GOTERM_BP_DIRECT	GO:0002821~positive regulation of adaptive immune response	3	0.255102	0.077093	CD44, CD74, MIF	1070	8	18082	6.33715	1	0.725646	77.481
GOTERM_BP_DIRECT	GO:1902166~negative regulation of intrinsic apoptotic signaling pathway in response to DNA damage by p53 class mediator	3	0.255102	0.0953411	CD44, CD74, MIF	1070	9	18082	5.63302	1	0.780715	84.4625
Annotation Cluster 34	Enrichment Score: 1.7751532104963041
Category	Term	Count	%	PValue	Genes	List Total	Pop Hits	Pop Total	Fold Enrichment	Bonferroni	Benjamini	FDR
GOTERM_MF_DIRECT	GO:0035091~phosphatidylinositol binding	14	1.19048	0.00226044	SH3PXD2B, SGK1, PLD1, SNX6, EXOC8, SNX5, NCF4, SNX8, SNX2, FES, DAB2, SNX24, SNX10, PLEKHA1	1039	89	17446	2.6413	0.915516	0.0681705	3.55098
UP_SEQ_FEATURE	domain:PX	9	0.765306	0.0039055	SH3PXD2B, PLD1, SNX6, SNX5, NCF4, SNX8, SNX2, SNX24, SNX10	1095	43	18012	3.44288	0.999964	0.452123	6.70298
INTERPRO	IPR001683:Phox homologous domain	9	0.765306	0.00676687	SH3PXD2B, PLD1, SNX6, SNX5, NCF4, SNX8, SNX2, SNX24, SNX10	1147	51	20594	3.16847	0.999991	0.283157	10.8323
GOTERM_CC_DIRECT	GO:0030904~retromer complex	6	0.510204	0.00871542	VPS29, SNX6, SNX5, SNX8, SNX2, M6PR	1129	23	19662	4.54315	0.996406	0.0575272	12.2351
GOTERM_BP_DIRECT	GO:0016050~vesicle organization	6	0.510204	0.0118595	SNX6, SNX5, SNX8, SNX2, SORT1, SNX10	1070	24	18082	4.22477	1	0.25778	19.8841
INTERPRO	IPR015404:Vps5 C-terminal	3	0.255102	0.0276438	SNX6, SNX5, SNX2	1147	5	20594	10.7728	1	0.569989	37.7093
SMART	SM00312:PX	7	0.595238	0.0427277	SH3PXD2B, PLD1, NCF4, SNX8, SNX2, SNX24, SNX10	645	42	10425	2.6938	1	0.595123	44.9944
GOTERM_BP_DIRECT	GO:0042147~retrograde transport, endosome to Golgi	8	0.680272	0.0674098	VPS29, UBE2O, TBC1D10C, SNX6, SNX5, SNX2, VAMP3, CLN5	1070	61	18082	2.21627	1	0.684301	72.6611
GOTERM_CC_DIRECT	GO:0019898~extrinsic component of membrane	8	0.680272	0.214773	SNX6, SNX5, SNX8, SNX2, MSN, TPR, SNX10, RPL29	1129	85	19662	1.6391	1	0.621547	97.2806
Annotation Cluster 35	Enrichment Score: 1.7347809776783696
Category	Term	Count	%	PValue	Genes	List Total	Pop Hits	Pop Total	Fold Enrichment	Bonferroni	Benjamini	FDR
GOTERM_MF_DIRECT	GO:0051400~BH domain binding	6	0.510204	0.000252235	BCL2A1D, MCL1, BCL2A1B, BOK, BAX, BCL2L1	1039	11	17446	9.15881	0.240789	0.0130322	0.402233
INTERPRO	IPR026298:Blc2 family	6	0.510204	0.000467462	BCL2A1D, MCL1, BCL2A1B, BOK, BAX, BCL2L1	1147	13	20594	8.28677	0.551727	0.0489104	0.786416
GOTERM_BP_DIRECT	GO:0097192~extrinsic apoptotic signaling pathway in absence of ligand	10	0.85034	0.000647186	LCN2, BCL2A1D, UNC5B, MCL1, BCL2A1B, BOK, BAX, BCL2L1, CASP2, IL1A	1070	42	18082	4.02359	0.924851	0.0326386	1.19581
INTERPRO	IPR002475:Bcl2-like	6	0.510204	0.000693955	BCL2A1D, MCL1, BCL2A1B, BOK, BAX, BCL2L1	1147	14	20594	7.69486	0.696156	0.0676742	1.16535
INTERPRO	IPR020717:Apoptosis regulator, Bcl-2, BH1 motif, conserved site	5	0.42517	0.000959023	BCL2A1D, MCL1, BCL2A1B, BAX, BCL2L1	1147	9	20594	9.97481	0.807272	0.0830079	1.6071
INTERPRO	IPR020726:Apoptosis regulator, Bcl-2, BH2 motif, conserved site	5	0.42517	0.000959023	BCL2A1D, MCL1, BCL2A1B, BAX, BCL2L1	1147	9	20594	9.97481	0.807272	0.0830079	1.6071
GOTERM_BP_DIRECT	GO:0001836~release of cytochrome c from mitochondria	7	0.595238	0.00348735	BID, BCL2A1D, BCL2A1B, BOK, JUN, BAX, BCL2L1	1070	26	18082	4.54975	0.999999	0.109015	6.28546
INTERPRO	IPR020728:Apoptosis regulator, Bcl-2, BH3 motif, conserved site	4	0.340136	0.00507902	BID, MCL1, BAX, BCL2L1	1147	7	20594	10.2598	0.99984	0.245624	8.23884
UP_SEQ_FEATURE	short sequence motif:BH3	5	0.42517	0.00829049	BID, MCL1, BOK, BAX, BCL2L1	1095	14	18012	5.87476	1	0.628114	13.723
GOTERM_CC_DIRECT	GO:0097136~Bcl-2 family protein complex	3	0.255102	0.00948885	MCL1, BAX, BCL2L1	1129	3	19662	17.4154	0.997824	0.0618627	13.2505
GOTERM_BP_DIRECT	GO:0008630~intrinsic apoptotic signaling pathway in response to DNA damage	9	0.765306	0.0134279	E2F1, BCL2A1D, MCL1, BCL2A1B, BOK, BAX, HMOX1, PML, BCL2L1	1070	54	18082	2.81651	1	0.279324	22.2143
UP_SEQ_FEATURE	short sequence motif:BH1	4	0.340136	0.0194288	MCL1, BOK, BAX, BCL2L1	1095	10	18012	6.57973	1	0.850358	29.3812
GOTERM_BP_DIRECT	GO:0008637~apoptotic mitochondrial changes	6	0.510204	0.0194655	BID, GCLC, MCL1, BAX, MAP3K1, GCLM	1070	27	18082	3.75535	1	0.350672	30.6001
GOTERM_MF_DIRECT	GO:0051434~BH3 domain binding	3	0.255102	0.0195777	MCL1, BAX, BCL2L1	1039	4	17446	12.5934	1	0.319925	27.0863
UP_SEQ_FEATURE	short sequence motif:BH2	4	0.340136	0.0255283	MCL1, BOK, BAX, BCL2L1	1095	11	18012	5.98157	1	0.87106	36.7773
GOTERM_MF_DIRECT	GO:0015267~channel activity	4	0.340136	0.0383573	BCL2A1D, PANX1, BCL2A1B, BAX	1039	13	17446	5.16651	1	0.447445	46.4681
GOTERM_CC_DIRECT	GO:0005741~mitochondrial outer membrane	15	1.27551	0.0568595	TSPO, MCL1, GJA1, RSAD2, BCL2L1, VAT1, RAB11FIP5, RAB32, SNN, BCL2A1D, BCL2A1B, BOK, SH3GLB1, NME1, BAX	1129	153	19662	1.70739	1	0.269245	58.2211
GOTERM_BP_DIRECT	GO:0051402~neuron apoptotic process	6	0.510204	0.124932	TNFRSF21, APP, BOK, BAX, BCL2L1, APAF1	1070	45	18082	2.25321	1	0.844179	91.6247
BIOCARTA	m_chemicalPathway:Apoptotic Signaling in Response to DNA Damage	6	0.510204	0.164817	BID, BAX, BCL2L1, APAF1, STAT1, PRKCB	175	22	1289	2.00883	1	0.822005	90.0641
KEGG_PATHWAY	mmu04210:Apoptosis	8	0.680272	0.1843	BID, BAX, RELA, IKBKG, BCL2L1, APAF1, CAPN2, IL3RA	603	60	7720	1.70702	1	0.413119	93.0128
GOTERM_BP_DIRECT	GO:0008053~mitochondrial fusion	3	0.255102	0.310787	BCL2A1D, BCL2A1B, BAX	1070	19	18082	2.66827	1	0.98304	99.9009
KEGG_PATHWAY	mmu05014:Amyotrophic lateral sclerosis (ALS)	6	0.510204	0.366295	BID, BAX, BCL2L1, APAF1, CASP1, DAXX	603	51	7720	1.50619	1	0.638872	99.7418
UP_KEYWORDS	Mitochondrion outer membrane	7	0.595238	0.515432	RAB32, SNN, SH3GLB1, BOK, BAX, BCL2L1, VAT1	1174	111	22680	1.21829	1	0.811478	99.9956
BIOCARTA	m_mitochondriaPathway:Role of Mitochondria in Apoptotic Signaling	4	0.340136	0.519939	BID, BAX, BCL2L1, APAF1	175	20	1289	1.47314	1	0.963465	99.9918
GOTERM_CC_DIRECT	GO:0031966~mitochondrial membrane	3	0.255102	0.981894	BOK, BAX, BCL2L1	1129	101	19662	0.517289	1	0.999983	100
Annotation Cluster 36	Enrichment Score: 1.702110523110482
Category	Term	Count	%	PValue	Genes	List Total	Pop Hits	Pop Total	Fold Enrichment	Bonferroni	Benjamini	FDR
GOTERM_CC_DIRECT	GO:0005783~endoplasmic reticulum	103	8.7585	0.00126528	CDIPT, VAPA, PTGS1, TRAPPC2L, TPD52, TLR7, FNDC3B, PLD3, PLD1, PLD4, CST3, IFI47, THY1, NPC2, BACE2, SDCBP, TRAPPC4, COL1A1, PACS2, TPST2, EEF1B2, PANX1, UNC93B1, OAS2, SERPINH1, CD74, SERINC1, ENTPD5, TMED10, ARL6IP5, ST6GAL1, OSBPL3, GUSB, RHBDF1, EPHX1, S100A10, SEPN1, REEP4, NOTCH1, CNIH4, GRINA, KCTD17, ALG12, PIP4K2C, RTN4, DNAJC10, H2-D1, GJA1, RTN3, FOS, CASP4, P4HA2, BOK, HMOX1, AGPAT9, …	1129	1323	19662	1.35585	0.556957	0.0126396	1.86991
UP_KEYWORDS	Endoplasmic reticulum	64	5.44218	0.0602945	RTN4, CDIPT, VAPA, PTGS1, DNAJC10, TRAPPC2L, GJA1, TLR7, RTN3, FOS, CASP4, P4HA2, BOK, HMOX1, AGPAT9, SRD5A3, PLD3, PLD1, SGK1, NPC2, BACE2, CYP2A5, LRMP, SDCBP, TRAPPC4, SORT1, DEGS1, PACS2, MTDH, PANX1, PML, UNC93B1, RSAD2, OAS2, SERPINH1, UGT1A9, SQSTM1, RASGRP1, ALOX5AP, SERINC1, RNASET2B, TOR1B, ENTPD5, TMED10, ARL6IP5, SOAT1, OSBPL3, TBXAS1, GUSB, CYP21A1, ARMC10, RHBDF1, EPHX1, SEPN1, TMED…	1174	997	22680	1.24011	1	0.224389	57.7233
GOTERM_CC_DIRECT	GO:0005789~endoplasmic reticulum membrane	50	4.2517	0.102614	RTN4, CDIPT, VAPA, PTGS1, TLR7, RTN3, CASP4, BOK, HMOX1, AGPAT9, SRD5A3, PLD3, SGK1, PLD1, PLD4, IFI47, CYP2A5, SDCBP, SORT1, LRMP, DEGS1, SRI, MTDH, PANX1, UNC93B1, RSAD2, IGTP, ALOX5AP, SERINC1, RASGRP1, TMED10, ARL6IP5, SOAT1, IRGM1, OSBPL3, TBXAS1, CYP21A1, ARMC10, RHBDF1, EPHX1, SEPN1, TMED9, GDPD1, REEP4, AGTRAP, MARCH1, MGST3, NOTCH1, BAX, ALG12	1129	710	19662	1.22644	1	0.396174	80.0948
Annotation Cluster 37	Enrichment Score: 1.6786276112396648
Category	Term	Count	%	PValue	Genes	List Total	Pop Hits	Pop Total	Fold Enrichment	Bonferroni	Benjamini	FDR
KEGG_PATHWAY	mmu05212:Pancreatic cancer	17	1.44558	2.68675e-05	E2F1, RALBP1, RELA, TGFBR1, ARHGEF6, TGFBR2, BCL2L1, STAT1, CDK4, TGFB1, CDC42, CCND1, KRAS, RAC2, IKBKG, MAPK3, RALB	603	65	7720	3.34839	0.00693462	0.00030251	0.0350919
KEGG_PATHWAY	mmu05219:Bladder cancer	11	0.935374	0.00094175	E2F1, NRAS, CDKN1A, CCND1, KRAS, RASSF1, MAPK3, MDM2, CDH1, CDK4, MMP2	603	41	7720	3.43486	0.216535	0.00640122	1.22327
KEGG_PATHWAY	mmu05220:Chronic myeloid leukemia	14	1.19048	0.00337389	E2F1, NRAS, CCND1, CDKN1A, KRAS, TGFBR1, RELA, IKBKG, MAPK3, TGFBR2, MDM2, BCL2L1, CDK4, TGFB1	603	72	7720	2.4894	0.58327	0.0192635	4.31881
KEGG_PATHWAY	mmu05214:Glioma	13	1.10544	0.00395496	E2F1, NRAS, CCND1, CDKN1A, KRAS, PDGFA, PLCG2, MAPK3, CALM3, MDM2, CDK4, CALM2, PRKCB	603	65	7720	2.56053	0.641693	0.0207284	5.04498
KEGG_PATHWAY	mmu05216:Thyroid cancer	8	0.680272	0.00580394	NRAS, CCND1, KRAS, MAPK3, CDH1, TPR, CTNNB1, TPM3	603	29	7720	3.53177	0.778559	0.0285761	7.322
BIOCARTA	m_p53Pathway:p53 Signaling Pathway	7	0.595238	0.01383	E2F1, CDKN1A, CCND1, BAX, MDM2, APAF1, CDK4	175	16	1289	3.2225	0.959364	0.473034	16.3513
KEGG_PATHWAY	mmu05215:Prostate cancer	14	1.19048	0.0182184	HSP90AB1, E2F1, HSP90AA1, PDGFA, RELA, CTNNB1, NRAS, CDKN1A, CCND1, KRAS, IKBKG, MAPK3, MDM2, PDGFC	603	88	7720	2.03679	0.991452	0.0686088	21.3518
GOTERM_BP_DIRECT	GO:0071157~negative regulation of cell cycle arrest	5	0.42517	0.0230826	CCND1, RASSF1, MDM2, CDK4, MIF	1070	19	18082	4.44712	1	0.39142	35.2061
KEGG_PATHWAY	mmu05218:Melanoma	11	0.935374	0.0475415	E2F1, NRAS, CDKN1A, CCND1, KRAS, PDGFA, MAPK3, MDM2, PDGFC, CDH1, CDK4	603	71	7720	1.98351	0.999997	0.144225	47.0749
KEGG_PATHWAY	mmu05221:Acute myeloid leukemia	9	0.765306	0.0671696	NRAS, EIF4EBP1, PPARD, CCND1, KRAS, RELA, IKBKG, MAPK3, PML	603	56	7720	2.05757	1	0.188932	59.6795
BIOCARTA	m_raccycdPathway:Influence of Ras and Rho proteins on G1 to S Transition	7	0.595238	0.126572	E2F1, CDKN1A, CCND1, RELA, IKBKG, MAPK3, CDK4	175	26	1289	1.98308	1	0.822577	82.3598
KEGG_PATHWAY	mmu05213:Endometrial cancer	7	0.595238	0.216661	NRAS, CCND1, KRAS, MAPK3, CDH1, CTNNA1, CTNNB1	603	52	7720	1.72343	1	0.45563	95.8824
GOTERM_CC_DIRECT	GO:0000307~cyclin-dependent protein kinase holoenzyme complex	3	0.255102	0.319814	CDKN1A, CCND1, CDK4	1129	20	19662	2.61231	1	0.745662	99.6804
BIOCARTA	m_cellcyclePathway:Cyclins and Cell Cycle Regulation	5	0.42517	0.410181	CCNB1, E2F1, CDKN1A, CCND1, CDK4	175	24	1289	1.53452	1	0.932684	99.885
BIOCARTA	m_g1Pathway:Cell Cycle: G1/S Check Point	5	0.42517	0.505327	E2F1, CDKN1A, CCND1, CDK4, TGFB1	175	27	1289	1.36402	1	0.960748	99.9879
Annotation Cluster 38	Enrichment Score: 1.619717592480547
Category	Term	Count	%	PValue	Genes	List Total	Pop Hits	Pop Total	Fold Enrichment	Bonferroni	Benjamini	FDR
UP_SEQ_FEATURE	domain:PLD phosphodiesterase 1	4	0.340136	0.00388944	PLD3, PGS1, PLD1, PLD4	1095	6	18012	10.9662	0.999962	0.470952	6.6763
UP_SEQ_FEATURE	domain:PLD phosphodiesterase 2	4	0.340136	0.00388944	PLD3, PGS1, PLD1, PLD4	1095	6	18012	10.9662	0.999962	0.470952	6.6763
INTERPRO	IPR001736:Phospholipase D/Transphosphatidylase	4	0.340136	0.00507902	PLD3, PGS1, PLD1, PLD4	1147	7	20594	10.2598	0.99984	0.245624	8.23884
GOTERM_MF_DIRECT	GO:0004630~phospholipase D activity	4	0.340136	0.00613315	PLD3, PLD1, HMOX1, PLD4	1039	7	17446	9.59494	0.998791	0.133191	9.36144
GOTERM_BP_DIRECT	GO:0006655~phosphatidylglycerol biosynthetic process	4	0.340136	0.018073	PLD3, PGS1, PLD1, PLD4	1070	10	18082	6.75963	1	0.337648	28.7455
GOTERM_MF_DIRECT	GO:0070290~N-acylphosphatidylethanolamine-specific phospholipase D activity	3	0.255102	0.0313509	PLD3, PLD1, PLD4	1039	5	17446	10.0747	1	0.409638	39.8849
SMART	SM00155:PLDc	3	0.255102	0.0483983	PLD3, PLD1, PLD4	645	6	10425	8.0814	1	0.620965	49.2908
KEGG_PATHWAY	mmu00565:Ether lipid metabolism	5	0.42517	0.452434	PLD3, PLD1, PLA2G12A, PLD4, PLA2G7	603	44	7720	1.45485	1	0.724498	99.9617
KEGG_PATHWAY	mmu00564:Glycerophospholipid metabolism	9	0.765306	0.452521	PLD3, CDIPT, PGS1, PLD1, PLA2G15, DGKD, PLA2G12A, PLD4, AGPAT9	603	94	7720	1.22579	1	0.721666	99.9618
Annotation Cluster 39	Enrichment Score: 1.5819605908351424
Category	Term	Count	%	PValue	Genes	List Total	Pop Hits	Pop Total	Fold Enrichment	Bonferroni	Benjamini	FDR
GOTERM_CC_DIRECT	GO:0030863~cortical cytoskeleton	9	0.765306	0.000276011	ACTB, MPP1, ACTN4, ACTN1, MYH9, CAPZB, TPM4, FLNA, TPM3	1129	31	19662	5.05609	0.162639	0.00361589	0.410719
INTERPRO	IPR001715:Calponin homology domain	13	1.10544	0.000949975	PARVG, MICALL2, ACTN4, ARHGEF6, SPECC1, ACTN1, TAGLN2, VAV1, FLNA, IQGAP1, MAPRE2, MAPRE1, LCP1	1147	76	20594	3.07119	0.804253	0.0866237	1.59205
SMART	SM00033:CH	10	0.85034	0.0195175	MICALL2, ACTN4, SPECC1, ARHGEF6, ACTN1, TAGLN2, VAV1, FLNA, IQGAP1, LCP1	645	66	10425	2.44891	0.99903	0.413568	23.6471
UP_SEQ_FEATURE	domain:CH 1	5	0.42517	0.0353818	PARVG, ACTN4, ACTN1, FLNA, LCP1	1095	21	18012	3.9165	1	0.926881	47.2024
UP_SEQ_FEATURE	domain:CH 2	5	0.42517	0.0353818	PARVG, ACTN4, ACTN1, FLNA, LCP1	1095	21	18012	3.9165	1	0.926881	47.2024
UP_SEQ_FEATURE	domain:CH	7	0.595238	0.0360525	SPECC1, ARHGEF6, MAPRE2, MAPRE1, TAGLN2, VAV1, IQGAP1	1095	41	18012	2.80842	1	0.925288	47.8495
INTERPRO	IPR001589:Actinin-type, actin-binding, conserved site	4	0.340136	0.133337	ACTN4, ACTN1, FLNA, LCP1	1147	23	20594	3.12255	1	0.938612	91.0759
GOTERM_CC_DIRECT	GO:0005903~brush border	8	0.680272	0.152203	ACTR3, MYL6, ACTN4, ACTN1, MYH9, CAPZB, FLNA, VCL	1129	77	19662	1.80939	1	0.507268	91.4711
GOTERM_BP_DIRECT	GO:0051764~actin crosslink formation	3	0.255102	0.155758	ACTN1, FLNA, LCP1	1070	12	18082	4.22477	1	0.890538	95.699
UP_SEQ_FEATURE	domain:Actin-binding	3	0.255102	0.207497	ACTN4, ACTN1, FLNA	1095	14	18012	3.52485	1	0.999149	98.381
Annotation Cluster 40	Enrichment Score: 1.5373809401171141
Category	Term	Count	%	PValue	Genes	List Total	Pop Hits	Pop Total	Fold Enrichment	Bonferroni	Benjamini	FDR
INTERPRO	IPR000301:Tetraspanin	6	0.510204	0.0178431	CD9, TSPAN32, CD53, CD63, CD151, TSPAN17	1147	28	20594	3.84743	1	0.489128	26.2149
INTERPRO	IPR018503:Tetraspanin, conserved site	5	0.42517	0.0226127	CD9, CD53, CD63, CD151, TSPAN17	1147	20	20594	4.48867	1	0.54387	32.0375
INTERPRO	IPR008952:Tetraspanin, EC2 domain	6	0.510204	0.0236186	CD9, TSPAN32, CD53, CD63, CD151, TSPAN17	1147	30	20594	3.59093	1	0.552568	33.2089
INTERPRO	IPR018499:Tetraspanin/Peripherin	6	0.510204	0.0269093	CD9, TSPAN32, CD53, CD63, CD151, TSPAN17	1147	31	20594	3.4751	1	0.566506	36.91
PIR_SUPERFAMILY	PIRSF002419:tetraspanin	6	0.510204	0.080189	CD9, TSPAN32, CD53, CD63, CD151, TSPAN17	159	27	1807	2.52551	0.999981	0.995631	62.2208
Annotation Cluster 41	Enrichment Score: 1.536201648316388
Category	Term	Count	%	PValue	Genes	List Total	Pop Hits	Pop Total	Fold Enrichment	Bonferroni	Benjamini	FDR
INTERPRO	IPR004032:PMP-22/EMP/MP20	4	0.340136	0.00302723	EMP3, NKG7, EMP2, EMP1	1147	6	20594	11.9698	0.994498	0.181352	4.9906
GOTERM_BP_DIRECT	GO:0008219~cell death	8	0.680272	0.00534812	PRKD2, BCL10, VAPA, ATP6AP1, HMOX1, EMP3, EMP2, EMP1	1070	37	18082	3.65385	1	0.145844	9.48439
GOTERM_BP_DIRECT	GO:0032060~bleb assembly	3	0.255102	0.134854	EMP3, EMP2, EMP1	1070	11	18082	4.60884	1	0.860524	93.2241
INTERPRO	IPR004031:PMP-22/EMP/MP20/Claudin	5	0.42517	0.328157	CLDN1, EMP3, NKG7, EMP2, EMP1	1147	52	20594	1.72641	1	0.996449	99.8789
Annotation Cluster 42	Enrichment Score: 1.5072491641452181
Category	Term	Count	%	PValue	Genes	List Total	Pop Hits	Pop Total	Fold Enrichment	Bonferroni	Benjamini	FDR
INTERPRO	IPR006117:2-5-oligoadenylate synthetase, conserved site	4	0.340136	0.00779203	OASL2, OASL1, OAS2, OAS1G	1147	8	20594	8.97733	0.999999	0.304272	12.3737
GOTERM_MF_DIRECT	GO:0001730~2'-5'-oligoadenylate synthetase activity	4	0.340136	0.0241776	OASL2, OASL1, OAS2, OAS1G	1039	11	17446	6.10587	1	0.364275	32.364
INTERPRO	IPR018952:2'-5'-oligoadenylate synthetase 1, domain 2/C-terminal	4	0.340136	0.0259092	OASL2, OASL1, OAS2, OAS1G	1147	12	20594	5.98489	1	0.572555	35.8061
INTERPRO	IPR026774:2'-5'-oligoadenylate synthase	4	0.340136	0.0259092	OASL2, OASL1, OAS2, OAS1G	1147	12	20594	5.98489	1	0.572555	35.8061
INTERPRO	IPR006116:2-5-oligoadenylate synthetase, N-terminal	4	0.340136	0.0394696	OASL2, OASL1, OAS2, OAS1G	1147	14	20594	5.1299	1	0.67788	49.3373
INTERPRO	IPR002934:Nucleotidyl transferase domain	3	0.255102	0.181247	OASL2, OAS2, OAS1G	1147	14	20594	3.84743	1	0.965412	96.5839
Annotation Cluster 43	Enrichment Score: 1.4751726311153055
Category	Term	Count	%	PValue	Genes	List Total	Pop Hits	Pop Total	Fold Enrichment	Bonferroni	Benjamini	FDR
UP_KEYWORDS	Hydrogen ion transport	9	0.765306	0.00195091	TCIRG1, ATP6V1A, ATP6V0E, ATP6AP1, ATP6V1E1, ATP6V1B2, ATP6V1D, ATP6V0A2, ATP6V0B	1174	45	22680	3.86371	0.523872	0.0141692	2.66724
GOTERM_MF_DIRECT	GO:0046961~proton-transporting ATPase activity, rotational mechanism	7	0.595238	0.00232923	TCIRG1, ATP6V1A, ATP6V0E, ATP6AP1, ATP6V1E1, ATP6V0A2, ATP6V0B	1039	24	17446	4.89742	0.921643	0.0665089	3.65717
GOTERM_BP_DIRECT	GO:0015991~ATP hydrolysis coupled proton transport	8	0.680272	0.00272568	TCIRG1, ATP6V1A, ATP6V0E, ATP6AP1, ATP6V1E1, ATP6V1B2, ATP6V0A2, ATP6V0B	1070	33	18082	4.09674	0.999982	0.0928341	4.94542
GOTERM_BP_DIRECT	GO:0007035~vacuolar acidification	5	0.42517	0.00564728	TCIRG1, SLC11A1, CLIC4, ATP6V0A2, ATP6V0B	1070	13	18082	6.49964	1	0.152334	9.98895
KEGG_PATHWAY	mmu04966:Collecting duct acid secretion	7	0.595238	0.0157744	TCIRG1, ATP6V1A, ATP6V0E, ATP6V1E1, ATP6V1B2, ATP6V1D, ATP6V0A2	603	27	7720	3.31921	0.983725	0.0613906	18.7555
GOTERM_CC_DIRECT	GO:0033179~proton-transporting V-type ATPase, V0 domain	4	0.340136	0.0166725	TCIRG1, ATP6V0E, ATP6V0A2, ATP6V0B	1129	10	19662	6.96616	0.99998	0.100565	22.1719
GOTERM_CC_DIRECT	GO:0000220~vacuolar proton-transporting V-type ATPase, V0 domain	3	0.255102	0.0422643	TCIRG1, ATP6V0A2, ATP6V0B	1129	6	19662	8.70771	1	0.216175	47.4721
KEGG_PATHWAY	mmu04721:Synaptic vesicle cycle	10	0.85034	0.049653	TCIRG1, ATP6V1A, ATP6V0E, STX3, ATP6V1E1, ATP6V1B2, ATP6V1D, NSF, ATP6V0A2, ATP6V0B	603	62	7720	2.06494	0.999998	0.146936	48.5873
GOTERM_BP_DIRECT	GO:0015992~proton transport	8	0.680272	0.0539464	ATP6V1A, ATP6V0E, ATP6AP1, ATP6V1E1, ATP6V1B2, ATP6V1D, ATP6V0A2, ATP6V0B	1070	58	18082	2.33091	1	0.615442	64.3174
GOTERM_CC_DIRECT	GO:0033180~proton-transporting V-type ATPase, V1 domain	3	0.255102	0.0731139	ATP6V1A, ATP6AP1, ATP6V1B2	1129	8	19662	6.53078	1	0.319145	67.7602
GOTERM_CC_DIRECT	GO:0016471~vacuolar proton-transporting V-type ATPase complex	3	0.255102	0.190061	TCIRG1, ATP6V0A2, ATP6V0B	1129	14	19662	3.73187	1	0.575931	95.6837
GOTERM_MF_DIRECT	GO:0015078~hydrogen ion transmembrane transporter activity	4	0.340136	0.296404	TCIRG1, ATP6V0E, ATP6V0A2, ATP6V0B	1039	32	17446	2.09889	1	0.917323	99.6363
GOTERM_BP_DIRECT	GO:0015986~ATP synthesis coupled proton transport	3	0.255102	0.398058	TCIRG1, ATP6V1A, ATP6V0A2	1070	23	18082	2.20423	1	0.994204	99.992
KEGG_PATHWAY	mmu00190:Oxidative phosphorylation	11	0.935374	0.65202	TCIRG1, ATP6V1A, ATP6V0E, ATP6AP1, ATP6V1E1, COX7A2L, ATP6V1B2, ATP6V1D, COX17, ATP6V0A2, ATP6V0B	603	139	7720	1.01316	1	0.842341	99.9999
Annotation Cluster 44	Enrichment Score: 1.4702013450353757
Category	Term	Count	%	PValue	Genes	List Total	Pop Hits	Pop Total	Fold Enrichment	Bonferroni	Benjamini	FDR
INTERPRO	IPR002219:Protein kinase C-like, phorbol ester/diacylglycerol binding	12	1.02041	0.000966617	PRKD2, GMIP, PLEKHM1, DGKD, NSMCE1, RASSF1, RASGRP1, MYO9B, MYO9A, VAV1, PRKCD, PRKCB	1147	66	20594	3.26448	0.809769	0.0796266	1.61973
SMART	SM00109:C1	11	0.935374	0.00552417	PRKD2, GMIP, PLEKHM1, DGKD, RASSF1, RASGRP1, MYO9B, MYO9A, VAV1, PRKCD, PRKCB	645	64	10425	2.77798	0.857712	0.277461	7.30231
UP_SEQ_FEATURE	zinc finger region:Phorbol-ester/DAG-type	7	0.595238	0.0289581	PLEKHM3, GMIP, PLEKHM1, RASSF1, RASGRP1, MYO9B, VAV1	1095	39	18012	2.95244	1	0.888607	40.6087
UP_SEQ_FEATURE	zinc finger region:Phorbol-ester/DAG-type 1	4	0.340136	0.0922816	PRKD2, MYO9A, PRKCD, PRKCB	1095	18	18012	3.6554	1	0.989105	82.0339
UP_SEQ_FEATURE	zinc finger region:Phorbol-ester/DAG-type 2	4	0.340136	0.0922816	PRKD2, MYO9A, PRKCD, PRKCB	1095	18	18012	3.6554	1	0.989105	82.0339
INTERPRO	IPR020454:Diacylglycerol/phorbol-ester binding	4	0.340136	0.173788	PRKD2, RASGRP1, PRKCD, PRKCB	1147	26	20594	2.76226	1	0.963447	96.0186
GOTERM_MF_DIRECT	GO:0004697~protein kinase C activity	3	0.255102	0.223382	PRKD2, PRKCD, PRKCB	1039	15	17446	3.35823	1	0.862768	98.2386
Annotation Cluster 45	Enrichment Score: 1.4517046007969328
Category	Term	Count	%	PValue	Genes	List Total	Pop Hits	Pop Total	Fold Enrichment	Bonferroni	Benjamini	FDR
GOTERM_CC_DIRECT	GO:0016600~flotillin complex	5	0.42517	0.00256797	CORO1C, FLOT1, CDH1, CTNNA1, CTNNB1	1129	11	19662	7.9161	0.808588	0.0209734	3.76098
GOTERM_BP_DIRECT	GO:0071681~cellular response to indole-3-methanol	3	0.255102	0.0309782	CDH1, CTNNA1, CTNNB1	1070	5	18082	10.1394	1	0.461922	44.2758
GOTERM_CC_DIRECT	GO:0016342~catenin complex	3	0.255102	0.0905224	CDH1, CTNNA1, CTNNB1	1129	9	19662	5.80514	1	0.363603	75.6989
KEGG_PATHWAY	mmu05213:Endometrial cancer	7	0.595238	0.216661	NRAS, CCND1, KRAS, MAPK3, CDH1, CTNNA1, CTNNB1	603	52	7720	1.72343	1	0.45563	95.8824
Annotation Cluster 46	Enrichment Score: 1.4500830603724884
Category	Term	Count	%	PValue	Genes	List Total	Pop Hits	Pop Total	Fold Enrichment	Bonferroni	Benjamini	FDR
INTERPRO	IPR023411:Ribonuclease A, active site	6	0.510204	0.00629658	EAR4, EAR3, EAR2, EAR10, EAR12, RNASE6	1147	22	20594	4.89673	0.99998	0.272977	10.1167
UP_SEQ_FEATURE	chain:Eosinophil cationic protein 2	3	0.255102	0.0106106	EAR3, EAR2, EAR12	1095	3	18012	16.4493	1	0.702505	17.2326
UP_SEQ_FEATURE	chain:Eosinophil cationic-type ribonuclease 3	3	0.255102	0.0106106	EAR3, EAR2, EAR12	1095	3	18012	16.4493	1	0.702505	17.2326
INTERPRO	IPR001427:Ribonuclease A	6	0.510204	0.0153421	EAR4, EAR3, EAR2, EAR10, EAR12, RNASE6	1147	27	20594	3.98993	1	0.44544	22.9773
INTERPRO	IPR023412:Ribonuclease A-domain	6	0.510204	0.0153421	EAR4, EAR3, EAR2, EAR10, EAR12, RNASE6	1147	27	20594	3.98993	1	0.44544	22.9773
SMART	SM00092:RNAse_Pc	6	0.510204	0.0167635	EAR4, EAR3, EAR2, EAR10, EAR12, RNASE6	645	25	10425	3.87907	0.997396	0.417822	20.6586
UP_KEYWORDS	Endonuclease	10	0.85034	0.0221408	EAR4, EAR3, EAR2, EAR10, RNASET2B, G3BP1, EAR12, RNASE6, ENDOD1, FEN1	1174	80	22680	2.41482	0.999798	0.100891	26.6524
GOTERM_MF_DIRECT	GO:0004540~ribonuclease activity	6	0.510204	0.066433	EAR4, EAR3, EAR2, EAR10, RNASET2B, RNASE6	1039	37	17446	2.72289	1	0.573879	66.656
UP_KEYWORDS	Nuclease	11	0.935374	0.113296	EAR4, EAR3, EAR2, EAR10, POLD1, RNASET2B, G3BP1, EAR12, RNASE6, ENDOD1, FEN1	1174	125	22680	1.70003	1	0.344973	81.0742
GOTERM_MF_DIRECT	GO:0004519~endonuclease activity	9	0.765306	0.119989	EAR4, EAR3, EAR2, EAR10, G3BP1, EAR12, RNASE6, ENDOD1, FEN1	1039	83	17446	1.82073	1	0.722117	87.0255
UP_SEQ_FEATURE	region of interest:Substrate binding	13	1.10544	0.13377	GSS, EAR4, EAR3, EAR2, EAR12, RNASE6, GARS, IDH2, CDA, FBP2, NQO1, NAGK, NT5E	1095	138	18012	1.54957	1	0.995662	92.1619
GOTERM_MF_DIRECT	GO:0004518~nuclease activity	8	0.680272	0.530878	EAR4, EAR3, EAR2, POLD1, G3BP1, RNASE6, ENDOD1, FEN1	1039	115	17446	1.16808	1	0.986192	99.9994
Annotation Cluster 47	Enrichment Score: 1.4405602951473593
Category	Term	Count	%	PValue	Genes	List Total	Pop Hits	Pop Total	Fold Enrichment	Bonferroni	Benjamini	FDR
UP_KEYWORDS	Collagen	13	1.10544	0.00138535	C1QA, C1QB, COL4A2, COL4A1, P4HA2, FCNA, COL3A1, SFTPD, COL1A1, EMILIN2, C1QC, COL5A1, EMILIN1	1174	85	22680	2.9546	0.409506	0.0104806	1.90089
GOTERM_CC_DIRECT	GO:0005581~collagen trimer	13	1.10544	0.00266886	C1QA, C1QB, COL4A2, COL4A1, P4HA2, FCNA, COL3A1, SFTPD, COL1A1, EMILIN2, C1QC, COL5A1, EMILIN1	1129	83	19662	2.72772	0.820641	0.0215166	3.90601
UP_KEYWORDS	Hydroxylation	12	1.02041	0.0056214	C1QA, C1QB, COL4A2, NOTCH1, COL4A1, ARRB2, COL3A1, SFTPD, H2-D1, COL1A1, C1QC, COL5A1	1174	88	22680	2.63435	0.882599	0.0339609	7.50742
UP_SEQ_FEATURE	glycosylation site:O-linked (Gal...)	4	0.340136	0.0065002	C1QA, C1QB, COL3A1, COL1A1	1095	7	18012	9.39961	1	0.573588	10.9193
INTERPRO	IPR008160:Collagen triple helix repeat	11	0.935374	0.00924985	C1QA, C1QB, COL4A2, COL4A1, FCNA, COL3A1, SFTPD, COL1A1, C1QC, COL5A1, EMILIN1	1147	76	20594	2.5987	1	0.328785	14.5225
KEGG_PATHWAY	mmu05020:Prion diseases	8	0.680272	0.0102106	C1QA, C1QB, BAX, MAPK3, LAMC1, CCL5, C1QC, IL1A	603	32	7720	3.20066	0.929922	0.046358	12.5471
UP_SEQ_FEATURE	domain:Collagen-like	7	0.595238	0.0133604	C1QA, C1QB, FCNA, SFTPD, EMILIN2, C1QC, EMILIN1	1095	33	18012	3.48925	1	0.768917	21.2178
UP_SEQ_FEATURE	region of interest:Triple-helical region	5	0.42517	0.0208871	COL4A2, COL4A1, COL3A1, COL1A1, COL5A1	1095	18	18012	4.56925	1	0.841062	31.2203
GOTERM_MF_DIRECT	GO:0005201~extracellular matrix structural constituent	7	0.595238	0.0330556	COL4A2, COL4A1, COL3A1, COL1A1, LAMC1, COL5A1, PRELP	1039	41	17446	2.86678	1	0.417139	41.5531
UP_SEQ_FEATURE	domain:C1q	5	0.42517	0.0962312	C1QA, C1QB, EMILIN2, C1QC, EMILIN1	1095	29	18012	2.83609	1	0.990344	83.3706
INTERPRO	IPR001073:Complement C1q protein	5	0.42517	0.0998362	C1QA, C1QB, EMILIN2, C1QC, EMILIN1	1147	32	20594	2.80542	1	0.883358	83.0687
SMART	SM00110:C1Q	5	0.42517	0.100778	C1QA, C1QB, EMILIN2, C1QC, EMILIN1	645	29	10425	2.78669	1	0.775898	76.6378
INTERPRO	IPR008983:Tumour necrosis factor-like domain	5	0.42517	0.315354	C1QA, C1QB, EMILIN2, C1QC, EMILIN1	1147	51	20594	1.76026	1	0.99576	99.8334
UP_KEYWORDS	Complement pathway	3	0.255102	0.410625	C1QA, C1QB, C1QC	1174	27	22680	2.14651	1	0.72871	99.9337
KEGG_PATHWAY	mmu04610:Complement and coagulation cascades	6	0.510204	0.716993	C1QA, C1QB, THBD, C1QC, CPB2, F2R	603	76	7720	1.01074	1	0.873712	100
GOTERM_BP_DIRECT	GO:0006958~complement activation, classical pathway	3	0.255102	0.844348	C1QA, C1QB, C1QC	1070	55	18082	0.921767	1	1	100
Annotation Cluster 48	Enrichment Score: 1.4355464851403563
Category	Term	Count	%	PValue	Genes	List Total	Pop Hits	Pop Total	Fold Enrichment	Bonferroni	Benjamini	FDR
UP_KEYWORDS	Zymogen	27	2.29592	4.37179e-05	PSMB10, LGMN, HEXA, CTSA, MMP2, MMP24, PRSS8, CASP4, TPP1, CASP1, DPP7, CASP2, TMPRSS2, CTSZ, CTSS, NAPSA, MMP14, MMP13, MMP12, PSMB8, PSMB9, CTSJ, BACE2, PRCP, ADAM17, ADAMTS2, CPB2	1174	213	22680	2.44883	0.0164759	0.000461371	0.0605057
UP_KEYWORDS	Protease	33	2.80612	0.243063	PSMB10, LGMN, THOP1, CTSA, MMP2, MMP24, PRSS8, USP18, CASP4, TPP1, CASP1, DPP7, CASP2, TMPRSS2, CTSZ, RHBDF1, CTSS, NAPSA, MMP14, CAPN2, MMP13, PSMB8, MMP12, PSMB9, CTSJ, BACE2, PRCP, SLPI, ADAM17, USP20, TNFAIP3, ADAMTS2, CPB2	1174	542	22680	1.17622	1	0.548709	97.883
GOTERM_BP_DIRECT	GO:0006508~proteolysis	37	3.14626	0.399075	SRI, PSMB10, LGMN, THOP1, CTSA, MMP2, MMP24, PRSS8, USP18, CASP4, TPP1, CASP1, CASP2, DPP7, TNIP1, PSMD8, TMPRSS2, CTSZ, CAPNS1, RHBDF1, CTSS, NAPSA, MMP14, CAPN2, MMP13, PSMB8, MMP12, PSMB9, ADAMTS9, CTSJ, BACE2, PRCP, ADAM17, USP20, TNFAIP3, ADAMTS2, CPB2	1070	582	18082	1.07434	1	0.994228	99.9922
GOTERM_MF_DIRECT	GO:0008233~peptidase activity	33	2.80612	0.426954	PSMB10, LGMN, THOP1, CTSA, MMP2, MMP24, PRSS8, USP18, CASP4, TPP1, FGL2, CASP1, DPP7, CASP2, TMPRSS2, CTSZ, CTSS, NAPSA, MMP14, CAPN2, MMP13, PSMB8, MMP12, PSMB9, CTSJ, BACE2, PRCP, SLPI, ADAM17, USP20, TNFAIP3, ADAMTS2, CPB2	1039	516	17446	1.07385	1	0.968401	99.9863
Annotation Cluster 49	Enrichment Score: 1.3835677629649723
Category	Term	Count	%	PValue	Genes	List Total	Pop Hits	Pop Total	Fold Enrichment	Bonferroni	Benjamini	FDR
UP_KEYWORDS	Annexin	4	0.340136	0.021369	ANXA5, ANXA4, ANXA3, ANXA2	1174	12	22680	6.43952	0.999728	0.098686	25.8468
INTERPRO	IPR018252:Annexin repeat, conserved site	4	0.340136	0.0259092	ANXA5, ANXA4, ANXA3, ANXA2	1147	12	20594	5.98489	1	0.572555	35.8061
INTERPRO	IPR001464:Annexin	4	0.340136	0.0259092	ANXA5, ANXA4, ANXA3, ANXA2	1147	12	20594	5.98489	1	0.572555	35.8061
INTERPRO	IPR018502:Annexin repeat	4	0.340136	0.0259092	ANXA5, ANXA4, ANXA3, ANXA2	1147	12	20594	5.98489	1	0.572555	35.8061
UP_KEYWORDS	Calcium/phospholipid-binding	4	0.340136	0.0267313	ANXA5, ANXA4, ANXA3, ANXA2	1174	13	22680	5.94418	0.999966	0.117999	31.278
SMART	SM00335:ANX	4	0.340136	0.033947	ANXA5, ANXA4, ANXA3, ANXA2	645	12	10425	5.3876	0.999995	0.532242	37.6714
UP_SEQ_FEATURE	repeat:Annexin 1	4	0.340136	0.0491898	ANXA5, ANXA4, ANXA3, ANXA2	1095	14	18012	4.6998	1	0.959881	59.1123
UP_SEQ_FEATURE	repeat:Annexin 3	4	0.340136	0.0491898	ANXA5, ANXA4, ANXA3, ANXA2	1095	14	18012	4.6998	1	0.959881	59.1123
UP_SEQ_FEATURE	repeat:Annexin 2	4	0.340136	0.0491898	ANXA5, ANXA4, ANXA3, ANXA2	1095	14	18012	4.6998	1	0.959881	59.1123
UP_SEQ_FEATURE	repeat:Annexin 4	4	0.340136	0.0491898	ANXA5, ANXA4, ANXA3, ANXA2	1095	14	18012	4.6998	1	0.959881	59.1123
GOTERM_MF_DIRECT	GO:0005544~calcium-dependent phospholipid binding	5	0.42517	0.305695	DYSF, ANXA5, ANXA4, ANXA3, ANXA2	1039	47	17446	1.78629	1	0.922223	99.7059
Annotation Cluster 50	Enrichment Score: 1.3767169484392239
Category	Term	Count	%	PValue	Genes	List Total	Pop Hits	Pop Total	Fold Enrichment	Bonferroni	Benjamini	FDR
INTERPRO	IPR019817:Interferon regulatory factor, conserved site	4	0.340136	0.0112085	IRF5, IRF7, IRF8, IRF1	1147	9	20594	7.97985	1	0.355707	17.3315
INTERPRO	IPR001346:Interferon regulatory factor DNA-binding domain	4	0.340136	0.0112085	IRF5, IRF7, IRF8, IRF1	1147	9	20594	7.97985	1	0.355707	17.3315
UP_SEQ_FEATURE	DNA-binding region:Tryptophan pentad repeat	4	0.340136	0.0142345	IRF5, IRF7, IRF8, IRF1	1095	9	18012	7.31081	1	0.776658	22.4461
SMART	SM00348:IRF	4	0.340136	0.0148852	IRF5, IRF7, IRF8, IRF1	645	9	10425	7.18346	0.994902	0.410156	18.5585
INTERPRO	IPR019471:Interferon regulatory factor-3	3	0.255102	0.0539014	IRF5, IRF7, IRF8	1147	7	20594	7.69486	1	0.752971	60.7653
SMART	SM01243:SM01243	3	0.255102	0.0650349	IRF5, IRF7, IRF8	645	7	10425	6.92691	1	0.676052	60.1676
GOTERM_MF_DIRECT	GO:0000975~regulatory region DNA binding	4	0.340136	0.0658426	IRF5, IRF7, IRF8, IRF1	1039	16	17446	4.19779	1	0.578882	66.3175
INTERPRO	IPR017855:SMAD domain-like	3	0.255102	0.201846	IRF5, IRF7, IRF8	1147	15	20594	3.59093	1	0.974004	97.7784
INTERPRO	IPR008984:SMAD/FHA domain	5	0.42517	0.328157	MKI67, IRF5, IRF7, CEP170, IRF8	1147	52	20594	1.72641	1	0.996449	99.8789
Annotation Cluster 51	Enrichment Score: 1.3044114423618955
Category	Term	Count	%	PValue	Genes	List Total	Pop Hits	Pop Total	Fold Enrichment	Bonferroni	Benjamini	FDR
SMART	SM00314:RA	6	0.510204	0.0306091	RASSF4, RASSF1, MYO9B, MYO9A, APBB1IP, RGL1	645	29	10425	3.34403	0.999982	0.517858	34.658
UP_SEQ_FEATURE	domain:Ras-associating	6	0.510204	0.0527089	RASSF4, RASSF1, MYO9B, MYO9A, APBB1IP, RGL1	1095	34	18012	2.90282	1	0.956952	61.714
INTERPRO	IPR000159:Ras-association	6	0.510204	0.0756887	RASSF4, RASSF1, MYO9B, MYO9A, APBB1IP, RGL1	1147	41	20594	2.62751	1	0.826924	73.526
Annotation Cluster 52	Enrichment Score: 1.2941884620688375
Category	Term	Count	%	PValue	Genes	List Total	Pop Hits	Pop Total	Fold Enrichment	Bonferroni	Benjamini	FDR
GOTERM_BP_DIRECT	GO:0003181~atrioventricular valve morphogenesis	5	0.42517	0.00980832	NOTCH1, HEY1, TGFBR2, MDM2, CYR61	1070	15	18082	5.63302	1	0.225774	16.7367
GOTERM_BP_DIRECT	GO:0003203~endocardial cushion morphogenesis	4	0.340136	0.075394	NOTCH1, HEY1, MDM2, SOX9	1070	17	18082	3.97625	1	0.718831	76.6981
GOTERM_BP_DIRECT	GO:0060411~cardiac septum morphogenesis	3	0.255102	0.177216	NOTCH1, HEY1, MDM2	1070	13	18082	3.89978	1	0.914575	97.3344
Annotation Cluster 53	Enrichment Score: 1.2914824753063843
Category	Term	Count	%	PValue	Genes	List Total	Pop Hits	Pop Total	Fold Enrichment	Bonferroni	Benjamini	FDR
UP_KEYWORDS	Nucleotide-binding	142	12.0748	8.22068e-08	SEPT2, TUBB2B, CTPS, ATP6AP1, AURKA, AURKB, PRKX, BTK, ARL11, OASL2, DDX24, RALB, RRAS, MLKL, DDX21, GNL3, GTPBP2, HKDC1, LIG1, WNK1, ABCC12, MYH9, STK4, NME1, MAPK3, ARL8A, EIF2AK2, GBP3, GBP2, SRXN1, GCLC, PFKFB4, GNAI2, STK17B, ARF6, MYO9B, OAS2, RRAGD, NAGK, MYO9A, RRAGC, KRAS, RAC2, DYRK3, ENTPD2, DHX58, CSF1R, DCAKD, RAB8B, KIF3A, MKI67, TGFBR1, TGFBR2, GARS, MYO1G, MYO1F, UBE2L6, ATP13A2, …	1174	1754	22680	1.56399	3.12381e-05	1.83756e-06	0.000113806
UP_KEYWORDS	ATP-binding	103	8.7585	0.000106583	CTPS, ATP6AP1, AURKA, AURKB, PRKX, BTK, OASL2, DDX24, MLKL, DDX21, LIG1, HKDC1, WNK1, ABCC12, MYH9, STK4, NME1, MAPK3, EIF2AK2, SRXN1, GCLC, PFKFB4, STK17B, MYO9B, OAS2, NAGK, MYO9A, DYRK3, ENTPD2, DHX58, CSF1R, DCAKD, KIF3A, MKI67, TGFBR1, TGFBR2, MYO1G, GARS, MYO1F, UBE2L6, ATP13A2, DDX58, PLK2, PIP4K2A, MERTK, DDX52, PIP4K2C, KIF23, HSP90AB1, KIF22, FIGNL1, FES, CKB, ACTR3, GSS, KIF2C, NOD1, M…	1174	1363	22680	1.45988	0.0396943	0.00103801	0.147451
GOTERM_MF_DIRECT	GO:0000166~nucleotide binding	154	13.0952	0.000127755	SEPT2, TUBB2B, CTPS, ATP6AP1, AURKA, AURKB, PRKX, BTK, ARL11, OASL2, DDX24, RALB, RRAS, MLKL, DDX21, GNL3, GTPBP2, HKDC1, LIG1, WNK1, ABCC12, MYH9, STK4, RBPMS, NME1, PARP14, MAPK3, ARL8A, EIF2AK2, GBP3, GBP2, SRXN1, GCLC, PFKFB4, GNAI2, STK17B, ARF6, MYO9B, OAS2, RRAGD, NAGK, MYO9A, RRAGC, KRAS, RAC2, DYRK3, PABPC1, ENTPD2, DHX58, CSF1R, RPS24, DCAKD, HNRNPAB, RAB8B, KIF3A, MKI67, TGFBR1, TGFBR2…	1039	1936	17446	1.33566	0.130222	0.00731611	0.203917
GOTERM_MF_DIRECT	GO:0005524~ATP binding	112	9.52381	0.0102246	CTPS, ATP6AP1, AURKA, AURKB, PRKX, BTK, OASL2, OASL1, DDX24, MLKL, DDX21, TWF2, LIG1, HKDC1, WNK1, ABCC12, MYH9, STK4, RENBP, NME1, MAPK3, EIF2AK2, OAS1G, SRXN1, GCLC, PFKFB4, STK17B, MYO9B, OAS2, ATP6V1B2, NAGK, MYO9A, DYRK3, ENTPD2, DHX58, CSF1R, DCAKD, KIF3A, MKI67, TGFBR1, TGFBR2, GARS, MYO1G, MYO1F, UBE2L6, ATP13A2, DDX58, P2RX4, PLK2, PIP4K2A, MERTK, DDX52, PIP4K2C, KIF23, HSP90AB1, KIF22, …	1039	1507	17446	1.24792	0.999987	0.208485	15.1426
GOTERM_BP_DIRECT	GO:0018105~peptidyl-serine phosphorylation	16	1.36054	0.0120515	CLSPN, SGK1, TGFBR1, TGFBR2, PBK, PRKCD, STK4, PRKX, GAS6, PRKCB, PRKD2, MAST2, PLK2, CSNK1E, MORC3, MAPK3	1070	133	18082	2.03297	1	0.259984	20.1728
UP_KEYWORDS	Transferase	106	9.01361	0.0164495	CDIPT, AURKA, AURKB, GSTM6, GSTM5, PRKX, BTK, GSTM2, GSTM3, GSTM4, OASL2, GGTA1, POLK, HKDC1, UGCG, NUDT5, WNK1, B3GNTL1, PKIB, STK4, ESCO2, PARP12, NME1, PARP14, MAPK3, DNTTIP1, EIF2AK2, TPST2, TALDO1, GCNT2, PFKFB4, STK17B, OAS2, NAGK, DYRK3, GCNT1, CSF1R, TYROBP, MGAT4B, ST6GAL1, TGFBR1, TGFBR2, UBE2L6, THUMPD3, UAP1L1, CAMK2N2, POLD4, CDKN1A, UGT2B35, PLK2, POLD1, IKBKG, DNMT1, PIP4K2A, MERTK…	1174	1654	22680	1.23807	0.998169	0.0795856	20.5163
UP_SEQ_FEATURE	nucleotide phosphate-binding region:ATP	72	6.12245	0.0495336	KIF22, FIGNL1, AURKA, AURKB, FES, PRKX, BTK, CKB, GSS, KIF2C, MCM7, NOD1, NUBP1, DDX24, DDX21, TOP2A, NSF, SGK1, LIMK1, HKDC1, WNK1, MCM2, PBK, CDK4, MYH9, MCM4, STK4, PRKCD, MCM5, MCM6, PRKCB, DDR1, PRKD2, ATP6V1A, MAST2, MAPK3, LCK, EIF4A1, BUB1B, EIF2AK2, SRXN1, FRK, PGS1, PFKFB4, STK17B, MYO9B, NAGK, MYO9A, MAP3K1, HK3, TOR1B, DYRK3, DHX58, CSF1R, DCAKD, EHD4, KIF3A, MAT2A, TGFBR1, PDK4, TGFB…	1095	963	18012	1.22986	1	0.954422	59.3736
UP_KEYWORDS	Kinase	46	3.91156	0.0875393	FRK, PFKFB4, STK17B, AURKA, AURKB, NAGK, FES, PRKX, BTK, CKB, DGKD, HK3, MAP3K1, DYRK3, CSF1R, TYROBP, SGK1, LIMK1, HKDC1, TGFBR1, PDK4, TGFBR2, WNK1, AXL, PKIB, PBK, CDK4, CAMK2N2, STK4, PRKCD, PRKCB, DDR1, PRKD2, CDKN1A, MAST2, PLK2, CSNK1E, NME1, LCK, MAPK3, IKBKG, BUB1B, MERTK, EIF2AK2, PIP4K2A, PIP4K2C	1174	707	22680	1.25694	1	0.28915	71.8675
UP_SEQ_FEATURE	binding site:ATP	44	3.7415	0.105019	FRK, STK17B, AURKA, AURKB, VARS, NAGK, FES, PRKX, BTK, CKB, GSS, KIF2C, MAP3K1, LARS, DYRK3, TOP2A, CSF1R, EHD4, SGK1, MAT2A, LIMK1, LIG1, HKDC1, TGFBR1, PDK4, TGFBR2, WNK1, AXL, PBK, CDK4, STK4, PRKCD, PRKCB, DDR1, PRKD2, MAST2, PLK2, CSNK1E, NME1, LCK, MAPK3, BUB1B, MERTK, EIF2AK2	1095	583	18012	1.24146	1	0.992044	86.0159
GOTERM_BP_DIRECT	GO:0006468~protein phosphorylation	41	3.48639	0.164754	FRK, CCL3, STK17B, AURKA, AURKB, FES, TGFB1, PRKX, BTK, APP, MORC3, MAP3K1, MLKL, DYRK3, CSF1R, SGK1, LIMK1, TGFBR1, PDK4, TGFBR2, WNK1, AXL, BIRC5, PBK, CDK4, STK4, PRKCD, GAS6, PRKCB, CCNB1, DDR1, PRKD2, CCND1, MAST2, PLK2, CSNK1E, LCK, MAPK3, BUB1B, MERTK, EIF2AK2	1070	576	18082	1.20288	1	0.900431	96.4753
GOTERM_MF_DIRECT	GO:0004672~protein kinase activity	38	3.23129	0.178564	FRK, CCL3, STK17B, AURKA, AURKB, CCL5, FES, SOX9, PRKX, BTK, MAP3K1, DYRK3, MLKL, CSF1R, SGK1, LIMK1, TGFBR1, PDK4, TGFBR2, WNK1, AXL, PBK, CDK4, STK4, PRKCD, PRKCB, DDR1, PPP1R9B, PRKD2, CCND1, MAST2, PLK2, CSNK1E, LCK, MAPK3, BUB1B, MERTK, EIF2AK2	1039	531	17446	1.20163	1	0.813273	95.6833
GOTERM_MF_DIRECT	GO:0016301~kinase activity	47	3.9966	0.183903	FRK, CCL3, PFKFB4, STK17B, AURKA, AURKB, NAGK, FES, PRKX, BTK, CKB, HK3, MAP3K1, DYRK3, CSF1R, TYROBP, SGK1, LIMK1, HKDC1, TGFBR1, PDK4, TGFBR2, WNK1, AXL, PKIB, PBK, CDK4, CAMK2N2, STK4, PRKCD, PRKCB, CCNB1, DDR1, PRKD2, CCND1, MAST2, PLK2, CSNK1E, NME1, LCK, MAPK3, IKBKG, BUB1B, MERTK, EIF2AK2, PIP4K2A, PIP4K2C	1039	674	17446	1.1709	1	0.81385	96.1104
GOTERM_MF_DIRECT	GO:0016740~transferase activity	97	8.2483	0.18394	CDIPT, ART2B, AURKA, AURKB, GSTM6, FES, GSTM5, PRKX, CKB, BTK, GSTM2, GSTM3, PRMT2, OASL2, PIGH, AGPAT9, OASL1, GGTA1, POLK, SGK1, LIMK1, HKDC1, NUDT5, UGCG, WNK1, B3GNTL1, PBK, CDK4, PRKCD, STK4, ESCO2, PRKCB, UBE2O, PRKD2, DDR1, MAST2, PARP12, NME1, ZDHHC13, PARP14, LCK, MAPK3, BUB1B, DNTTIP1, EIF2AK2, GSTP2, UGP2, POLR2G, FRK, TPST2, PGS1, TALDO1, GCNT2, PFKFB4, STK17B, HAT1, OAS2, COMT, NAGK,…	1039	1472	17446	1.10648	1	0.811552	96.1132
GOTERM_BP_DIRECT	GO:0046777~protein autophosphorylation	15	1.27551	0.195156	HTATIP2, TGFBR1, WNK1, STK17B, FES, PRKCD, STK4, PRKX, BTK, THY1, PRKD2, DDR1, LCK, EIF2AK2, CSF1R	1070	183	18082	1.38517	1	0.9325	98.2303
INTERPRO	IPR017441:Protein kinase, ATP binding site	26	2.21088	0.276959	FRK, STK17B, AURKA, AURKB, FES, PRKX, BTK, MAP3K1, DYRK3, CSF1R, SGK1, LIMK1, TGFBR1, TGFBR2, AXL, CDK4, STK4, PRKCD, PRKCB, PRKD2, PLK2, CSNK1E, MAPK3, LCK, EIF2AK2, MERTK	1147	394	20594	1.18483	1	0.992085	99.5813
GOTERM_BP_DIRECT	GO:0016310~phosphorylation	40	3.40136	0.335797	FRK, PFKFB4, STK17B, AURKA, AURKB, FES, NAGK, PRKX, CKB, BTK, HK3, MAP3K1, DYRK3, CSF1R, SGK1, LIMK1, HKDC1, TGFBR1, PDK4, TGFBR2, WNK1, AXL, PBK, CDK4, STK4, PRKCD, PRKCB, DDR1, PRKD2, MAST2, PLK2, CSNK1E, NME1, LCK, MAPK3, BUB1B, MERTK, EIF2AK2, PIP4K2A, PIP4K2C	1070	612	18082	1.10451	1	0.987251	99.9501
INTERPRO	IPR000719:Protein kinase, catalytic domain	32	2.72109	0.350941	FRK, STK17B, AURKA, AURKB, FES, PRKX, BTK, MAP3K1, DYRK3, MLKL, CSF1R, SGK1, LIMK1, TGFBR1, TGFBR2, WNK1, AXL, PBK, CDK4, STK4, PRKCD, PRKCB, DDR1, PRKD2, MAST2, PLK2, CSNK1E, LCK, MAPK3, BUB1B, MERTK, EIF2AK2	1147	515	20594	1.11563	1	0.997595	99.9323
UP_KEYWORDS	Serine/threonine-protein kinase	23	1.95578	0.437852	SGK1, LIMK1, TGFBR1, TGFBR2, STK17B, WNK1, AURKA, AURKB, PBK, CDK4, PRKCD, STK4, PRKX, PRKCB, PRKD2, MAST2, PLK2, CSNK1E, MAP3K1, MAPK3, BUB1B, DYRK3, EIF2AK2	1174	405	22680	1.0971	1	0.751948	99.9656
UP_SEQ_FEATURE	domain:Protein kinase	32	2.72109	0.487312	FRK, STK17B, AURKA, AURKB, FES, PRKX, BTK, MAP3K1, DYRK3, MLKL, CSF1R, SGK1, LIMK1, TGFBR1, TGFBR2, WNK1, AXL, PBK, CDK4, STK4, PRKCD, PRKCB, DDR1, PRKD2, MAST2, PLK2, CSNK1E, LCK, MAPK3, BUB1B, MERTK, EIF2AK2	1095	502	18012	1.04856	1	0.999999	99.9993
INTERPRO	IPR008271:Serine/threonine-protein kinase, active site	20	1.70068	0.489371	SGK1, TGFBR1, TGFBR2, STK17B, WNK1, AURKA, AURKB, PBK, CDK4, PRKCD, PRKX, PRKCB, PRKD2, MAST2, PLK2, CSNK1E, MAP3K1, MAPK3, DYRK3, EIF2AK2	1147	333	20594	1.07836	1	0.999629	99.9988
INTERPRO	IPR011009:Protein kinase-like domain	32	2.72109	0.522416	FRK, STK17B, AURKA, AURKB, FES, PRKX, BTK, MAP3K1, DYRK3, MLKL, CSF1R, SGK1, LIMK1, TGFBR1, TGFBR2, WNK1, AXL, PBK, CDK4, STK4, PRKCD, PRKCB, DDR1, PRKD2, MAST2, PLK2, CSNK1E, LCK, MAPK3, BUB1B, MERTK, EIF2AK2	1147	556	20594	1.03336	1	0.999787	99.9996
UP_SEQ_FEATURE	active site:Proton acceptor	44	3.7415	0.531252	ALDOA, FRK, HTATIP2, UNG, EAR12, PTGS1, G6PDX, STK17B, AURKA, AURKB, FES, PRKX, BTK, EAR4, EAR3, CBR1, EAR2, MAP3K1, DYRK3, CSF1R, SGK1, TGFBR1, TGFBR2, RNASE6, WNK1, AXL, PBK, CDK4, STK4, PRKCD, PRKCB, DDR1, PRKD2, MAST2, PLK2, CSNK1E, LCK, MAPK3, BUB1B, NEU1, TXNRD1, MERTK, EIF2AK2, SMPD3	1095	710	18012	1.01939	1	1	99.9999
GOTERM_MF_DIRECT	GO:0004674~protein serine/threonine kinase activity	24	2.04082	0.724125	SGK1, HTATIP2, LIMK1, TGFBR1, TGFBR2, STK17B, WNK1, AURKA, AURKB, PBK, CDK4, PRKCD, STK4, PRKX, PRKCB, PRKD2, MAST2, PLK2, CSNK1E, MAP3K1, MAPK3, BUB1B, DYRK3, EIF2AK2	1039	428	17446	0.94156	1	0.998467	100
SMART	SM00220:S_TKc	22	1.87075	0.735077	SGK1, LIMK1, TGFBR1, TGFBR2, STK17B, WNK1, AURKA, AURKB, PBK, CDK4, PRKCD, STK4, PRKX, PRKCB, PRKD2, MAST2, PLK2, CSNK1E, MAP3K1, MAPK3, DYRK3, EIF2AK2	645	380	10425	0.935741	1	0.997694	100
Annotation Cluster 54	Enrichment Score: 1.285433041339333
Category	Term	Count	%	PValue	Genes	List Total	Pop Hits	Pop Total	Fold Enrichment	Bonferroni	Benjamini	FDR
UP_KEYWORDS	Protease inhibitor	13	1.10544	0.0228507	MUG2, LXN, CST3, SERPINA3F, BIRC5, TIMP1, BC048546, APP, SERPINB6A, SERPINA3G, CSTB, SLPI, WFDC3	1174	121	22680	2.07555	0.999847	0.102771	27.386
GOTERM_MF_DIRECT	GO:0004866~endopeptidase inhibitor activity	6	0.510204	0.0345704	MUG2, RENBP, BC048546, CSTB, CST3, SLPI	1039	31	17446	3.2499	1	0.422381	42.999
GOTERM_BP_DIRECT	GO:0010466~negative regulation of peptidase activity	13	1.10544	0.0438746	MUG2, LXN, CST3, SERPINA3F, BIRC5, TIMP1, BC048546, APP, SERPINB6A, SERPINA3G, CSTB, SLPI, WFDC3	1070	117	18082	1.87767	1	0.55425	56.5572
GOTERM_MF_DIRECT	GO:0004867~serine-type endopeptidase inhibitor activity	13	1.10544	0.0623685	MUG2, APP, BC048546, SERPINB6A, SERPINB6B, SERPINA3G, SLPI, SERPINA3F, SERPINB9G, SERPINH1, SERPINB9F, SERPINB9E, WFDC3	1039	123	17446	1.77467	1	0.575819	64.2594
GOTERM_MF_DIRECT	GO:0030414~peptidase inhibitor activity	13	1.10544	0.0623685	MUG2, LXN, CST3, SERPINA3F, BIRC5, TIMP1, BC048546, APP, SERPINB6A, SERPINA3G, CSTB, SLPI, WFDC3	1039	123	17446	1.77467	1	0.575819	64.2594
UP_KEYWORDS	Serine protease inhibitor	8	0.680272	0.143766	MUG2, BC048546, APP, SERPINB6A, SERPINA3G, SLPI, SERPINA3F, WFDC3	1174	84	22680	1.83986	1	0.398573	88.3367
Annotation Cluster 55	Enrichment Score: 1.2750400081115099
Category	Term	Count	%	PValue	Genes	List Total	Pop Hits	Pop Total	Fold Enrichment	Bonferroni	Benjamini	FDR
GOTERM_MF_DIRECT	GO:0048407~platelet-derived growth factor binding	5	0.42517	0.00419462	COL4A1, PDGFA, COL3A1, COL1A1, COL5A1	1039	12	17446	6.99631	0.989849	0.0990646	6.49525
GOTERM_BP_DIRECT	GO:0030199~collagen fibril organization	8	0.680272	0.00721186	LUM, TGFBR1, COL3A1, COL1A1, ADAMTS2, SERPINH1, COL5A1, ANXA2	1070	39	18082	3.46647	1	0.18205	12.5847
GOTERM_BP_DIRECT	GO:0038063~collagen-activated tyrosine kinase receptor signaling pathway	4	0.340136	0.00921797	DDR1, COL4A2, COL4A1, COL1A1	1070	8	18082	8.44953	1	0.218726	15.8094
UP_SEQ_FEATURE	region of interest:Triple-helical region	5	0.42517	0.0208871	COL4A2, COL4A1, COL3A1, COL1A1, COL5A1	1095	18	18012	4.56925	1	0.841062	31.2203
GOTERM_MF_DIRECT	GO:0005201~extracellular matrix structural constituent	7	0.595238	0.0330556	COL4A2, COL4A1, COL3A1, COL1A1, LAMC1, COL5A1, PRELP	1039	41	17446	2.86678	1	0.417139	41.5531
KEGG_PATHWAY	mmu04974:Protein digestion and absorption	12	1.02041	0.0793441	COL4A2, SLC8A1, COL4A1, ATP1B3, COL3A1, PRCP, SLC7A8, COL1A1, SLC1A1, CPB2, COL5A1, SLC7A7	603	88	7720	1.74582	1	0.218161	66.0378
UP_SEQ_FEATURE	domain:Fibrillar collagen NC1	3	0.255102	0.11998	COL3A1, COL1A1, COL5A1	1095	10	18012	4.93479	1	0.994142	89.629
INTERPRO	IPR000885:Fibrillar collagen, C-terminal	3	0.255102	0.121982	COL3A1, COL1A1, COL5A1	1147	11	20594	4.89673	1	0.925407	88.8822
SMART	SM00038:COLFI	3	0.255102	0.144898	COL3A1, COL1A1, COL5A1	645	11	10425	4.40803	1	0.830927	88.2663
KEGG_PATHWAY	mmu04512:ECM-receptor interaction	11	0.935374	0.145984	COL4A2, COL4A1, CD44, COL3A1, HSPG2, ITGB5, COL1A1, AGRN, LAMC1, COL5A1, SPP1	603	88	7720	1.60033	1	0.346717	87.2729
GOTERM_BP_DIRECT	GO:0043588~skin development	6	0.510204	0.25765	PDGFA, COL3A1, COL1A1, ADAMTS2, COL5A1, CTNNB1	1070	58	18082	1.74818	1	0.96738	99.6059
GOTERM_BP_DIRECT	GO:0001568~blood vessel development	6	0.510204	0.41087	HEY1, EGFL7, COL3A1, MDM2, COL1A1, COL5A1	1070	71	18082	1.42809	1	0.995017	99.9946
Annotation Cluster 56	Enrichment Score: 1.2471782766036947
Category	Term	Count	%	PValue	Genes	List Total	Pop Hits	Pop Total	Fold Enrichment	Bonferroni	Benjamini	FDR
UP_SEQ_FEATURE	domain:CARD	6	0.510204	0.00589992	BCL10, CASP4, NOD1, APAF1, CASP1, CASP2	1095	20	18012	4.93479	1	0.576557	9.96019
INTERPRO	IPR001315:Caspase Recruitment	6	0.510204	0.0110658	BCL10, CASP4, NOD1, APAF1, CASP1, CASP2	1147	25	20594	4.30912	1	0.358576	17.1299
INTERPRO	IPR011029:Death-like domain	11	0.935374	0.0259205	DDX58, TNFRSF21, BCL10, TNFRSF11B, CASP4, NOD1, UNC5B, PEA15A, APAF1, CASP1, CASP2	1147	89	20594	2.21912	1	0.565935	35.8187
INTERPRO	IPR017350:Caspase, interleukin-1 beta convertase	3	0.255102	0.0399521	CASP4, CASP1, CASP2	1147	6	20594	8.97733	1	0.676471	49.7653
GOTERM_MF_DIRECT	GO:0004197~cysteine-type endopeptidase activity	8	0.680272	0.0598523	CTSZ, CASP4, CTSJ, LGMN, USP20, CTSS, CASP1, CASP2	1039	59	17446	2.27677	1	0.573916	62.6959
BIOCARTA	m_caspasePathway:Caspase Cascade in Apoptosis	7	0.595238	0.0645347	CASP4, LMNB1, LMNA, APAF1, CASP1, CASP2, ARHGDIB	175	22	1289	2.34364	1	0.692806	57.483
INTERPRO	IPR016129:Peptidase C14, ICE, catalytic subunit p20, active site	3	0.255102	0.0858605	CASP4, CASP1, CASP2	1147	9	20594	5.98489	1	0.850706	78.0381
PIR_SUPERFAMILY	PIRSF038001:caspase, interleukin-1 beta convertase type	3	0.255102	0.0901663	CASP4, CASP1, CASP2	159	6	1807	5.68239	0.999995	0.983339	66.7269
SMART	SM00114:CARD	3	0.255102	0.10278	CASP4, CASP1, CASP2	645	9	10425	5.3876	1	0.769685	77.34
INTERPRO	IPR002138:Peptidase C14, caspase non-catalytic subunit p10	3	0.255102	0.103486	CASP4, CASP1, CASP2	1147	10	20594	5.3864	1	0.889793	84.1914
INTERPRO	IPR015917:Peptidase C14, caspase precursor p45, core	3	0.255102	0.121982	CASP4, CASP1, CASP2	1147	11	20594	4.89673	1	0.925407	88.8822
SMART	SM00115:CASc	3	0.255102	0.144898	CASP4, CASP1, CASP2	645	11	10425	4.40803	1	0.830927	88.2663
INTERPRO	IPR001309:Peptidase C14, ICE, catalytic subunit p20	3	0.255102	0.160993	CASP4, CASP1, CASP2	1147	13	20594	4.14338	1	0.95942	94.839
Annotation Cluster 57	Enrichment Score: 1.2358371295843102
Category	Term	Count	%	PValue	Genes	List Total	Pop Hits	Pop Total	Fold Enrichment	Bonferroni	Benjamini	FDR
UP_KEYWORDS	Glycosidase	10	0.85034	0.0313644	LYZ2, MAN2B2, SMPDL3B, GUSB, HEXA, UNG, HEXB, NEU1, EDEM2, MAN2B1	1174	85	22680	2.27277	0.999994	0.132781	35.6711
GOTERM_MF_DIRECT	GO:0016798~hydrolase activity, acting on glycosyl bonds	10	0.85034	0.0415456	LYZ2, MAN2B2, ART2B, SMPDL3B, GUSB, HEXA, UNG, HEXB, NEU1, MAN2B1	1039	78	17446	2.15271	1	0.460886	49.2345
KEGG_PATHWAY	mmu00511:Other glycan degradation	5	0.42517	0.0465377	MAN2B2, HEXA, HEXB, NEU1, MAN2B1	603	18	7720	3.55629	0.999996	0.142972	46.3416
GOTERM_MF_DIRECT	GO:0004553~hydrolase activity, hydrolyzing O-glycosyl compounds	5	0.42517	0.187882	MAN2B2, GUSB, HEXA, HEXB, MAN2B1	1039	38	17446	2.20936	1	0.816572	96.4025
Annotation Cluster 58	Enrichment Score: 1.2333144461742627
Category	Term	Count	%	PValue	Genes	List Total	Pop Hits	Pop Total	Fold Enrichment	Bonferroni	Benjamini	FDR
GOTERM_BP_DIRECT	GO:0045662~negative regulation of myoblast differentiation	6	0.510204	0.0166503	NOTCH1, PPARD, CCL9, SOX9, TGFB1, CXCL10	1070	26	18082	3.89978	1	0.320089	26.8024
GOTERM_BP_DIRECT	GO:0001837~epithelial to mesenchymal transition	6	0.510204	0.0337654	NOTCH1, TGFBR1, SOX9, FLNA, TGFB1, HNRNPAB	1070	31	18082	3.27079	1	0.483262	47.18
GOTERM_BP_DIRECT	GO:0030279~negative regulation of ossification	3	0.255102	0.354948	NOTCH1, SOX9, TGFB1	1070	21	18082	2.41415	1	0.989832	99.971
Annotation Cluster 59	Enrichment Score: 1.1860028315751454
Category	Term	Count	%	PValue	Genes	List Total	Pop Hits	Pop Total	Fold Enrichment	Bonferroni	Benjamini	FDR
UP_KEYWORDS	Lipid degradation	12	1.02041	0.0142511	PLD3, LPL, PLD1, SMPDL3B, PLA2G12A, PLD4, PLCG2, LIPN, PLA2G7, ABHD4, NEU1, ABHD2	1174	100	22680	2.31823	0.995723	0.0719945	18.0213
GOTERM_BP_DIRECT	GO:0016042~lipid catabolic process	13	1.10544	0.0273904	PLD3, LPL, PLD1, SMPDL3B, PLA2G12A, PLD4, PLCG2, LIPN, PLA2G7, ABHD4, NEU1, ABHD2, PPT1	1070	109	18082	2.01548	1	0.432493	40.3145
GOTERM_BP_DIRECT	GO:0006629~lipid metabolic process	34	2.89116	0.142726	PPARD, CDIPT, PGS1, PTGS1, ABHD4, ABHD2, ASAH1, PLCL2, ACBD3, SMPDL3B, PLA2G12A, SERINC1, AGPAT9, SRD5A3, PLAGL2, PLD3, SOAT1, LPL, PLD1, PLA2G15, TBXAS1, PSAP, IL1RN, PLD4, UGCG, GDPD1, NPC2, LRP10, LIPN, PLCG2, PLA2G7, NEU1, SMPD3, DEGS1	1070	459	18082	1.25178	1	0.870679	94.2826
UP_KEYWORDS	Lipid metabolism	25	2.12585	0.323622	CDIPT, PGS1, PTGS1, ABHD4, ABHD2, ACBD3, SMPDL3B, PLA2G12A, SERINC1, AGPAT9, SOAT1, PLD3, LPL, PLD1, PLA2G15, TBXAS1, UGCG, PLD4, NPC2, LIPN, PLCG2, PLA2G7, NEU1, SMPD3, DEGS1	1174	417	22680	1.15819	1	0.64364	99.5542
Annotation Cluster 60	Enrichment Score: 1.1493004605794042
Category	Term	Count	%	PValue	Genes	List Total	Pop Hits	Pop Total	Fold Enrichment	Bonferroni	Benjamini	FDR
INTERPRO	IPR001331:Guanine-nucleotide dissociation stimulator, CDC24, conserved site	6	0.510204	0.00926876	ARHGEF3, ABR, ARHGEF6, ARHGEF5, VAV1, SPATA13	1147	24	20594	4.48867	1	0.322767	14.55
GOTERM_BP_DIRECT	GO:0035023~regulation of Rho protein signal transduction	11	0.935374	0.0149655	FGD2, ARHGEF3, ABR, ARHGEF6, FLOT1, ARHGEF5, MYO9B, VAV1, SPATA13, EPS8L2, ARHGDIB	1070	77	18082	2.41415	1	0.30151	24.4365
UP_KEYWORDS	Guanine-nucleotide releasing factor	13	1.10544	0.0430332	FGD2, ARHGEF3, ABR, ARHGEF6, RASGRP1, ARHGEF5, CYTH4, RAPGEF5, DOCK10, VAV1, SPATA13, RGL1, DENND1C	1174	133	22680	1.88828	1	0.169495	45.6076
GOTERM_MF_DIRECT	GO:0005089~Rho guanyl-nucleotide exchange factor activity	9	0.765306	0.0721686	FGD2, ARHGEF3, ABR, ARHGEF6, ARHGEF5, DOCK10, VAV1, SPATA13, EPS8L2	1039	74	17446	2.04217	1	0.601107	69.7827
GOTERM_MF_DIRECT	GO:0005085~guanyl-nucleotide exchange factor activity	14	1.19048	0.137998	FGD2, ARHGEF3, ABR, ARHGEF6, RASGRP1, ARHGEF5, CYTH4, RAPGEF5, DOCK10, VAV1, SPATA13, RGL1, DENND1C, ELMO1	1039	156	17446	1.5069	1	0.749921	90.6756
INTERPRO	IPR000219:Dbl homology (DH) domain	7	0.595238	0.176555	FGD2, ARHGEF3, ABR, ARHGEF6, ARHGEF5, VAV1, SPATA13	1147	68	20594	1.84827	1	0.964331	96.2379
SMART	SM00325:RhoGEF	7	0.595238	0.211692	FGD2, ARHGEF3, ABR, ARHGEF6, ARHGEF5, VAV1, SPATA13	645	65	10425	1.74061	1	0.902296	96.1458
UP_SEQ_FEATURE	domain:DH	6	0.510204	0.287656	FGD2, ARHGEF3, ABR, ARHGEF6, VAV1, SPATA13	1095	59	18012	1.67281	1	0.999871	99.7556
Annotation Cluster 61	Enrichment Score: 1.1307576380636932
Category	Term	Count	%	PValue	Genes	List Total	Pop Hits	Pop Total	Fold Enrichment	Bonferroni	Benjamini	FDR
UP_SEQ_FEATURE	domain:VWFC	6	0.510204	0.00274104	WISP2, COL3A1, FSTL1, COL1A1, AMN, CYR61	1095	17	18012	5.80564	0.999234	0.380181	4.75015
SMART	SM00214:VWC	4	0.340136	0.368484	WISP2, COL3A1, COL1A1, CYR61	645	35	10425	1.84718	1	0.958096	99.8148
INTERPRO	IPR001007:von Willebrand factor, type C	4	0.340136	0.401229	WISP2, COL3A1, COL1A1, CYR61	1147	41	20594	1.75167	1	0.998791	99.9827
Annotation Cluster 62	Enrichment Score: 1.1297712441229104
Category	Term	Count	%	PValue	Genes	List Total	Pop Hits	Pop Total	Fold Enrichment	Bonferroni	Benjamini	FDR
UP_KEYWORDS	Proteoglycan	9	0.765306	0.00195091	BGN, CD44, LUM, HSPG2, AGRN, DCN, CD74, SRGN, SDC3	1174	45	22680	3.86371	0.523872	0.0141692	2.66724
UP_KEYWORDS	Heparan sulfate	3	0.255102	0.199318	HSPG2, AGRN, SDC3	1174	16	22680	3.62223	1	0.483111	95.392
GOTERM_BP_DIRECT	GO:0006024~glycosaminoglycan biosynthetic process	4	0.340136	0.228066	HEXA, HSPG2, AGRN, SDC3	1070	28	18082	2.41415	1	0.952775	99.1854
GOTERM_CC_DIRECT	GO:0005796~Golgi lumen	3	0.255102	0.341249	HSPG2, AGRN, SDC3	1129	21	19662	2.48792	1	0.7693	99.8017
Annotation Cluster 63	Enrichment Score: 1.0839588304718086
Category	Term	Count	%	PValue	Genes	List Total	Pop Hits	Pop Total	Fold Enrichment	Bonferroni	Benjamini	FDR
INTERPRO	IPR025661:Cysteine peptidase, asparagine active site	4	0.340136	0.0473507	CTSZ, CTSJ, CTSS, TINAG	1147	15	20594	4.78791	1	0.722136	55.9171
GOTERM_MF_DIRECT	GO:0004197~cysteine-type endopeptidase activity	8	0.680272	0.0598523	CTSZ, CASP4, CTSJ, LGMN, USP20, CTSS, CASP1, CASP2	1039	59	17446	2.27677	1	0.573916	62.6959
INTERPRO	IPR013128:Peptidase C1A, papain	5	0.42517	0.0603841	CTSZ, CTSJ, CTSS, TINAG, CTLA2B	1147	27	20594	3.32494	1	0.782781	65.066
INTERPRO	IPR000668:Peptidase C1A, papain C-terminal	4	0.340136	0.133337	CTSZ, CTSJ, CTSS, TINAG	1147	23	20594	3.12255	1	0.938612	91.0759
SMART	SM00645:Pept_C1	4	0.340136	0.166696	CTSZ, CTSJ, CTSS, TINAG	645	23	10425	2.81092	1	0.865465	91.76
Annotation Cluster 64	Enrichment Score: 1.0812735544435383
Category	Term	Count	%	PValue	Genes	List Total	Pop Hits	Pop Total	Fold Enrichment	Bonferroni	Benjamini	FDR
UP_KEYWORDS	GPI-anchor	14	1.19048	0.0296406	LY6C1, LPL, ART2B, BST2, CD52, THY1, VCAM1, LY6A, LY6D, SMPDL3B, LY6E, FOLR2, NT5E, CD14	1174	140	22680	1.93186	0.999989	0.127258	34.068
GOTERM_CC_DIRECT	GO:0031225~anchored component of membrane	14	1.19048	0.0617307	LY6C1, LPL, ART2B, BST2, CD52, THY1, VCAM1, LY6A, LY6D, SMPDL3B, LY6E, FOLR2, NT5E, CD14	1129	141	19662	1.72919	1	0.283299	61.3252
UP_SEQ_FEATURE	lipid moiety-binding region:GPI-anchor amidated serine	6	0.510204	0.311739	ART2B, LY6D, BST2, FOLR2, CD52, NT5E	1095	61	18012	1.61797	1	0.999924	99.8672
Annotation Cluster 65	Enrichment Score: 1.058061785640244
Category	Term	Count	%	PValue	Genes	List Total	Pop Hits	Pop Total	Fold Enrichment	Bonferroni	Benjamini	FDR
INTERPRO	IPR023409:14-3-3 protein, conserved site	3	0.255102	0.0539014	YWHAZ, YWHAH, YWHAB	1147	7	20594	7.69486	1	0.752971	60.7653
INTERPRO	IPR000308:14-3-3 protein	3	0.255102	0.0692712	YWHAZ, YWHAH, YWHAB	1147	8	20594	6.733	1	0.815017	70.2451
SMART	SM00101:14_3_3	3	0.255102	0.0832481	YWHAZ, YWHAH, YWHAB	645	8	10425	6.06105	1	0.735583	69.5709
INTERPRO	IPR023410:14-3-3 domain	3	0.255102	0.0858605	YWHAZ, YWHAH, YWHAB	1147	9	20594	5.98489	1	0.850706	78.0381
PIR_SUPERFAMILY	PIRSF000868:14-3-3 protein	3	0.255102	0.119174	YWHAZ, YWHAH, YWHAB	159	7	1807	4.87062	1	0.983822	77.1852
UP_SEQ_FEATURE	site:Interaction with phosphoserine on interacting protein	3	0.255102	0.14097	YWHAZ, YWHAH, YWHAB	1095	11	18012	4.48618	1	0.996281	93.2402
Annotation Cluster 66	Enrichment Score: 1.0371115582871924
Category	Term	Count	%	PValue	Genes	List Total	Pop Hits	Pop Total	Fold Enrichment	Bonferroni	Benjamini	FDR
GOTERM_BP_DIRECT	GO:0006879~cellular iron ion homeostasis	8	0.680272	0.0156705	LCN2, SLC11A1, NUBP1, TFRC, HMOX1, HEPH, ATP13A2, SLC40A1	1070	45	18082	3.00428	1	0.308768	25.4353
KEGG_PATHWAY	mmu04978:Mineral absorption	8	0.680272	0.0372422	SLC11A1, ATP1B3, HMOX1, MT2, MT1, HEPH, SLC39A4, SLC40A1	603	41	7720	2.49808	0.999946	0.119849	39.0913
UP_KEYWORDS	Iron transport	4	0.340136	0.1134	LCN2, SLC11A1, HEPH, SLC40A1	1174	23	22680	3.35975	1	0.342697	81.1051
GOTERM_BP_DIRECT	GO:0055072~iron ion homeostasis	5	0.42517	0.23517	LCN2, SLC11A1, HMOX1, HEPH, SLC40A1	1070	42	18082	2.01179	1	0.95686	99.314
GOTERM_BP_DIRECT	GO:0006826~iron ion transport	3	0.255102	0.419109	SLC11A1, HEPH, SLC40A1	1070	24	18082	2.11238	1	0.995613	99.9959
Annotation Cluster 67	Enrichment Score: 1.0321650704208083
Category	Term	Count	%	PValue	Genes	List Total	Pop Hits	Pop Total	Fold Enrichment	Bonferroni	Benjamini	FDR
INTERPRO	IPR023795:Protease inhibitor I4, serpin, conserved site	8	0.680272	0.0243446	SERPINB6A, SERPINB6B, SERPINA3G, SERPINA3F, SERPINB9G, SERPINB9F, SERPINH1, SERPINB9E	1147	52	20594	2.76226	1	0.556612	34.0426
GOTERM_MF_DIRECT	GO:0004867~serine-type endopeptidase inhibitor activity	13	1.10544	0.0623685	MUG2, APP, BC048546, SERPINB6A, SERPINB6B, SERPINA3G, SLPI, SERPINA3F, SERPINB9G, SERPINH1, SERPINB9F, SERPINB9E, WFDC3	1039	123	17446	1.77467	1	0.575819	64.2594
INTERPRO	IPR000215:Serpin family	8	0.680272	0.0781493	SERPINB6A, SERPINB6B, SERPINA3G, SERPINA3F, SERPINB9G, SERPINB9F, SERPINH1, SERPINB9E	1147	67	20594	2.14384	1	0.833071	74.6913
INTERPRO	IPR023796:Serpin domain	8	0.680272	0.0781493	SERPINB6A, SERPINB6B, SERPINA3G, SERPINA3F, SERPINB9G, SERPINB9F, SERPINH1, SERPINB9E	1147	67	20594	2.14384	1	0.833071	74.6913
INTERPRO	IPR000240:Serpin B9/maspin	3	0.255102	0.0858605	SERPINB9G, SERPINB9F, SERPINB9E	1147	9	20594	5.98489	1	0.850706	78.0381
SMART	SM00093:SERPIN	8	0.680272	0.118271	SERPINB6A, SERPINB6B, SERPINA3G, SERPINA3F, SERPINB9G, SERPINB9F, SERPINH1, SERPINB9E	645	67	10425	1.92989	1	0.806208	82.1462
UP_SEQ_FEATURE	site:Reactive bond	4	0.340136	0.63235	APP, SERPINB6A, SERPINA3G, SERPINA3F	1095	53	18012	1.24146	1	1	100
Annotation Cluster 68	Enrichment Score: 1.0263618464931406
Category	Term	Count	%	PValue	Genes	List Total	Pop Hits	Pop Total	Fold Enrichment	Bonferroni	Benjamini	FDR
KEGG_PATHWAY	mmu03030:DNA replication	11	0.935374	0.000236262	RPA1, POLD4, MCM7, POLD1, LIG1, MCM2, RNASEH2B, MCM4, FEN1, MCM5, MCM6	603	35	7720	4.02369	0.059364	0.00191064	0.308194
KEGG_PATHWAY	mmu03430:Mismatch repair	4	0.340136	0.243454	RPA1, POLD4, POLD1, LIG1	603	22	7720	2.32776	1	0.491005	97.3866
KEGG_PATHWAY	mmu03410:Base excision repair	5	0.42517	0.289575	POLD4, POLD1, LIG1, UNG, FEN1	603	35	7720	1.82895	1	0.549658	98.8509
KEGG_PATHWAY	mmu03440:Homologous recombination	3	0.255102	0.653678	RPA1, POLD4, POLD1	603	28	7720	1.37171	1	0.841694	99.9999
KEGG_PATHWAY	mmu03420:Nucleotide excision repair	4	0.340136	0.678039	RPA1, POLD4, POLD1, LIG1	603	44	7720	1.16388	1	0.853174	100
Annotation Cluster 69	Enrichment Score: 1.0033046294577748
Category	Term	Count	%	PValue	Genes	List Total	Pop Hits	Pop Total	Fold Enrichment	Bonferroni	Benjamini	FDR
GOTERM_CC_DIRECT	GO:0042582~azurophil granule	6	0.510204	6.39128e-05	STX7, STX3, HEXA, HEXB, STXBP2, SNAP23	1129	9	19662	11.6103	0.0402642	0.00117352	0.0952458
GOTERM_CC_DIRECT	GO:0042581~specific granule	4	0.340136	0.0280563	STX3, STXBP2, SNAP23, ANXA3	1129	12	19662	5.80514	1	0.157187	34.5755
INTERPRO	IPR000727:Target SNARE coiled-coil domain	5	0.42517	0.0537112	STX7, STX3, ABI1, SNAP23, STX11	1147	26	20594	3.45282	1	0.756824	60.6319
GOTERM_CC_DIRECT	GO:0031201~SNARE complex	7	0.595238	0.0601557	STX7, STX3, STXBP2, VAMP3, SNAP23, STX11, SCAMP5	1129	49	19662	2.48792	1	0.278907	60.3459
SMART	SM00503:SynN	3	0.255102	0.0832481	STX7, STX3, STX11	645	8	10425	6.06105	1	0.735583	69.5709
UP_SEQ_FEATURE	domain:t-SNARE coiled-coil homology	4	0.340136	0.118058	STX7, STX3, ABI1, STX11	1095	20	18012	3.28986	1	0.99409	89.22
INTERPRO	IPR006011:Syntaxin, N-terminal	3	0.255102	0.121982	STX7, STX3, STX11	1147	11	20594	4.89673	1	0.925407	88.8822
SMART	SM00397:t_SNARE	4	0.340136	0.136742	STX7, STX3, SNAP23, STX11	645	21	10425	3.07863	1	0.821878	86.6381
GOTERM_MF_DIRECT	GO:0005484~SNAP receptor activity	5	0.42517	0.175781	STX7, STX3, VAMP3, SNAP23, STX11	1039	37	17446	2.26907	1	0.810287	95.4436
GOTERM_BP_DIRECT	GO:0031629~synaptic vesicle fusion to presynaptic active zone membrane	3	0.255102	0.199089	STX3, SNAP23, STX11	1070	14	18082	3.62123	1	0.934847	98.3843
INTERPRO	IPR006012:Syntaxin/epimorphin, conserved site	3	0.255102	0.201846	STX7, STX3, STX11	1147	15	20594	3.59093	1	0.974004	97.7784
INTERPRO	IPR010989:t-SNARE	3	0.255102	0.22269	STX7, STX3, STX11	1147	16	20594	3.3665	1	0.98105	98.5789
KEGG_PATHWAY	mmu04130:SNARE interactions in vesicular transport	5	0.42517	0.253995	STX7, STX3, VAMP3, SNAP23, STX11	603	33	7720	1.9398	1	0.50476	97.8243
GOTERM_BP_DIRECT	GO:0048278~vesicle docking	3	0.255102	0.332973	STX7, STX3, STX11	1070	20	18082	2.53486	1	0.986966	99.946
GOTERM_BP_DIRECT	GO:0061025~membrane fusion	4	0.340136	0.342543	STX7, STX3, SNAP23, STX11	1070	35	18082	1.93132	1	0.988291	99.9587
GOTERM_BP_DIRECT	GO:0016192~vesicle-mediated transport	15	1.27551	0.380523	VPS18, STX3, STX7, TRAPPC2L, STXBP2, ARF6, RTN3, ARF2, CNIH4, TRAPPC4, TMED10, VAMP3, SNAP23, STX11, NSF	1070	213	18082	1.19008	1	0.992621	99.9863
GOTERM_MF_DIRECT	GO:0000149~SNARE binding	5	0.42517	0.533483	STX7, STX3, VAMP3, STX11, TNFAIP2	1039	64	17446	1.31181	1	0.98632	99.9995
Annotation Cluster 70	Enrichment Score: 0.9778835115648247
Category	Term	Count	%	PValue	Genes	List Total	Pop Hits	Pop Total	Fold Enrichment	Bonferroni	Benjamini	FDR
INTERPRO	IPR013151:Immunoglobulin	11	0.935374	0.00236883	VCAM1, SIGLEC1, PIRA11, PIRA1, PIRA4, MFAP3, CXADR, MERTK, FCGR1, CSF1R, THY1	1147	63	20594	3.13494	0.982918	0.15023	3.92554
UP_KEYWORDS	Immunoglobulin domain	40	3.40136	0.0037716	IGFBP7, LY9, CXADR, VCAM1, IGSF11, UNC5B, SEMA3F, ESAM, IFNGR1, CSF1R, LOC665506, ICAM1, PIRA11, CD3G, CD8B1, CD3E, SLAMF9, ICAM2, HSPG2, AXL, FCGR1, SIRPA, H2-DMB2, THY1, FCGR3, CD84, SIGLEC1, CD86, PIRA1, IL18BP, PIRA4, PECAM1, CD274, NPTN, TREML4, H2-AA, SEMA4B, MFAP3, MERTK, TREM2	1174	481	22680	1.60653	0.762103	0.0248769	5.09677
INTERPRO	IPR003598:Immunoglobulin subtype 2	19	1.61565	0.129309	PIRA11, CD3G, CD3E, IGFBP7, HSPG2, FCGR4, CXADR, FCGR1, VCAM1, SIGLEC1, IGSF11, UNC5B, PIRA4, SEMA3F, PECAM1, NPTN, ESAM, MFAP3, CSF1R	1147	242	20594	1.40966	1	0.934856	90.3491
SMART	SM00408:IGc2	19	1.61565	0.239132	PIRA11, CD3G, CD3E, IGFBP7, HSPG2, FCGR4, CXADR, FCGR1, VCAM1, SIGLEC1, IGSF11, UNC5B, PIRA4, SEMA3F, PECAM1, NPTN, ESAM, MFAP3, CSF1R	645	242	10425	1.26898	1	0.893244	97.6269
INTERPRO	IPR003599:Immunoglobulin subtype	32	2.72109	0.362658	IGFBP7, LY9, CXADR, GM5150, VCAM1, IGSF11, UNC5B, SEMA3F, ESAM, CSF1R, ICAM1, PIRA11, CD8B1, SLAMF9, HSPG2, FCGR4, AXL, FCGR1, SIRPA, FCGR3, CD84, SIGLEC1, PIRA1, PIRA4, CD274, PECAM1, NPTN, TREML4, MFAP3, VSIG4, MERTK, TREM2	1147	518	20594	1.10917	1	0.997834	99.9503
INTERPRO	IPR013783:Immunoglobulin-like fold	63	5.35714	0.467835	PILRB1, IGFBP7, H2-D1, LY9, GM5150, CXADR, UNC5B, SEMA3F, ESAM, CSF2RA, IFNGR1, FNDC3B, LOC665506, PILRA, ATF7IP, ICAM1, PIRA11, CD3G, CD3E, RELA, ICAM2, H2-DMB1, SIRPA, FLNA, H2-DMB2, THY1, CD84, SIGLEC1, CD86, PIRA1, PIRA4, NPTN, H2-AA, MFAP3, VSIG4, TREM2, CRLF3, VCAM1, IGSF11, IL10RB, IL10RA, TGM2, H2-T10, IL2RG, CSF1R, H2-Q5, CD8B1, H2-M3, SLAMF9, AXL, FCGR4, HSPG2, H2-AB1, FCGR1, FCGR3, CD2…	1147	1099	20594	1.02925	1	0.999456	99.9976
INTERPRO	IPR007110:Immunoglobulin-like domain	52	4.42177	0.532913	PILRB1, IGFBP7, H2-D1, LY9, CXADR, GM5150, UNC5B, SEMA3F, ESAM, LOC665506, PILRA, ICAM1, PIRA11, CD3G, CD3E, ICAM2, H2-DMB1, SIRPA, H2-DMB2, THY1, CD84, SIGLEC1, CD86, PIRA1, IL18BP, PIRA4, NPTN, H2-AA, MFAP3, VSIG4, TREM2, VCAM1, IGSF11, H2-T10, CSF1R, H2-Q5, CD8B1, H2-M3, SLAMF9, HSPG2, FCGR4, AXL, H2-AB1, FCGR1, FCGR3, PECAM1, H2-EB1, CD274, TREML4, H2-T23, MERTK, H2-DMA	1147	920	20594	1.01483	1	0.999815	99.9997
SMART	SM00409:IG	32	2.72109	0.601673	IGFBP7, LY9, CXADR, GM5150, VCAM1, IGSF11, UNC5B, SEMA3F, ESAM, CSF1R, ICAM1, PIRA11, CD8B1, SLAMF9, HSPG2, FCGR4, AXL, FCGR1, SIRPA, FCGR3, CD84, SIGLEC1, PIRA1, PIRA4, CD274, PECAM1, NPTN, TREML4, MFAP3, VSIG4, MERTK, TREM2	645	518	10425	0.998474	1	0.991476	99.9997
Annotation Cluster 71	Enrichment Score: 0.9729688211380257
Category	Term	Count	%	PValue	Genes	List Total	Pop Hits	Pop Total	Fold Enrichment	Bonferroni	Benjamini	FDR
INTERPRO	IPR015505:Coronin	3	0.255102	0.0539014	CORO1C, CORO1B, CORO1A	1147	7	20594	7.69486	1	0.752971	60.7653
INTERPRO	IPR015048:Domain of unknown function DUF1899	3	0.255102	0.0539014	CORO1C, CORO1B, CORO1A	1147	7	20594	7.69486	1	0.752971	60.7653
SMART	SM01166:SM01166	3	0.255102	0.0650349	CORO1C, CORO1B, CORO1A	645	7	10425	6.92691	1	0.676052	60.1676
INTERPRO	IPR019775:WD40 repeat, conserved site	9	0.765306	0.678858	CORO1C, CORO1B, CORO1A, EML1, FBXW17, GNB1, CDC20, APAF1, WDR1	1147	161	20594	1.00368	1	0.999987	100
Annotation Cluster 72	Enrichment Score: 0.9666982233216512
Category	Term	Count	%	PValue	Genes	List Total	Pop Hits	Pop Total	Fold Enrichment	Bonferroni	Benjamini	FDR
GOTERM_MF_DIRECT	GO:0004197~cysteine-type endopeptidase activity	8	0.680272	0.0598523	CTSZ, CASP4, CTSJ, LGMN, USP20, CTSS, CASP1, CASP2	1039	59	17446	2.27677	1	0.573916	62.6959
GOTERM_MF_DIRECT	GO:0008234~cysteine-type peptidase activity	13	1.10544	0.134485	CTSZ, LGMN, CTSS, CAPN2, TINAG, CTLA2B, USP18, CTSJ, CASP4, USP20, CASP1, TNFAIP3, CASP2	1039	141	17446	1.54812	1	0.746266	90.0496
UP_KEYWORDS	Thiol protease	11	0.935374	0.156369	CTSZ, USP18, CASP4, CTSJ, LGMN, USP20, CTSS, CAPN2, TNFAIP3, CASP1, CASP2	1174	134	22680	1.58585	1	0.418988	90.5013
Annotation Cluster 73	Enrichment Score: 0.9361378363387831
Category	Term	Count	%	PValue	Genes	List Total	Pop Hits	Pop Total	Fold Enrichment	Bonferroni	Benjamini	FDR
GOTERM_BP_DIRECT	GO:0002224~toll-like receptor signaling pathway	7	0.595238	0.000296158	CD86, TLR1, UNC93B1, TLR2, TLR4, TLR7, CD180	1070	17	18082	6.95844	0.694014	0.0186215	0.548904
GOTERM_BP_DIRECT	GO:0001774~microglial cell activation	7	0.595238	0.00042212	AIF1, JUN, TLR1, TLR2, TLR4, CASP1, TLR7	1070	18	18082	6.57186	0.815109	0.0234941	0.781498
GOTERM_BP_DIRECT	GO:0042535~positive regulation of tumor necrosis factor biosynthetic process	6	0.510204	0.000617425	TLR1, TLR2, HSPB1, TLR4, LBP, FCGR3	1070	13	18082	7.79957	0.91535	0.0315592	1.14112
GOTERM_BP_DIRECT	GO:0071223~cellular response to lipoteichoic acid	5	0.42517	0.00120395	TLR2, TLR4, LBP, TREM2, CD14	1070	9	18082	9.38837	0.991903	0.0526773	2.21371
GOTERM_BP_DIRECT	GO:0002755~MyD88-dependent toll-like receptor signaling pathway	6	0.510204	0.00180577	TLR1, TLR13, TLR2, TLR4, TLR7, TNIP1	1070	16	18082	6.33715	0.999273	0.0677511	3.30283
GOTERM_BP_DIRECT	GO:0032755~positive regulation of interleukin-6 production	10	0.85034	0.00314459	DDX58, CYBA, NOD1, CCR5, TLR2, TLR4, LBP, SPON2, TLR7, IL1A	1070	52	18082	3.24982	0.999997	0.102034	5.68466
GOTERM_BP_DIRECT	GO:0032722~positive regulation of chemokine production	6	0.510204	0.00526206	TLR2, ADAM17, TLR4, LBP, EIF2AK2, TLR7	1070	20	18082	5.06972	1	0.144652	9.33875
GOTERM_BP_DIRECT	GO:0032757~positive regulation of interleukin-8 production	6	0.510204	0.0141189	DDX58, PRKD2, TLR2, TLR4, LBP, TLR7	1070	25	18082	4.05578	1	0.289984	23.2206
GOTERM_BP_DIRECT	GO:0007252~I-kappaB phosphorylation	4	0.340136	0.0303341	DAB2IP, TLR2, TLR4, TLR7	1070	12	18082	5.63302	1	0.45647	43.5835
SMART	SM00255:TIR	5	0.42517	0.0500501	TLR1, TLR13, TLR2, TLR4, TLR7	645	23	10425	3.51365	1	0.613743	50.4825
INTERPRO	IPR000157:Toll/interleukin-1 receptor homology (TIR) domain	5	0.42517	0.0537112	TLR1, TLR13, TLR2, TLR4, TLR7	1147	26	20594	3.45282	1	0.756824	60.6319
UP_SEQ_FEATURE	domain:TIR	5	0.42517	0.0618463	TLR1, TLR13, TLR2, TLR4, TLR7	1095	25	18012	3.28986	1	0.966818	67.7593
UP_SEQ_FEATURE	repeat:LRR 11	10	0.85034	0.0858582	BGN, LUM, TLR13, TLR2, TLR4, DCN, TLR7, CD180, CD14, PRELP	1095	88	18012	1.86924	1	0.988056	79.6412
UP_SEQ_FEATURE	repeat:LRR 12	9	0.765306	0.106032	BGN, LUM, TLR13, TLR2, TLR4, DCN, TLR7, CD180, PRELP	1095	79	18012	1.87397	1	0.991135	86.2939
UP_SEQ_FEATURE	repeat:LRR 9	12	1.02041	0.127713	BGN, NOD1, LUM, TLR1, TLR13, TLR2, TLR4, DCN, TLR7, CD180, CD14, PRELP	1095	123	18012	1.60481	1	0.995536	91.1312
GOTERM_BP_DIRECT	GO:0050707~regulation of cytokine secretion	3	0.255102	0.134854	TLR1, TLR2, TLR4	1070	11	18082	4.60884	1	0.860524	93.2241
UP_SEQ_FEATURE	repeat:LRR 10	10	0.85034	0.173496	BGN, LUM, TLR13, TLR2, TLR4, DCN, TLR7, CD180, CD14, PRELP	1095	103	18012	1.59702	1	0.998173	96.5903
BIOCARTA	m_slrpPathway:Small Leucine-rich Proteoglycan (SLRP) molecules	3	0.255102	0.188547	BGN, LUM, DCN	175	6	1289	3.68286	1	0.842482	93.1338
UP_SEQ_FEATURE	repeat:LRR 8	12	1.02041	0.191296	BGN, NOD1, LUM, TLR1, TLR13, TLR2, TLR4, DCN, TLR7, CD180, CD14, PRELP	1095	134	18012	1.47307	1	0.99885	97.6823
UP_SEQ_FEATURE	repeat:LRR 16	5	0.42517	0.236652	TLR13, TLR2, TLR4, TLR7, CD180	1095	41	18012	2.00601	1	0.999535	99.1671
GOTERM_BP_DIRECT	GO:0042346~positive regulation of NF-kappaB import into nucleus	3	0.255102	0.310787	TLR2, TLR4, TLR7	1070	19	18082	2.66827	1	0.98304	99.9009
UP_SEQ_FEATURE	repeat:LRR 15	5	0.42517	0.333097	TLR13, TLR2, TLR4, TLR7, CD180	1095	48	18012	1.71347	1	0.99995	99.924
UP_SEQ_FEATURE	repeat:LRR 17	4	0.340136	0.358346	TLR13, TLR4, TLR7, CD180	1095	35	18012	1.87992	1	0.999976	99.9617
UP_SEQ_FEATURE	repeat:LRR 7	12	1.02041	0.364719	BGN, NOD1, LUM, TLR1, TLR13, TLR2, TLR4, DCN, TLR7, CD180, CD14, PRELP	1095	158	18012	1.24932	1	0.999975	99.9679
UP_SEQ_FEATURE	repeat:LRR 6	14	1.19048	0.376714	LUM, TLR1, TLR13, TLR2, TLR4, DCN, TBCEL, TLR7, CD180, PRELP, NOD1, BGN, FBXL14, CD14	1095	191	18012	1.20571	1	0.99998	99.9771
UP_SEQ_FEATURE	repeat:LRR 19	3	0.255102	0.389678	TLR13, TLR4, TLR7	1095	22	18012	2.24309	1	0.999985	99.9842
UP_SEQ_FEATURE	repeat:LRR 14	5	0.42517	0.431018	TLR13, TLR2, TLR4, TLR7, CD180	1095	55	18012	1.49539	1	0.999996	99.9955
UP_SEQ_FEATURE	repeat:LRR 18	3	0.255102	0.474342	TLR13, TLR4, TLR7	1095	26	18012	1.898	1	0.999999	99.9989
UP_SEQ_FEATURE	repeat:LRR 5	14	1.19048	0.512824	LUM, TLR1, TLR13, TLR2, TLR4, DCN, TBCEL, TLR7, CD180, PRELP, NOD1, BGN, FBXL14, CD14	1095	210	18012	1.09662	1	0.999999	99.9997
UP_SEQ_FEATURE	repeat:LRR 13	5	0.42517	0.56251	TLR13, TLR2, TLR4, TLR7, CD180	1095	65	18012	1.26533	1	1	100
INTERPRO	IPR000372:Leucine-rich repeat-containing N-terminal	4	0.340136	0.571828	BGN, LUM, DCN, PRELP	1147	53	20594	1.35507	1	0.999888	99.9999
INTERPRO	IPR000483:Cysteine-rich flanking region, C-terminal	5	0.42517	0.616865	TLR1, TLR2, TLR4, TLR7, CD180	1147	76	20594	1.18123	1	0.999959	100
UP_SEQ_FEATURE	repeat:LRR 4	14	1.19048	0.633466	LUM, TLR1, TLR13, TLR2, TLR4, DCN, TBCEL, TLR7, CD180, PRELP, NOD1, BGN, FBXL14, CD14	1095	228	18012	1.01005	1	1	100
INTERPRO	IPR003591:Leucine-rich repeat, typical subtype	10	0.85034	0.643739	BGN, LUM, TLR1, TLR13, TLR2, TLR4, DCN, TLR7, CD180, PRELP	1147	175	20594	1.02598	1	0.999974	100
SMART	SM00013:LRRNT	4	0.340136	0.644229	BGN, LUM, DCN, PRELP	645	53	10425	1.21983	1	0.994466	99.9999
UP_KEYWORDS	Leucine-rich repeat	14	1.19048	0.670055	LUM, TLR1, TLR13, TLR2, TLR4, DCN, TBCEL, TLR7, CD180, PRELP, NOD1, BGN, FBXL14, CD14	1174	275	22680	0.983491	1	0.892406	100
SMART	SM00082:LRRCT	5	0.42517	0.688994	TLR1, TLR2, TLR4, TLR7, CD180	645	75	10425	1.07752	1	0.995837	100
UP_SEQ_FEATURE	compositionally biased region:Cys-rich	8	0.680272	0.719341	PLSCR1, BGN, ZNFX1, LUM, ADAM17, DCN, ADAMTS2, PRELP	1095	135	18012	0.974774	1	1	100
SMART	SM00369:LRR_TYP	10	0.85034	0.761335	BGN, LUM, TLR1, TLR13, TLR2, TLR4, DCN, TLR7, CD180, PRELP	645	175	10425	0.923588	1	0.998444	100
UP_SEQ_FEATURE	repeat:LRR 3	14	1.19048	0.771556	LUM, TLR1, TLR13, TLR2, TLR4, DCN, TBCEL, TLR7, CD180, PRELP, NOD1, BGN, FBXL14, CD14	1095	253	18012	0.910239	1	1	100
INTERPRO	IPR001611:Leucine-rich repeat	13	1.10544	0.78238	LUM, TLR1, TLR13, TLR2, TLR4, DCN, TLR7, CD180, PRELP, NOD1, BGN, FBXL14, CD14	1147	259	20594	0.901199	1	0.999999	100
UP_SEQ_FEATURE	repeat:LRR 1	14	1.19048	0.855986	LUM, TLR1, TLR13, TLR2, TLR4, DCN, TBCEL, TLR7, CD180, PRELP, NOD1, BGN, FBXL14, CD14	1095	274	18012	0.840476	1	1	100
UP_SEQ_FEATURE	repeat:LRR 2	14	1.19048	0.855986	LUM, TLR1, TLR13, TLR2, TLR4, DCN, TBCEL, TLR7, CD180, PRELP, NOD1, BGN, FBXL14, CD14	1095	274	18012	0.840476	1	1	100
Annotation Cluster 74	Enrichment Score: 0.9056216948889052
Category	Term	Count	%	PValue	Genes	List Total	Pop Hits	Pop Total	Fold Enrichment	Bonferroni	Benjamini	FDR
INTERPRO	IPR001478:PDZ domain	14	1.19048	0.0882905	CYTIP, MPP1, PDLIM7, LIMK1, RHPN2, PDLIM4, GIPC2, TAX1BP3, SDCBP2, PPP1R9B, MAST2, SDCBP, AHNAK2, TJP2	1147	154	20594	1.63224	1	0.855482	79.0034
SMART	SM00228:PDZ	14	1.19048	0.135888	CYTIP, MPP1, PDLIM7, LIMK1, RHPN2, PDLIM4, GIPC2, TAX1BP3, SDCBP2, PPP1R9B, MAST2, SDCBP, AHNAK2, TJP2	645	150	10425	1.50853	1	0.83014	86.456
UP_SEQ_FEATURE	domain:PDZ	10	0.85034	0.15997	PPP1R9B, CYTIP, MAST2, MPP1, PDLIM7, LIMK1, RHPN2, PDLIM4, GIPC2, TAX1BP3	1095	101	18012	1.62865	1	0.997702	95.4532
Annotation Cluster 75	Enrichment Score: 0.89958984442294
Category	Term	Count	%	PValue	Genes	List Total	Pop Hits	Pop Total	Fold Enrichment	Bonferroni	Benjamini	FDR
UP_SEQ_FEATURE	site:Cleavage; by autocatalysis	3	0.255102	0.0106106	PSMB10, PSMB8, PSMB9	1095	3	18012	16.4493	1	0.702505	17.2326
GOTERM_BP_DIRECT	GO:0051603~proteolysis involved in cellular protein catabolic process	9	0.765306	0.0182717	PSMB10, CTSZ, CTSJ, LGMN, CTSA, CTSS, CAPN2, PSMB8, PSMB9	1070	57	18082	2.66827	1	0.337593	29.0129
GOTERM_CC_DIRECT	GO:1990111~spermatoproteasome complex	3	0.255102	0.0292774	PSMB10, PSMB8, PSMB9	1129	5	19662	10.4492	1	0.162146	35.7904
GOTERM_CC_DIRECT	GO:0000502~proteasome complex	9	0.765306	0.0344795	UBXN1, PSMB10, PSME1, ZFAND2A, PSMD10, HSPB1, PSMD8, PSMB8, PSMB9	1129	66	19662	2.37483	1	0.183932	40.7337
INTERPRO	IPR000243:Peptidase T1A, proteasome beta-subunit	3	0.255102	0.0539014	PSMB10, PSMB8, PSMB9	1147	7	20594	7.69486	1	0.752971	60.7653
GOTERM_BP_DIRECT	GO:0002479~antigen processing and presentation of exogenous peptide antigen via MHC class I, TAP-dependent	5	0.42517	0.098324	PSMB10, H2-D1, H2-T23, PSMB8, PSMB9	1070	30	18082	2.81651	1	0.790175	85.3874
INTERPRO	IPR023333:Proteasome B-type subunit	3	0.255102	0.141197	PSMB10, PSMB8, PSMB9	1147	12	20594	4.48867	1	0.9451	92.3484
INTERPRO	IPR016050:Proteasome, beta-type subunit, conserved site	3	0.255102	0.160993	PSMB10, PSMB8, PSMB9	1147	13	20594	4.14338	1	0.95942	94.839
UP_KEYWORDS	Threonine protease	3	0.255102	0.316088	PSMB10, PSMB8, PSMB9	1174	22	22680	2.63435	1	0.635634	99.4803
GOTERM_CC_DIRECT	GO:0005839~proteasome core complex	3	0.255102	0.319814	PSMB10, PSMB8, PSMB9	1129	20	19662	2.61231	1	0.745662	99.6804
INTERPRO	IPR001353:Proteasome, subunit alpha/beta	3	0.255102	0.327706	PSMB10, PSMB8, PSMB9	1147	21	20594	2.56495	1	0.996579	99.8775
UP_KEYWORDS	Proteasome	5	0.42517	0.328825	PSMB10, PSME1, PSMD8, PSMB8, PSMB9	1174	56	22680	1.72487	1	0.648286	99.5994
GOTERM_MF_DIRECT	GO:0004298~threonine-type endopeptidase activity	3	0.255102	0.401207	PSMB10, PSMB8, PSMB9	1039	23	17446	2.19015	1	0.961455	99.9724
KEGG_PATHWAY	mmu03050:Proteasome	5	0.42517	0.470039	PSMB10, PSME1, PSMD8, PSMB8, PSMB9	603	45	7720	1.42252	1	0.728876	99.975
GOTERM_MF_DIRECT	GO:0004175~endopeptidase activity	7	0.595238	0.662203	PSMB10, ADAMTS9, TPP1, NAPSA, CASP1, PSMB8, PSMB9	1039	112	17446	1.04945	1	0.996364	100
Annotation Cluster 76	Enrichment Score: 0.8979961188553831
Category	Term	Count	%	PValue	Genes	List Total	Pop Hits	Pop Total	Fold Enrichment	Bonferroni	Benjamini	FDR
GOTERM_BP_DIRECT	GO:0038083~peptidyl-tyrosine autophosphorylation	6	0.510204	0.0924603	FRK, DDR1, LCK, MAPK3, FES, BTK	1070	41	18082	2.47303	1	0.773751	83.5168
UP_KEYWORDS	SH2 domain	10	0.85034	0.093724	FRK, PTPN6, INPPL1, LCK, PLCG2, STAT1, VAV1, SLA, LCP2, BTK	1174	105	22680	1.83986	1	0.302031	74.3954
INTERPRO	IPR000980:SH2 domain	11	0.935374	0.0984602	FRK, PTPN6, INPPL1, LCK, PLCG2, STAT1, FES, VAV1, SLA, LCP2, BTK	1147	113	20594	1.7478	1	0.882692	82.6264
GOTERM_MF_DIRECT	GO:0004715~non-membrane spanning protein tyrosine kinase activity	6	0.510204	0.127401	FRK, LCK, EIF2AK2, FES, PRKCD, BTK	1039	45	17446	2.23882	1	0.738337	88.6656
SMART	SM00252:SH2	10	0.85034	0.185298	FRK, PTPN6, INPPL1, LCK, PLCG2, FES, VAV1, SLA, LCP2, BTK	645	103	10425	1.5692	1	0.887629	93.9505
UP_SEQ_FEATURE	domain:SH2	9	0.765306	0.203195	FRK, INPPL1, LCK, STAT1, FES, VAV1, SLA, LCP2, BTK	1095	93	18012	1.59187	1	0.999075	98.2179
Annotation Cluster 77	Enrichment Score: 0.8950281676661989
Category	Term	Count	%	PValue	Genes	List Total	Pop Hits	Pop Total	Fold Enrichment	Bonferroni	Benjamini	FDR
GOTERM_BP_DIRECT	GO:0070723~response to cholesterol	5	0.42517	0.000701657	CCL3, CCR5, TGFBR1, TGFBR2, TGFB1	1070	8	18082	10.5619	0.939566	0.0344695	1.29584
GOTERM_BP_DIRECT	GO:0060389~pathway-restricted SMAD protein phosphorylation	3	0.255102	0.177216	TGFBR1, TGFBR2, TGFB1	1070	13	18082	3.89978	1	0.914575	97.3344
BIOCARTA	m_tgfbPathway:TGF beta signaling pathway	5	0.42517	0.216963	TGFBR1, MAPK3, TGFBR2, CDH1, TGFB1	175	18	1289	2.04603	1	0.856258	95.6524
BIOCARTA	m_tob1Pathway:Role of Tob in T-cell activation	5	0.42517	0.279642	CD3G, CD3E, TGFBR1, TGFBR2, TGFB1	175	20	1289	1.84143	1	0.891269	98.5082
BIOCARTA	m_ctcfPathway:CTCF: First Multivalent Nuclear Factor	4	0.340136	0.703789	TGFBR1, TGFBR2, MDM2, TGFB1	175	26	1289	1.13319	1	0.986502	100
KEGG_PATHWAY	mmu04350:TGF-beta signaling pathway	6	0.510204	0.803105	ID1, TGFBR1, MAPK3, TGFBR2, DCN, TGFB1	603	85	7720	0.903717	1	0.92078	100
Annotation Cluster 78	Enrichment Score: 0.8752658696766125
Category	Term	Count	%	PValue	Genes	List Total	Pop Hits	Pop Total	Fold Enrichment	Bonferroni	Benjamini	FDR
INTERPRO	IPR000626:Ubiquitin	8	0.680272	0.0733224	SUMO3, MIDN, UHRF1, OASL2, OASL1, TCEB2, UBD, TBCEL	1147	66	20594	2.17632	1	0.828958	72.3581
SMART	SM00213:UBQ	7	0.595238	0.099673	SUMO3, MIDN, UHRF1, OASL2, OASL1, TCEB2, UBD	645	52	10425	2.17576	1	0.78561	76.2418
UP_SEQ_FEATURE	domain:Ubiquitin-like	6	0.510204	0.323883	SUMO3, MIDN, UHRF1, OASL2, TCEB2, TBCEL	1095	62	18012	1.59187	1	0.999936	99.9031
Annotation Cluster 79	Enrichment Score: 0.8697740757612993
Category	Term	Count	%	PValue	Genes	List Total	Pop Hits	Pop Total	Fold Enrichment	Bonferroni	Benjamini	FDR
INTERPRO	IPR018486:Hemopexin, conserved site	5	0.42517	0.0189034	MMP14, MMP13, MMP2, MMP12, MMP24	1147	19	20594	4.72491	1	0.501813	27.5484
INTERPRO	IPR002477:Peptidoglycan binding-like	5	0.42517	0.0267344	MMP14, MMP13, MMP2, MMP12, MMP24	1147	21	20594	4.27492	1	0.570643	36.7182
UP_SEQ_FEATURE	domain:Hemopexin-like 3	5	0.42517	0.0353818	MMP14, MMP13, MMP2, MMP12, MMP24	1095	21	18012	3.9165	1	0.926881	47.2024
UP_SEQ_FEATURE	domain:Hemopexin-like 4	5	0.42517	0.0353818	MMP14, MMP13, MMP2, MMP12, MMP24	1095	21	18012	3.9165	1	0.926881	47.2024
INTERPRO	IPR021190:Peptidase M10A	5	0.42517	0.0362431	MMP14, MMP13, MMP2, MMP12, MMP24	1147	23	20594	3.90319	1	0.652087	46.3857
INTERPRO	IPR001818:Peptidase M10, metallopeptidase	5	0.42517	0.0362431	MMP14, MMP13, MMP2, MMP12, MMP24	1147	23	20594	3.90319	1	0.652087	46.3857
UP_SEQ_FEATURE	domain:Hemopexin-like 1	5	0.42517	0.041231	MMP14, MMP13, MMP2, MMP12, MMP24	1095	22	18012	3.73848	1	0.940521	52.5999
UP_SEQ_FEATURE	domain:Hemopexin-like 2	5	0.42517	0.041231	MMP14, MMP13, MMP2, MMP12, MMP24	1095	22	18012	3.73848	1	0.940521	52.5999
INTERPRO	IPR018487:Hemopexin-like repeats	5	0.42517	0.041638	MMP14, MMP13, MMP2, MMP12, MMP24	1147	24	20594	3.74056	1	0.686021	51.2342
INTERPRO	IPR000585:Hemopexin-like domain	5	0.42517	0.041638	MMP14, MMP13, MMP2, MMP12, MMP24	1147	24	20594	3.74056	1	0.686021	51.2342
INTERPRO	IPR021158:Peptidase M10A, cysteine switch, zinc binding site	4	0.340136	0.0473507	MMP14, MMP13, MMP2, MMP12	1147	15	20594	4.78791	1	0.722136	55.9171
GOTERM_BP_DIRECT	GO:0030574~collagen catabolic process	5	0.42517	0.0501704	CTSS, MMP14, MMP13, ADAMTS2, MMP2	1070	24	18082	3.52064	1	0.591282	61.5761
UP_KEYWORDS	Collagen degradation	4	0.340136	0.0545552	MMP14, MMP13, ADAMTS2, MMP2	1174	17	22680	4.54555	1	0.206829	54.0051
SMART	SM00120:HX	5	0.42517	0.0572381	MMP14, MMP13, MMP2, MMP12, MMP24	645	24	10425	3.36725	1	0.645615	55.3722
UP_SEQ_FEATURE	metal ion-binding site:Calcium 4; via carbonyl oxygen	3	0.255102	0.0631134	MMP13, MMP2, MMP12	1095	7	18012	7.04971	1	0.966902	68.5227
INTERPRO	IPR006026:Peptidase, metallopeptidase	5	0.42517	0.0749743	MMP14, MMP13, MMP2, MMP12, MMP24	1147	29	20594	3.09563	1	0.831888	73.1784
UP_SEQ_FEATURE	short sequence motif:Cysteine switch	6	0.510204	0.0854219	ADAM17, MMP14, MMP13, MMP2, MMP12, MMP24	1095	39	18012	2.53066	1	0.988764	79.4683
INTERPRO	IPR016293:Peptidase M10A, metazoans	4	0.340136	0.085675	MMP14, MMP13, MMP12, MMP24	1147	19	20594	3.77993	1	0.853578	77.9627
SMART	SM00235:ZnMc	5	0.42517	0.100778	MMP14, MMP13, MMP2, MMP12, MMP24	645	29	10425	2.78669	1	0.775898	76.6378
UP_SEQ_FEATURE	metal ion-binding site:Zinc 2; in inhibited form	3	0.255102	0.11998	MMP13, MMP2, MMP12	1095	10	18012	4.93479	1	0.994142	89.629
UP_SEQ_FEATURE	metal ion-binding site:Calcium 3; via carbonyl oxygen	4	0.340136	0.131838	MMP13, MMP2, MMP12, PRKCB	1095	21	18012	3.1332	1	0.995637	91.8462
INTERPRO	IPR024079:Metallopeptidase, catalytic domain	9	0.765306	0.172012	ADAMTS9, THOP1, ADAM17, MMP14, MMP13, ADAMTS2, MMP2, MMP12, MMP24	1147	97	20594	1.6659	1	0.963307	95.8716
UP_SEQ_FEATURE	metal ion-binding site:Zinc 2; catalytic	3	0.255102	0.207497	MMP13, MMP2, MMP12	1095	14	18012	3.52485	1	0.999149	98.381
PIR_SUPERFAMILY	PIRSF001191:matrix metalloproteinase, stromelysin type	4	0.340136	0.227612	MMP14, MMP13, MMP12, MMP24	159	19	1807	2.39259	1	0.998787	95.0593
UP_SEQ_FEATURE	metal ion-binding site:Zinc 1	7	0.595238	0.358386	VPS29, PML, BIRC5, MMP13, MMP2, NT5E, MMP12	1095	80	18012	1.43932	1	0.999974	99.9617
UP_SEQ_FEATURE	metal ion-binding site:Calcium 2; via carbonyl oxygen	4	0.340136	0.392008	MMP13, MMP2, MMP12, PRKCB	1095	37	18012	1.7783	1	0.999985	99.9853
GOTERM_MF_DIRECT	GO:0004222~metalloendopeptidase activity	9	0.765306	0.450154	ADAMTS9, THOP1, ADAM17, MMP14, MMP13, ADAMTS2, MMP2, MMP12, MMP24	1039	123	17446	1.22862	1	0.973446	99.9929
UP_KEYWORDS	Metalloprotease	9	0.765306	0.461764	THOP1, ADAM17, MMP14, MMP13, ADAMTS2, CPB2, MMP2, MMP12, MMP24	1174	143	22680	1.21585	1	0.772469	99.9811
UP_SEQ_FEATURE	metal ion-binding site:Zinc; in inhibited form	3	0.255102	0.532974	ADAM17, MMP14, MMP24	1095	29	18012	1.70165	1	1	99.9999
UP_SEQ_FEATURE	metal ion-binding site:Calcium 1	4	0.340136	0.550014	MMP13, MMP2, MMP12, PRKCB	1095	47	18012	1.39994	1	1	99.9999
UP_SEQ_FEATURE	metal ion-binding site:Calcium 3	3	0.255102	0.569497	MMP2, MMP12, PRKCB	1095	31	18012	1.59187	1	1	100
UP_SEQ_FEATURE	metal ion-binding site:Zinc; catalytic	8	0.680272	0.589771	APOBEC1, CAR13, THOP1, CDA, ADAM17, MMP14, ADAMTS2, MMP24	1095	119	18012	1.10584	1	1	100
GOTERM_MF_DIRECT	GO:0008237~metallopeptidase activity	10	0.85034	0.617196	ADAMTS9, THOP1, ADAM17, MMP14, MMP13, ADAMTS2, CPB2, MMP2, MMP12, MMP24	1039	160	17446	1.04945	1	0.993994	100
UP_SEQ_FEATURE	metal ion-binding site:Calcium 2	4	0.340136	0.692515	MMP13, MMP2, MMP12, PRKCB	1095	58	18012	1.13444	1	1	100
INTERPRO	IPR002870:Peptidase M12B, propeptide	3	0.255102	0.818482	ADAMTS9, ADAM17, ADAMTS2	1147	55	20594	0.979345	1	1	100
INTERPRO	IPR001590:Peptidase M12B, ADAM/reprolysin	3	0.255102	0.82622	ADAMTS9, ADAM17, ADAMTS2	1147	56	20594	0.961857	1	1	100
GOTERM_MF_DIRECT	GO:0004252~serine-type endopeptidase activity	8	0.680272	0.971925	PRSS8, TMPRSS2, TPP1, RHBDF1, ADAM17, MMP13, MMP2, MMP12	1039	212	17446	0.633628	1	1	100
Annotation Cluster 80	Enrichment Score: 0.8646742914517745
Category	Term	Count	%	PValue	Genes	List Total	Pop Hits	Pop Total	Fold Enrichment	Bonferroni	Benjamini	FDR
GOTERM_BP_DIRECT	GO:0018108~peptidyl-tyrosine phosphorylation	9	0.765306	0.0370525	PTPN6, DDR1, LCK, ABI3, DYRK3, ABI1, FES, CSF1R, BTK	1070	65	18082	2.33987	1	0.504453	50.4212
GOTERM_CC_DIRECT	GO:0031234~extrinsic component of cytoplasmic side of plasma membrane	9	0.765306	0.0401986	FRK, S100A6, RGS1, KRAS, SNX5, LCK, FES, IQGAP1, BTK	1129	68	19662	2.30498	1	0.209864	45.7574
GOTERM_BP_DIRECT	GO:0038083~peptidyl-tyrosine autophosphorylation	6	0.510204	0.0924603	FRK, DDR1, LCK, MAPK3, FES, BTK	1070	41	18082	2.47303	1	0.773751	83.5168
GOTERM_MF_DIRECT	GO:0004715~non-membrane spanning protein tyrosine kinase activity	6	0.510204	0.127401	FRK, LCK, EIF2AK2, FES, PRKCD, BTK	1039	45	17446	2.23882	1	0.738337	88.6656
UP_KEYWORDS	Tyrosine-protein kinase	10	0.85034	0.130923	FRK, DDR1, LCK, AXL, DYRK3, EIF2AK2, FES, MERTK, CSF1R, BTK	1174	113	22680	1.70961	1	0.376176	85.6674
GOTERM_BP_DIRECT	GO:0007169~transmembrane receptor protein tyrosine kinase signaling pathway	10	0.85034	0.13676	FRK, DDR1, DOK2, PILRB1, LCK, NPTN, CSF1R, LCP2, BTK, PILRA	1070	100	18082	1.68991	1	0.863724	93.4962
INTERPRO	IPR001245:Serine-threonine/tyrosine-protein kinase catalytic domain	12	1.02041	0.15192	FRK, DDR1, LIMK1, LCK, TGFBR2, AXL, MLKL, FES, MERTK, PRKX, CSF1R, BTK	1147	139	20594	1.55004	1	0.953742	93.8112
INTERPRO	IPR020635:Tyrosine-protein kinase, catalytic domain	8	0.680272	0.163926	FRK, DDR1, LCK, AXL, FES, MERTK, CSF1R, BTK	1147	81	20594	1.7733	1	0.9606	95.1354
GOTERM_MF_DIRECT	GO:0004713~protein tyrosine kinase activity	11	0.935374	0.183564	FRK, DDR1, HSP90AA1, LCK, AXL, DYRK3, EIF2AK2, FES, MERTK, CSF1R, BTK	1039	121	17446	1.52647	1	0.817968	96.0845
SMART	SM00219:TyrKc	8	0.680272	0.232975	FRK, DDR1, LCK, AXL, FES, MERTK, CSF1R, BTK	645	81	10425	1.59633	1	0.897423	97.3501
INTERPRO	IPR008266:Tyrosine-protein kinase, active site	8	0.680272	0.31289	FRK, DDR1, LCK, AXL, FES, MERTK, CSF1R, BTK	1147	99	20594	1.45088	1	0.995734	99.823
GOTERM_MF_DIRECT	GO:0004714~transmembrane receptor protein tyrosine kinase activity	5	0.42517	0.401811	DDR1, AXL, NPTN, MERTK, CSF1R	1039	54	17446	1.55474	1	0.960972	99.9728
Annotation Cluster 81	Enrichment Score: 0.8394448849839583
Category	Term	Count	%	PValue	Genes	List Total	Pop Hits	Pop Total	Fold Enrichment	Bonferroni	Benjamini	FDR
INTERPRO	IPR001751:S100/Calbindin-D9k, conserved site	4	0.340136	0.0751321	S100A6, S100A8, S100A11, S100A10	1147	18	20594	3.98993	1	0.828559	73.2556
INTERPRO	IPR013787:S100/CaBP-9k-type, calcium binding, subdomain	4	0.340136	0.187964	S100A6, S100A8, S100A11, S100A10	1147	27	20594	2.65995	1	0.968846	97.0275
SMART	SM01394:SM01394	4	0.340136	0.214667	S100A6, S100A8, S100A11, S100A10	645	26	10425	2.48658	1	0.899633	96.3402
Annotation Cluster 82	Enrichment Score: 0.8391110404702476
Category	Term	Count	%	PValue	Genes	List Total	Pop Hits	Pop Total	Fold Enrichment	Bonferroni	Benjamini	FDR
GOTERM_BP_DIRECT	GO:0015031~protein transport	46	3.91156	0.0498478	VPS29, SNX6, RAB5C, PLEKHM1, CHMP4B, EXOC8, SNX5, SNX8, TIMM17A, ZMAT3, SNX2, ARF6, PPT1, AMN, DAB2, NECAP2, RHOB, TMED10, SNAP23, SNX24, TPR, STX11, VPS36, NSF, SCAMP5, RAMP2, VPS18, CD3G, SCAMP2, RAB8B, ACTN4, STXBP2, A230046K03RIK, MYH9, CD63, TMED9, RAB11FIP5, ARRB2, ARF2, CNIH4, ITGB1BP1, VAMP3, COL1A1, H2-DMA, SLC15A3, SNX10	1070	592	18082	1.3131	1	0.592055	61.3328
UP_KEYWORDS	Protein transport	39	3.31633	0.0761152	VPS29, SNX6, RAB5C, PLEKHM1, CHMP4B, EXOC8, SNX5, SNX8, ZMAT3, TIMM17A, SNX2, ARF6, AMN, DAB2, NECAP2, RHOB, TMED10, SNX24, SNAP23, TPR, STX11, VPS36, NSF, SCAMP5, VPS18, SCAMP2, RAB8B, ACTN4, STXBP2, A230046K03RIK, CD63, TMED9, RAB11FIP5, ARRB2, ARF2, CNIH4, VAMP3, SLC15A3, SNX10	1174	577	22680	1.30576	1	0.262048	66.5793
UP_KEYWORDS	Transport	107	9.09864	0.212497	TSPO, SLC44A2, ATP1B3, CHMP4B, PLEKHM1, ATP6AP1, SLC7A8, TRAPPC2L, SLC35A4, SLC7A7, DAB2, KCNK6, CYGB, SCAMP5, SCAMP2, ACTN4, ABCC12, GLTP, TTPAL, ARRB2, TRAPPC4, VAMP3, SLC40A1, SNX6, PANX1, AGFG1, SNX5, SNX8, SNX2, ARF6, TXN1, ATP6V1B2, FXYD5, ATP6V0B, SLC11A1, ATP6V0E, LAPTM5, FOLR2, TMED10, STX11, OSBPL3, RAB8B, NIPA1, CD63, LCN2, P2RX4, LYVE1, ARF2, LASP1, CNIH4, SLC13A3, HEPH, SLC20A1, RAB5…	1174	1901	22680	1.08737	1	0.50525	96.338
GOTERM_BP_DIRECT	GO:0006810~transport	108	9.18367	0.545865	TSPO, SLC44A2, ATP1B3, CHMP4B, PLEKHM1, ATP6AP1, SLC7A8, TRAPPC2L, SLC35A4, SLC7A7, ACBD3, DAB2, CYGB, SCAMP5, SCAMP2, ACTN4, ABCC12, BICD2, GLTP, TTPAL, ARRB2, TRAPPC4, VAMP3, TMEM184B, SLC40A1, SNX6, PANX1, AGFG1, SNX5, SNX8, SNX2, ARF6, TXN1, ATP6V1B2, FXYD5, ATP6V0B, SLC11A1, ATP6V0E, LAPTM5, FOLR2, TMED10, STX11, RAB8B, OSBPL3, NIPA1, CD63, LCN2, P2RX4, LYVE1, ARF2, LASP1, CNIH4, SLC13A3, HE…	1070	1822	18082	1.0017	1	0.999339	100
Annotation Cluster 83	Enrichment Score: 0.8336054467753148
Category	Term	Count	%	PValue	Genes	List Total	Pop Hits	Pop Total	Fold Enrichment	Bonferroni	Benjamini	FDR
INTERPRO	IPR002048:EF-hand domain	20	1.70068	0.0432071	MYL6, SRI, S100A6, HPCAL1, CAPNS1, S100A8, ACTN4, AIF1, S100A11, S100A10, ACTN1, FSTL1, SEPN1, CAPN2, RASGRP1, CALM3, CIB3, CALM2, LCP1, EHD4	1147	223	20594	1.61028	1	0.694028	52.565
INTERPRO	IPR011992:EF-hand-like domain	23	1.95578	0.0526166	MYL6, SRI, S100A6, HPCAL1, CAPNS1, S100A8, ACTN4, AIF1, S100A11, S100A10, ACTN1, FSTL1, SPARC, STAT1, CAPN2, PLCL2, RASGRP1, PLCG2, CALM3, CIB3, CALM2, LCP1, EHD4	1147	273	20594	1.51266	1	0.754716	59.8559
GOTERM_BP_DIRECT	GO:1901841~regulation of high voltage-gated calcium channel activity	3	0.255102	0.0601243	SRI, CALM3, CALM2	1070	7	18082	7.24246	1	0.647119	68.4076
INTERPRO	IPR018247:EF-Hand 1, calcium-binding site	16	1.36054	0.0640628	SRI, S100A6, HPCAL1, CAPNS1, S100A8, ACTN4, S100A11, ACTN1, SPARC, CAPN2, RASGRP1, CALM3, CIB3, LCP1, CALM2, EHD4	1147	175	20594	1.64157	1	0.798135	67.305
UP_SEQ_FEATURE	calcium-binding region:2	12	1.02041	0.0859292	SRI, S100A6, HPCAL1, CAPNS1, ACTN4, AIF1, RASGRP1, CALM3, ACTN1, CAPN2, CALM2, LCP1	1095	114	18012	1.73151	1	0.987084	79.6692
GOTERM_MF_DIRECT	GO:0005509~calcium ion binding	50	4.2517	0.131332	S100A6, S100A8, AIF1, FSTL1, TPD52, MMP24, DYSF, CD93, CIB3, CAPNS1, EGFL7, ACTN4, ACTN1, NRXN1, MMP14, MMP13, MMP12, THBD, LCP1, SRI, MYL6, CDH1, EDEM2, CDH5, PLA2G12A, RASGRP1, TGM2, AGRN, EHD4, SLC8A1, HPCAL1, EFEMP2, HSPG2, S100A11, S100A10, NID1, SPARC, SEPN1, CAPN2, PCDH17, ANXA5, ANXA4, GAS6, ANXA3, ANXA2, PLSCR1, NOTCH1, SULF2, CALM3, CALM2	1039	699	17446	1.20108	1	0.740413	89.4544
UP_SEQ_FEATURE	calcium-binding region:1	12	1.02041	0.143751	SRI, S100A6, HPCAL1, CAPNS1, ACTN4, AIF1, RASGRP1, CALM3, ACTN1, CAPN2, CALM2, LCP1	1095	126	18012	1.5666	1	0.99614	93.6178
UP_SEQ_FEATURE	domain:EF-hand 2	15	1.27551	0.16764	MYL6, SRI, S100A6, HPCAL1, CAPNS1, S100A8, ACTN4, S100A11, ACTN1, FSTL1, CAPN2, RASGRP1, CALM3, LCP1, CALM2	1095	173	18012	1.42624	1	0.998029	96.1356
UP_SEQ_FEATURE	domain:EF-hand 1	15	1.27551	0.172818	MYL6, SRI, S100A6, HPCAL1, S100A8, ACTN4, AIF1, S100A11, ACTN1, FSTL1, CAPN2, RASGRP1, CALM3, LCP1, CALM2	1095	174	18012	1.41804	1	0.998268	96.5404
SMART	SM00054:EFh	12	1.02041	0.283997	SRI, MYL6, S100A6, HPCAL1, ACTN4, S100A8, RASGRP1, S100A11, CALM3, ACTN1, CALM2, LCP1	645	145	10425	1.33761	1	0.930925	98.9672
UP_SEQ_FEATURE	calcium-binding region:3	4	0.340136	0.392008	HPCAL1, CAPNS1, CALM3, CALM2	1095	37	18012	1.7783	1	0.999985	99.9853
UP_SEQ_FEATURE	domain:EF-hand 4	5	0.42517	0.485351	SRI, HPCAL1, CAPNS1, CALM3, CALM2	1095	59	18012	1.39401	1	0.999999	99.9992
UP_SEQ_FEATURE	domain:EF-hand 3	6	0.510204	0.654697	SRI, MYL6, HPCAL1, CAPNS1, CALM3, CALM2	1095	91	18012	1.08457	1	1	100
Annotation Cluster 84	Enrichment Score: 0.8246229737117131
Category	Term	Count	%	PValue	Genes	List Total	Pop Hits	Pop Total	Fold Enrichment	Bonferroni	Benjamini	FDR
GOTERM_MF_DIRECT	GO:0005536~glucose binding	4	0.340136	0.0308386	HKDC1, HK3, G6PDX, UGP2	1039	12	17446	5.59705	1	0.409181	39.375
KEGG_PATHWAY	mmu00052:Galactose metabolism	5	0.42517	0.236558	AKR1B7, AKR1B3, HKDC1, HK3, UGP2	603	32	7720	2.00041	1	0.482898	97.0577
KEGG_PATHWAY	mmu00500:Starch and sucrose metabolism	4	0.340136	0.460362	HKDC1, HK3, UGP2, PYGB	603	32	7720	1.60033	1	0.724298	99.9683
Annotation Cluster 85	Enrichment Score: 0.8081512044550803
Category	Term	Count	%	PValue	Genes	List Total	Pop Hits	Pop Total	Fold Enrichment	Bonferroni	Benjamini	FDR
UP_SEQ_FEATURE	repeat:TNFR-Cys 3	4	0.340136	0.104856	TNFRSF22, TNFRSF21, TNFRSF11B, CD40	1095	19	18012	3.46301	1	0.992611	85.9708
UP_SEQ_FEATURE	repeat:TNFR-Cys 4	3	0.255102	0.11998	TNFRSF21, TNFRSF11B, CD40	1095	10	18012	4.93479	1	0.994142	89.629
UP_SEQ_FEATURE	repeat:TNFR-Cys 1	4	0.340136	0.146144	TNFRSF22, TNFRSF21, TNFRSF11B, CD40	1095	22	18012	2.99078	1	0.996231	93.9269
UP_SEQ_FEATURE	repeat:TNFR-Cys 2	4	0.340136	0.146144	TNFRSF22, TNFRSF21, TNFRSF11B, CD40	1095	22	18012	2.99078	1	0.996231	93.9269
INTERPRO	IPR001368:TNFR/NGFR cysteine-rich region	4	0.340136	0.146436	TNFRSF22, TNFRSF21, TNFRSF11B, CD40	1147	24	20594	2.99244	1	0.949498	93.0996
SMART	SM00208:TNFR	4	0.340136	0.166696	TNFRSF22, TNFRSF21, TNFRSF11B, CD40	645	23	10425	2.81092	1	0.865465	91.76
GOTERM_MF_DIRECT	GO:0005031~tumor necrosis factor-activated receptor activity	3	0.255102	0.335812	TNFRSF21, TNFRSF11B, CD40	1039	20	17446	2.51867	1	0.937674	99.8552
Annotation Cluster 86	Enrichment Score: 0.8034952085984104
Category	Term	Count	%	PValue	Genes	List Total	Pop Hits	Pop Total	Fold Enrichment	Bonferroni	Benjamini	FDR
UP_SEQ_FEATURE	domain:PID	5	0.42517	0.0869298	DAB2, ITGB1BP1, APPL1, TBC1D1, EPS8L2	1095	28	18012	2.93738	1	0.98673	80.0603
INTERPRO	IPR006020:Phosphotyrosine interaction domain	5	0.42517	0.192469	DAB2, ITGB1BP1, APPL1, TBC1D1, EPS8L2	1147	41	20594	2.18959	1	0.970615	97.294
SMART	SM00462:PTB	5	0.42517	0.232266	DAB2, ITGB1BP1, APPL1, TBC1D1, EPS8L2	645	40	10425	2.02035	1	0.902309	97.3164
Annotation Cluster 87	Enrichment Score: 0.8017525410061468
Category	Term	Count	%	PValue	Genes	List Total	Pop Hits	Pop Total	Fold Enrichment	Bonferroni	Benjamini	FDR
GOTERM_BP_DIRECT	GO:0060317~cardiac epithelial to mesenchymal transition	4	0.340136	0.0377402	RTN4, NOTCH1, HEY1, TGFBR1	1070	13	18082	5.19971	1	0.509371	51.075
GOTERM_BP_DIRECT	GO:0003222~ventricular trabecula myocardium morphogenesis	3	0.255102	0.266027	NOTCH1, HEY1, TGFBR1	1070	17	18082	2.98219	1	0.970187	99.6808
GOTERM_BP_DIRECT	GO:0060412~ventricular septum morphogenesis	4	0.340136	0.391753	NOTCH1, HEY1, TGFBR1, TGFBR2	1070	38	18082	1.77885	1	0.99364	99.9903
Annotation Cluster 88	Enrichment Score: 0.7891224508194657
Category	Term	Count	%	PValue	Genes	List Total	Pop Hits	Pop Total	Fold Enrichment	Bonferroni	Benjamini	FDR
UP_KEYWORDS	Protein biosynthesis	13	1.10544	0.0792079	EIF6, EIF3A, EIF4E3, EEF1B2, EIF4A1, GARS, LARS, EIF3K, TCEAL5, EEF1G, EIF1A, EIF2AK2, VARS	1174	147	22680	1.70844	1	0.269174	68.0952
UP_KEYWORDS	Initiation factor	7	0.595238	0.112552	EIF6, EIF3A, EIF4E3, EIF4A1, EIF3K, EIF1A, EIF2AK2	1174	64	22680	2.11297	1	0.345613	80.8533
GOTERM_BP_DIRECT	GO:0006446~regulation of translational initiation	5	0.42517	0.128199	EIF4EBP1, EIF3A, IMPACT, EIF4A1, EIF3K	1070	33	18082	2.56046	1	0.849137	92.1871
GOTERM_BP_DIRECT	GO:0006413~translational initiation	6	0.510204	0.213309	EIF6, EIF3A, EIF4E3, EIF4A1, EIF3K, EIF1A	1070	54	18082	1.87767	1	0.943406	98.8418
GOTERM_MF_DIRECT	GO:0003743~translation initiation factor activity	7	0.595238	0.217011	EIF6, EIF3A, EIF4E3, EIF4A1, EIF3K, EIF1A, EIF2AK2	1039	68	17446	1.7285	1	0.85772	97.993
BIOCARTA	m_eifPathway:Eukaryotic protein translation	3	0.255102	0.348151	EIF6, EIF3A, EIF1A	175	9	1289	2.45524	1	0.909341	99.5857
Annotation Cluster 89	Enrichment Score: 0.773161477484369
Category	Term	Count	%	PValue	Genes	List Total	Pop Hits	Pop Total	Fold Enrichment	Bonferroni	Benjamini	FDR
KEGG_PATHWAY	mmu05214:Glioma	13	1.10544	0.00395496	E2F1, NRAS, CCND1, CDKN1A, KRAS, PDGFA, PLCG2, MAPK3, CALM3, MDM2, CDK4, CALM2, PRKCB	603	65	7720	2.56053	0.641693	0.0207284	5.04498
KEGG_PATHWAY	mmu05223:Non-small cell lung cancer	10	0.85034	0.0279586	E2F1, NRAS, CCND1, KRAS, RASSF1, MAPK3, PLCG2, CDK4, STK4, PRKCB	603	56	7720	2.28619	0.999354	0.096976	30.9565
KEGG_PATHWAY	mmu04664:Fc epsilon RI signaling pathway	9	0.765306	0.157708	NRAS, KRAS, RAC2, MAPK3, PLCG2, VAV1, LCP2, PRKCB, BTK	603	68	7720	1.69447	1	0.367621	89.3756
KEGG_PATHWAY	mmu04370:VEGF signaling pathway	8	0.680272	0.1843	NRAS, CDC42, KRAS, RAC2, MAPK3, PLCG2, HSPB1, PRKCB	603	60	7720	1.70702	1	0.413119	93.0128
KEGG_PATHWAY	mmu05211:Renal cell carcinoma	8	0.680272	0.265784	NRAS, CDC42, KRAS, JUN, MAPK3, TCEB2, RAP1B, TGFB1	603	67	7720	1.52868	1	0.516856	98.233
KEGG_PATHWAY	mmu04071:Sphingolipid signaling pathway	12	1.02041	0.373473	BID, NRAS, PLD1, KRAS, GNAI2, RAC2, BAX, RELA, MAPK3, ASAH1, PRKCB, DEGS1	603	124	7720	1.23897	1	0.644785	99.7775
KEGG_PATHWAY	mmu04960:Aldosterone-regulated sodium reabsorption	5	0.42517	0.380457	SGK1, KRAS, ATP1B3, MAPK3, PRKCB	603	40	7720	1.60033	1	0.650365	99.8078
KEGG_PATHWAY	mmu04720:Long-term potentiation	7	0.595238	0.410773	NRAS, KRAS, MAPK3, CALM3, RAP1B, CALM2, PRKCB	603	66	7720	1.35786	1	0.683753	99.9002
KEGG_PATHWAY	mmu04012:ErbB signaling pathway	8	0.680272	0.523195	NRAS, CDKN1A, EIF4EBP1, KRAS, JUN, MAPK3, PLCG2, PRKCB	603	87	7720	1.17726	1	0.758514	99.9937
KEGG_PATHWAY	mmu04730:Long-term depression	5	0.42517	0.711199	NRAS, KRAS, GNAI2, MAPK3, PRKCB	603	61	7720	1.0494	1	0.871128	100
Annotation Cluster 90	Enrichment Score: 0.7720196135156483
Category	Term	Count	%	PValue	Genes	List Total	Pop Hits	Pop Total	Fold Enrichment	Bonferroni	Benjamini	FDR
UP_SEQ_FEATURE	domain:Ras-GAP	3	0.255102	0.11998	DAB2IP, RASA3, IQGAP1	1095	10	18012	4.93479	1	0.994142	89.629
INTERPRO	IPR023152:Ras GTPase-activating protein, conserved site	3	0.255102	0.160993	DAB2IP, RASA3, IQGAP1	1147	13	20594	4.14338	1	0.95942	94.839
SMART	SM00323:RasGAP	3	0.255102	0.189803	DAB2IP, RASA3, IQGAP1	645	13	10425	3.72987	1	0.886853	94.3927
INTERPRO	IPR001936:Ras GTPase-activating protein	3	0.255102	0.22269	DAB2IP, RASA3, IQGAP1	1147	16	20594	3.3665	1	0.98105	98.5789
Annotation Cluster 91	Enrichment Score: 0.7513068069625045
Category	Term	Count	%	PValue	Genes	List Total	Pop Hits	Pop Total	Fold Enrichment	Bonferroni	Benjamini	FDR
INTERPRO	IPR000164:Histone H3	4	0.340136	0.0559392	HIST2H3B, CENPA, HIST2H3C1, H3F3B	1147	16	20594	4.48867	1	0.761076	62.1682
SMART	SM00428:H3	4	0.340136	0.0720193	HIST2H3B, CENPA, HIST2H3C1, H3F3B	645	16	10425	4.0407	1	0.697571	64.0532
GOTERM_CC_DIRECT	GO:0000228~nuclear chromosome	7	0.595238	0.0817562	HIST2H3B, REC8, FIGNL1, HIST2H3C1, BIRC5, H3F3B, TOP2A	1129	53	19662	2.30015	1	0.34418	71.9626
GOTERM_MF_DIRECT	GO:0031492~nucleosomal DNA binding	6	0.510204	0.0943927	ACTB, HIST2H3B, CENPA, H2AFZ, HIST2H3C1, H3F3B	1039	41	17446	2.45724	1	0.661325	79.4868
GOTERM_BP_DIRECT	GO:0032776~DNA methylation on cytosine	5	0.42517	0.117852	HIST2H3B, UHRF1, DNMT1, HIST2H3C1, H3F3B	1070	32	18082	2.64048	1	0.832052	90.272
GOTERM_BP_DIRECT	GO:0006334~nucleosome assembly	10	0.85034	0.161664	HIST2H3B, HIST1H1C, CENPA, NAP1L1, HIST2H3C1, H3F3B, MCM2, CHAF1A, SOX9, DAXX	1070	104	18082	1.62491	1	0.897117	96.2249
GOTERM_BP_DIRECT	GO:0000183~chromatin silencing at rDNA	5	0.42517	0.410671	HIST2H3B, SAP30, DNMT1, HIST2H3C1, H3F3B	1070	55	18082	1.53628	1	0.995066	99.9946
GOTERM_MF_DIRECT	GO:0042393~histone binding	9	0.765306	0.459248	HIST2H3B, UHRF1, HAT1, HIST2H3C1, H2AFX, H3F3B, MCM2, DAXX, PRKCB	1039	124	17446	1.21871	1	0.975502	99.9946
GOTERM_CC_DIRECT	GO:0000788~nuclear nucleosome	4	0.340136	0.466475	HIST2H3B, CENPA, HIST2H3C1, H3F3B	1129	44	19662	1.58322	1	0.875356	99.9914
GOTERM_BP_DIRECT	GO:0045815~positive regulation of gene expression, epigenetic	3	0.255102	0.588824	HIST2H3B, HIST2H3C1, H3F3B	1070	33	18082	1.53628	1	0.999689	100
Annotation Cluster 92	Enrichment Score: 0.748230073102975
Category	Term	Count	%	PValue	Genes	List Total	Pop Hits	Pop Total	Fold Enrichment	Bonferroni	Benjamini	FDR
INTERPRO	IPR013128:Peptidase C1A, papain	5	0.42517	0.0603841	CTSZ, CTSJ, CTSS, TINAG, CTLA2B	1147	27	20594	3.32494	1	0.782781	65.066
INTERPRO	IPR013201:Proteinase inhibitor I29, cathepsin propeptide	3	0.255102	0.285825	CTSJ, CTSS, CTLA2B	1147	19	20594	2.83495	1	0.993124	99.6601
SMART	SM00848:SM00848	3	0.255102	0.329827	CTSJ, CTSS, CTLA2B	645	19	10425	2.55202	1	0.950083	99.5824
Annotation Cluster 93	Enrichment Score: 0.7189695422670397
Category	Term	Count	%	PValue	Genes	List Total	Pop Hits	Pop Total	Fold Enrichment	Bonferroni	Benjamini	FDR
INTERPRO	IPR027267:Arfaptin homology (AH) domain/BAR domain	5	0.42517	0.0998362	SNX6, SH3GLB1, ARHGAP17, BIN1, APPL1	1147	32	20594	2.80542	1	0.883358	83.0687
INTERPRO	IPR004148:BAR domain	3	0.255102	0.22269	SH3GLB1, ARHGAP17, BIN1	1147	16	20594	3.3665	1	0.98105	98.5789
SMART	SM00721:BAR	3	0.255102	0.236227	SH3GLB1, ARHGAP17, BIN1	645	15	10425	3.23256	1	0.895497	97.4998
UP_SEQ_FEATURE	domain:BAR	3	0.255102	0.253398	SH3GLB1, ARHGAP17, BIN1	1095	16	18012	3.08425	1	0.999678	99.4379
Annotation Cluster 94	Enrichment Score: 0.7171511444932762
Category	Term	Count	%	PValue	Genes	List Total	Pop Hits	Pop Total	Fold Enrichment	Bonferroni	Benjamini	FDR
KEGG_PATHWAY	mmu04912:GnRH signaling pathway	13	1.10544	0.0396139	PLD1, MMP14, MMP2, PRKCD, PRKCB, CDC42, NRAS, KRAS, JUN, MAP3K1, MAPK3, CALM3, CALM2	603	88	7720	1.8913	0.999972	0.125598	41.0225
KEGG_PATHWAY	mmu04722:Neurotrophin signaling pathway	15	1.27551	0.0922021	RELA, PRKCD, CDC42, NRAS, KRAS, JUN, MAP3K1, BAX, MAPK3, PLCG2, CALM3, SORT1, RAP1B, CALM2, ARHGDIB	603	122	7720	1.5741	1	0.245353	71.738
KEGG_PATHWAY	mmu04915:Estrogen signaling pathway	12	1.02041	0.140113	HSP90AB1, NRAS, FOS, HSP90AA1, KRAS, GNAI2, JUN, MAPK3, CALM3, PRKCD, MMP2, CALM2	603	98	7720	1.56767	1	0.340271	86.0814
KEGG_PATHWAY	mmu04720:Long-term potentiation	7	0.595238	0.410773	NRAS, KRAS, MAPK3, CALM3, RAP1B, CALM2, PRKCB	603	66	7720	1.35786	1	0.683753	99.9002
KEGG_PATHWAY	mmu04921:Oxytocin signaling pathway	14	1.19048	0.462412	ACTB, MYL6, NRAS, FOS, CCND1, CDKN1A, KRAS, GNAI2, JUN, MAPK3, CALM3, RCAN1, CALM2, PRKCB	603	158	7720	1.13441	1	0.723629	99.9699
KEGG_PATHWAY	mmu04916:Melanogenesis	9	0.765306	0.512148	NRAS, EDNRB, KRAS, GNAI2, MAPK3, CALM3, CALM2, PRKCB, CTNNB1	603	99	7720	1.16388	1	0.755441	99.9915
Annotation Cluster 95	Enrichment Score: 0.7002870987388697
Category	Term	Count	%	PValue	Genes	List Total	Pop Hits	Pop Total	Fold Enrichment	Bonferroni	Benjamini	FDR
UP_KEYWORDS	Redox-active center	7	0.595238	0.0332091	DNAJC10, IFI30, PRDX5, TXNRD1, TXN1, PRDX3, 2700094K13RIK	1174	47	22680	2.87723	0.999997	0.13715	37.3465
GOTERM_BP_DIRECT	GO:0045454~cell redox homeostasis	7	0.595238	0.185074	GCLC, DNAJC10, PRDX5, TXNRD1, TXN1, SH3BGRL3, PRDX3	1070	65	18082	1.8199	1	0.922459	97.7697
INTERPRO	IPR013766:Thioredoxin domain	4	0.340136	0.385954	DNAJC10, PRDX5, TXN1, PRDX3	1147	40	20594	1.79547	1	0.998553	99.9735
UP_SEQ_FEATURE	domain:Thioredoxin	3	0.255102	0.666368	PRDX5, TXN1, PRDX3	1095	37	18012	1.33373	1	1	100
Annotation Cluster 96	Enrichment Score: 0.68363103618517
Category	Term	Count	%	PValue	Genes	List Total	Pop Hits	Pop Total	Fold Enrichment	Bonferroni	Benjamini	FDR
BIOCARTA	m_hivnefPathway:HIV-I Nef: negative effector of Fas and TNF	12	1.02041	0.147065	BID, LMNB1, SERPINB6A, MAP3K1, RELA, LMNA, MDM2, APAF1, CASP2, DAXX, PRKCD, ARHGDIB	175	58	1289	1.52394	1	0.824867	86.9888
BIOCARTA	m_tnfr1Pathway:TNFR1 Signaling Pathway	7	0.595238	0.186771	LMNB1, SERPINB6A, JUN, MAP3K1, LMNA, CASP2, ARHGDIB	175	29	1289	1.77793	1	0.850735	92.9386
BIOCARTA	m_fasPathway:FAS signaling pathway ( CD95 )	6	0.510204	0.323809	LMNB1, JUN, MAP3K1, LMNA, DAXX, ARHGDIB	175	28	1289	1.57837	1	0.900495	99.3371
Annotation Cluster 97	Enrichment Score: 0.6800503020673208
Category	Term	Count	%	PValue	Genes	List Total	Pop Hits	Pop Total	Fold Enrichment	Bonferroni	Benjamini	FDR
GOTERM_BP_DIRECT	GO:0051412~response to corticosterone	5	0.42517	0.03247	FOS, CDKN1A, CCND1, CALM3, CALM2	1070	21	18082	4.02359	1	0.473039	45.8485
KEGG_PATHWAY	mmu04921:Oxytocin signaling pathway	14	1.19048	0.462412	ACTB, MYL6, NRAS, FOS, CCND1, CDKN1A, KRAS, GNAI2, JUN, MAPK3, CALM3, RCAN1, CALM2, PRKCB	603	158	7720	1.13441	1	0.723629	99.9699
KEGG_PATHWAY	mmu05031:Amphetamine addiction	6	0.510204	0.607209	FOS, DDC, JUN, CALM3, CALM2, PRKCB	603	67	7720	1.14651	1	0.811597	99.9995
Annotation Cluster 98	Enrichment Score: 0.6740129625492908
Category	Term	Count	%	PValue	Genes	List Total	Pop Hits	Pop Total	Fold Enrichment	Bonferroni	Benjamini	FDR
UP_KEYWORDS	Oxidoreductase	43	3.65646	0.066998	HTATIP2, PTGS1, PGD, G6PDX, DNAJC10, HR, IFI30, PRDX5, PRDX3, SESN1, GPX2, MTHFD2, CBR1, P4HA2, HMOX1, GPX4, GPX3, IDH2, SRD5A3, SMOX, GPX7, NQO1, LOXL1, MDH1B, TBXAS1, CYP21A1, YWHAB, CBR3, SEPN1, ALDH3B1, VAT1, FRRS1, BLVRA, AKR1B7, CYBA, AKR1B3, CYP4F16, BLVRB, CYP2A5, TXNRD1, HEPH, SRXN1, DEGS1	1174	639	22680	1.3	1	0.242242	61.7125
GOTERM_MF_DIRECT	GO:0016491~oxidoreductase activity	40	3.40136	0.319539	HTATIP2, PTGS1, PGD, G6PDX, DNAJC10, HR, IFI30, PRDX5, PRDX3, SESN1, GPX2, MTHFD2, CBR1, P4HA2, HMOX1, GPX4, GPX3, IDH2, SRD5A3, SMOX, GPX7, NQO1, LOXL1, MDH1B, TBXAS1, CYP21A1, CBR3, SEPN1, ALDH3B1, VAT1, FRRS1, BLVRA, AKR1B7, CYBA, AKR1B3, BLVRB, TXNRD1, HEPH, SRXN1, DEGS1	1039	604	17446	1.112	1	0.928927	99.7868
GOTERM_BP_DIRECT	GO:0055114~oxidation-reduction process	42	3.57143	0.443992	HTATIP2, PTGS1, PGD, G6PDX, DNAJC10, HR, IFI30, PRDX5, TXN1, PRDX3, SESN1, GPX2, MTHFD2, CBR1, P4HA2, HMOX1, GPX4, GPX3, IDH2, SRD5A3, SMOX, GPX7, NQO1, LOXL1, SH3PXD2B, MDH1B, TBXAS1, CYP21A1, CBR3, SEPN1, ALDH3B1, VAT1, FRRS1, BLVRA, AKR1B7, CYBA, AKR1B3, BLVRB, TXNRD1, HEPH, SRXN1, DEGS1	1070	676	18082	1.04994	1	0.996867	99.9982
Annotation Cluster 99	Enrichment Score: 0.6372286786447385
Category	Term	Count	%	PValue	Genes	List Total	Pop Hits	Pop Total	Fold Enrichment	Bonferroni	Benjamini	FDR
INTERPRO	IPR001370:Baculoviral inhibition of apoptosis protein repeat	3	0.255102	0.121982	NAIP2, NAIP5, BIRC5	1147	11	20594	4.89673	1	0.925407	88.8822
SMART	SM00238:BIR	3	0.255102	0.144898	NAIP2, NAIP5, BIRC5	645	11	10425	4.40803	1	0.830927	88.2663
GOTERM_BP_DIRECT	GO:0009966~regulation of signal transduction	3	0.255102	0.693355	NAIP2, NAIP5, BIRC5	1070	40	18082	1.26743	1	0.999962	100
Annotation Cluster 100	Enrichment Score: 0.632512152727076
Category	Term	Count	%	PValue	Genes	List Total	Pop Hits	Pop Total	Fold Enrichment	Bonferroni	Benjamini	FDR
SMART	SM00134:LU	4	0.340136	0.166696	LY6A, LY6C1, LY6D, LY6E	645	23	10425	2.81092	1	0.865465	91.76
INTERPRO	IPR018363:CD59 antigen, conserved site	3	0.255102	0.22269	LY6A, LY6C1, LY6D	1147	16	20594	3.3665	1	0.98105	98.5789
UP_SEQ_FEATURE	domain:UPAR/Ly6	4	0.340136	0.223826	LY6A, LY6C1, LY6D, LY6E	1095	27	18012	2.43694	1	0.999363	98.8808
INTERPRO	IPR016054:Ly-6 antigen / uPA receptor -like	4	0.340136	0.355152	LY6A, LY6C1, LY6D, LY6E	1147	38	20594	1.88996	1	0.997578	99.9394
Annotation Cluster 101	Enrichment Score: 0.6028105064708128
Category	Term	Count	%	PValue	Genes	List Total	Pop Hits	Pop Total	Fold Enrichment	Bonferroni	Benjamini	FDR
INTERPRO	IPR015321:Interleukin-6 receptor alpha chain, binding	3	0.255102	0.103486	IL2RG, CSF2RA, IL3RA	1147	10	20594	5.3864	1	0.889793	84.1914
GOTERM_MF_DIRECT	GO:0004896~cytokine receptor activity	6	0.510204	0.127401	CD44, IL2RG, CSF2RA, CD74, IL3RA, IFNGR1	1039	45	17446	2.23882	1	0.738337	88.6656
UP_SEQ_FEATURE	short sequence motif:Box 1 motif	3	0.255102	0.474342	IL2RG, CSF2RA, IL3RA	1095	26	18012	1.898	1	0.999999	99.9989
UP_SEQ_FEATURE	short sequence motif:WSXWS motif	3	0.255102	0.62031	IL2RG, CSF2RA, IL3RA	1095	34	18012	1.45141	1	1	100
Annotation Cluster 102	Enrichment Score: 0.6018151595188898
Category	Term	Count	%	PValue	Genes	List Total	Pop Hits	Pop Total	Fold Enrichment	Bonferroni	Benjamini	FDR
UP_SEQ_FEATURE	domain:Ig-like C2-type 1	13	1.10544	0.105558	ICAM1, ICAM2, HSPG2, AXL, LY9, CXADR, FCGR1, FCGR3, VCAM1, SIGLEC1, PECAM1, MERTK, CSF1R	1095	132	18012	1.62001	1	0.991608	86.1645
UP_SEQ_FEATURE	domain:Ig-like C2-type 2	13	1.10544	0.109994	ICAM1, ICAM2, HSPG2, AXL, LY9, CXADR, FCGR1, FCGR3, VCAM1, SIGLEC1, PECAM1, MERTK, CSF1R	1095	133	18012	1.60783	1	0.992053	87.3319
UP_SEQ_FEATURE	domain:Ig-like C2-type 5	6	0.510204	0.164797	VCAM1, SIGLEC1, ICAM1, PECAM1, HSPG2, CSF1R	1095	48	18012	2.05616	1	0.997958	95.8948
UP_SEQ_FEATURE	domain:Ig-like C2-type 4	6	0.510204	0.252252	VCAM1, SIGLEC1, ICAM1, PECAM1, HSPG2, CSF1R	1095	56	18012	1.76243	1	0.999691	99.4224
UP_SEQ_FEATURE	domain:Ig-like C2-type 7	3	0.255102	0.253398	VCAM1, SIGLEC1, HSPG2	1095	16	18012	3.08425	1	0.999678	99.4379
UP_SEQ_FEATURE	domain:Ig-like C2-type 6	4	0.340136	0.290511	VCAM1, SIGLEC1, PECAM1, HSPG2	1095	31	18012	2.12249	1	0.999873	99.7724
UP_SEQ_FEATURE	domain:Ig-like C2-type 3	7	0.595238	0.446298	VCAM1, SIGLEC1, ICAM1, PECAM1, HSPG2, FCGR1, CSF1R	1095	88	18012	1.30847	1	0.999997	99.9972
INTERPRO	IPR013098:Immunoglobulin I-set	5	0.42517	0.966595	VCAM1, SIGLEC1, UNC5B, HSPG2, CXADR	1147	147	20594	0.610703	1	1	100
Annotation Cluster 103	Enrichment Score: 0.5961118609618653
Category	Term	Count	%	PValue	Genes	List Total	Pop Hits	Pop Total	Fold Enrichment	Bonferroni	Benjamini	FDR
GOTERM_BP_DIRECT	GO:0051973~positive regulation of telomerase activity	4	0.340136	0.228066	MAPK3, PKIB, AURKB, CTNNB1	1070	28	18082	2.41415	1	0.952775	99.1854
GOTERM_BP_DIRECT	GO:1904355~positive regulation of telomere capping	3	0.255102	0.243599	MAPK3, PKIB, AURKB	1070	16	18082	3.16857	1	0.960652	99.4416
GOTERM_BP_DIRECT	GO:0032212~positive regulation of telomere maintenance via telomerase	4	0.340136	0.29304	MAPK3, PKIB, AURKB, CTNNB1	1070	32	18082	2.11238	1	0.978746	99.841
[truncated: 764 more rows]
