# Supplementary material for: The class 3 PI3K coordinates autophagy and mitochondrial lipid catabolism by controlling nuclear receptor PPARα
Source: Nat Commun. 2019 Apr 5;10:1566. doi: 10.1038/s41467-019-09598-9 (PMC6451001; doi:10.1038/s41467-019-09598-9)
Supplement: Supplementary file 6 — Supplementary Data 3 [file 41467_2019_9598_MOESM6_ESM.xlsx]

## Sheet: Supplementary Data 3
Supplementary Data 3. Areas under the peaks for identified metabolites (used for metabolite set enrichment analysis with Metaboanalyst presented on Fig.2a and heatmap on Fig. 2b). Liver tissue of six week old Vps15f/f and AlbCre+;Vps15f/f mice was collected for analyses after six hour fasting. Each column corresponds to an individual Vps15f/f and AlbCre+;Vps15f/f animal and contains the values of…
Sample	WT-1	WT-2	WT-3	WT-4	WT-5	Vps15 LKO-1	Vps15 LKO-2	Vps15 LKO-3	Vps15 LKO-4
Group	WT					Vps15 LKO
Compound
1-Methylhistidine	49865014	22710745	24749555	47572820	16922169	40158959	37247535	32660495	42306855
1-Palmitoyl-oleoyl-sn-glycero-3-phosphocholine	3590000000	4620000000	4540000000	5440000000	4150000000	6870000000	6110000000	8470000000	6660000000
3-hydroxybutyric acid	342733059	153527210	121660667	128133373	128958011	117876873	76184729	133782718	100083607
Acetyl CoA	22183258	49098339	48109476	59013849	53449168	10577066	9274542	12437804	17696644
acetyl-aspartate	53383505	26428704	35084786	64576753	22488953	215814665	197772265	198121242	209863559
acetyl-carnitine	3242306294	3163688630	3044012207	2942652307	2833078195	5066239323	4176429121	4330476381	4380135909
acetyl-glutamine	134075683	92303366	133161134	179951841	77604843	30696055	30856795	31089742	33210539
acetyl-lysine	48200970	40885536	37658245	59764894	28845737	27510014	25409077	27258000	30416264
Adenine	263524874	158626727	178624778	163909674	105094120	319850460	172637267	168926961	256374064
Adenosine	1655753281	1067683329	1330934040	1140865160	734264979	2392713506	1159869457	1229382075	2079979129
ADP	741711182	1362274908	1071110941	1161519594	1122284209	1026905127	929576927	882307701	992454774
aKG	10880417	15199818	25002954	36479495	28724844	112835609	113527487	75313808	81635610
AMP	2219738408	1636693216	1299567075	1579749602	1190146826	1617392329	1148573125	1229222993	1453692161
Arachidonic acid	62800000	43200000	62700000	61200000	38400000	139000000	61400000	94600000	91000000
Arginine	248932251	30071944	40499779	54701994	28203278	113070046	157269776	142232613	89797911
Argininosuccinate	40205575	36238924	43137678	79967082	27025170	36205747	40000010	35906740	42446020
Asparagine	25291672	14820642	12195476	19656924	9084267	17940681	17073480	17547074	18466422
Aspartate	1142464247	642116210	1013826938	1522106239	555706027	1168017658	1153701998	1066163889	1453224399
ATP	67229345	442808751	497956252	666587374	652477209	541526221	675639322	559791231	697519550
beta-Alanine	34078623	37092092	23039298	38324299	16978791	27185475	24140726	24580592	30696119
betaine	23185779124	14496405877	23867146611	30749900870	11590108453	20466032722	19641996854	15133669371	23889268449
Butyric acid	12525132	7914144	11717126	13228233	11418543	9351932	9845950	10718305	10214502
Butyryl-carnitine	187219457	178180835	327264259	447840135	194085738	188155958	142282489	203640979	200244003
carnitine	3641572166	3600588660	4721910716	6683410643	3574111938	2356170603	2573907389	2479389061	3684999586
Carnosine	12906098	6389724	9666199	14489728	37396054	1168741	709336	1209461	2733123
CDP	2310858	4628965	6531325	8572947	6834726	12059044	12720665	8937436	12871051
cis-aconitate	12704869	10705354	10306649	18522224	9837666	68728636	72956288	49127273	56465262
Citrate	508616587	729692619	702785913	1066157330	702680954	2317118773	2165550847	1757665113	1951038158
Citrulline	115753560	97920767	104030543	163313414	79433077	169522691	160157037	172884958	189321782
CMP	27524043	19231430	17799439	24126065	17008089	43575256	31736777	30928784	36365596
Coanzyme A	18579853	47967846	62963567	106994144	57144270	13634221	9192206	9600400	22077300
Creatine	37489171	25466077	33125873	47782265	42481802	52049321	44027884	44644321	45675319
Creatinine	271805044	184721961	203255948	268195142	627039202	91749569	87260931	73752920	122024443
CTP	96191	2250893	3596442	5780891	5056781	6414774	7775791	5139015	9051401
Cystathionine	26100905	32086381	21707244	35653006	20275801	67851914	63567676	56531223	64263670
Cystine	337172	1255065	91234	0	618627	2748587	1720467	3367919	1929990
Cytidine	98189657	42466265	56486318	104418596	29741952	112525296	106722314	89753925	113064039
Decanoic acid	16750203	10050681	10037224	14330286	10287412	10126964	10756550	13191120	7966330
Decanoyl-Carnitine	4947505	2409496	1745431	1658952	1479372	10479897	7956530	6157558	5700553
dihydroxyacetone phosphate (DHAP)	21764976	15050704	17586484	35874812	14809297	15509550	12035420	13763623	15404380
Docosahexaenoic acid	60311969	34193830	32144494	46779053	22868198	61948906	28685054	37289896	45446439
Dodecanoic acid/Lauric acid	14270507	6515537	9527712	9194228	10453164	16581842	14411297	13084077	18737515
Dodecanoyl-carnitine	28917337	12233757	21063318	26683089	12216503	76130181	61713162	48243531	48506140
Eicosapentaenoic acid	10894106	2585630	9439009	5402795	975866	4011052	787200	1310987	1737723
FAD	89259219	131554352	125406146	179807812	112207593	89272530	78736115	69669215	104628493
fructose 1,6-diphosphate	833929	400381	2160766	1714006	1789669	5954966	4702490	4247548	2610984
Fumarate	152680839	86832722	168772846	304299763	100817022	178592532	170161634	131732746	177657710
G6P	793897480	734408716	460237626	673416178	508172527	366560187	345732245	297443473	319296916
GDP	7636771	23106289	19118336	19766065	21081152	28158960	25683362	27588091	25778541
GLN	7551665799	5018184088	5555730594	8247440962	4910846515	4952152832	4925856902	4008728300	5708000852
GLU	792596297	513397020	1046129912	1263861798	559356154	1468224831	1164561335	1301926900	1621122395
Glucose	44707282	47307738	39669224	71270897	33937979	18127900	17810455	18465187	19616890
Glyceraldehyde 3-phosphate	2808947	2648481	2094287	3791387	2320537	1750571	1676801	1711022	1789845
Glycerol 3-phosphate	792753606	452205984	912010706	1842251041	356809681	1111001445	905358777	952164877	902859732
Glycine	19422611	14482281	15029067	22097356	14136918	15654281	14123025	13086262	18243245
GMP	111240467	75475383	78669089	58797022	51902328	149814442	80550181	97010343	100910619
GSH	10132841093	10952266752	7879665004	9780986639	11212269602	17133307524	16667245629	15129863992	17857597502
GSSG	184324943	395561021	166549806	330498159	280358335	590621903	508681119	423690147	454959201
GTP	730132	5734685	7371054	8592013	9202083	9409600	10701111	9985403	9743650
guanine	24806033	11688988	193085	18718176	7677414	29092010	20716296	17867605	19530279
guanosine	71192812	20429157	25745947	27455297	12605883	78725174	37559912	46608590	59765483
Hexanoic acid	62559229	50623056	59838139	71524562	48850004	35193038	50208718	44937514	31468096
Hexanoyl-carnitine	12700860	10083490	13755412	13384385	9048381	25012544	20955686	23272239	21113096
Histidine	3607320211	2781289422	2852454337	4109992771	1983271344	2654269422	3184966255	2239965718	3658681363
Hydroxy-L-proline	115064647	116706774	124491593	121010063	112075171	71438545	100385298	79533672	136666344
hypoxanthine	1278461621	455847373	421949039	638369950	466949970	1062613730	723828765	734993656	497995220
IMP	836762556	489453363	308189970	501866974	345803223	241068318	281824259	263065722	241887456
Inosine	137936008	49926481	44479438	66790224	49501380	112483624	76093496	77573166	52316180
IsoLeucine	503106250	331039116	197703908	347856889	170833441	262073564	275424995	263207308	262761356
Lactate	2494981321	2376602704	3535820517	4998738953	2855175851	1944716164	1615989832	1991302144	2513820829
L-Alanine	315663581	240496384	372875647	523509336	286460526	250766469	243612679	224180661	320030110
Leucine	678797571	452183099	282791492	541005635	262546611	424549598	452114851	407042354	413236977
Linoleic acid	346000000	330000000	391000000	256000000	421000000	288000000	178000000	209000000	280000000
Linolenic acid	29985423	21586005	30263856	21473860	21704542	22402862	12286657	13999632	19412641
lithium acetoacetate	1264617	752017	1492935	1561956	369345	0	0	13341	0
L-Kynurenine	0	526321	21021	23163	14944	52958	51584	726062	276607
L-Sarcosine	315663581	240496384	373008426	523509336	286460526	250766469	243612679	224180661	320030110
Lysine	448022139	198930498	132910823	297555838	114444658	171174727	180873007	162104196	171286591
Malate	1610715347	952414772	1765945587	3110223771	1079435697	1846810264	1813116939	1361240471	1864590531
Methionine	250977075	203510517	190889946	324452709	165939675	240515883	214047673	217144534	292390036
methyl-lysine (N)	89117819	32023523	43715261	75931516	31024664	36750982	41927255	35497423	54244107
Myristic acid	38458492	25910449	48202274	37496759	49057765	52962211	44404100	37393786	65261773
Myristoyl-carnitine	91019372	43099626	65328943	85301271	36895070	243220900	196653779	167483430	167360718
NAD+	1199344831	1177442164	1113404045	1496718181	1093058494	513958973	543695033	482422579	604827598
NADH	98880350	208103026	159339161	239847088	149662823	59871894	64958393	64136270	88319756
NADP+	21309299	22858319	22329698	27237511	23943866	39041791	36464409	31530553	35807629
NADPH	14404803	83020298	63738773	79611595	64488028	19089571	28735157	23544193	34657716
N-carbamoyl-L-aspartic acid	248479	0	333917	928159	64819	2802769	1896076	2800056	4774670
nicotinamide	1835650192	797394414	2083215627	1601186480	697942493	1435256612	833668113	819664762	1318327483
nicotinamide N-oxide	11281210	7229553	5543155	21914459	5637000	10316648	4734358	12275157	13621042
Octadecanamide	3910000	1280000	1250000	728000	932000	4870000	2550000	4900000	3990000
Octanoic acid	78431669	47328032	56714472	53398971	46525255	58776545	57214018	66781138	43450473
Octanoyl-carnitine	3483446	2138066	2497194	2949013	1787618	8937534	7090718	7650556	5853683
Oleamide	340000	673000	1570000	1050000	1230000	1040000	532000	1070000	1480000
Oleic acid	150000000	68000000	13500000	271000000	3400000	258000000	153000000	238000000	54200000
O-Phosphoethanolamine	104193521	49937545	55699645	88435030	37501039	171063436	177227276	171744080	165081373
Ornithine	125752202	96053428	72833021	105404434	61740903	89366683	90115823	89686225	77501198
oxoadipate	14364690	7013047	9385674	16045597	6849412	10383518	8418526	8968378	13344079
oxypurinol	236801120	106651836	95194314	140682434	48828496	267705282	222640835	218843099	148968318
Palmitic acid	584044185	540491018	980530956	827028431	659027629	681868760	338855459	731609296	582659565
Palmitoleic acid	84410272	95084095	106326627	78515714	210646627	105736693	68747786	82487378	99234613
Palmitoyl-carnitine	208192040	105822774	158206663	177616247	70030463	606799111	429382996	652229689	458941990
Pantothenate	59903782	24003947	37607326	31528768	20455388	121230540	67352749	90677389	146370133
PEP	3839823	8772835	16922354	25337789	12493997	16072077	15300185	11975853	22599483
Phenylalanine	797576518	466963618	363642060	606587000	315118846	438322307	405774334	403253417	508647740
phosphocreatine	4588451	4815887	6090380	8577447	4889017	24676590	27096273	17938345	22413969
Proline	1237237371	754173092	634903672	1426147907	443207137	887578501	815763361	843665755	996374802
Pyruvate	24363891	17136815	46471748	41507185	22072013	36201346	22207061	22691054	35380160
riboflavin	14600264	9323621	10247193	14294031	8604654	2880878	1458231	2306238	2517436
Ribose phosphate	109898509	69768515	60553238	99715676	55979747	76032674	54878228	63182015	62008706
S-Adenosyl-L-Homocysteine	623209949	550226479	312542755	492597173	324932856	165109596	140984513	157775822	202844749
S-Adenosyl-L-methionine	467106407	216319314	166432510	204209786	171443914	157061860	158950459	171596693	177554685
Sedoheptulose-7-phosphate (D)	286535529	205867157	160350793	249387246	169100711	154211483	140183240	138367707	131813819
Serine	98633682	64563087	60314749	104151252	42579688	50950382	52773036	47744167	80894314
Succinic acid	251694370	245414833	340782310	711875406	236378762	217613928	188654981	192242149	257197235
Succinyladenosine	29260158	13879010	22228579	39834253	13859814	12752555	9484014	9821793	10116788
SuccinylCys	5043270	2602133	2154255	2743971	2101828	17865392	12117452	17736506	10099312
Taurine	16303158257	14712186373	12587955088	16800245306	13358480814	10284979220	9790044724	9433141894	11160782252
Threonine	401077963	314834264	178567771	388625145	152547109	265088193	246843531	270078931	306560806
Tryptophan	257508624	193586614	133521329	225619033	118906197	249958922	220057788	237495086	268802163
Tyrosine	733764800	455484483	399743064	745538084	305629107	628351987	630666652	607901683	687800209
UDP	80484271	187712269	139884334	205440741	149626211	167017094	189402539	133364662	210361753
UDP-GlcNAc	1841975973	2037964108	1752051953	2747309527	1689634346	2538772042	2404240821	1959142130	2562456068
UMP	444654808	358401401	324481673	273717150	233955138	466683611	318921018	282824658	402141308
urate	1103843073	768321042	597419994	1037671147	559847129	723821005	779004357	819621999	741802044
uridine	4439426	4433059	3929422	6999858	3437920	7990515	7827315	6787121	8414532
uridine diphosphate galactose/glucose	1995835625	2471016419	2535699406	3311546634	2385179913	3290550454	3340932064	2827794193	3556654963
UTP	4680723	31959417	37202170	53795963	46626698	40882494	59162882	40310875	63527838
Valine	614354282	426727290	226010943	512183091	216856018	404161480	415314658	360851607	330933843
Xanthine	237688177	106973761	95541458	141331083	48929649	268301909	223775773	219645216	149501295
