# Supplementary material for: The class 3 PI3K coordinates autophagy and mitochondrial lipid catabolism by controlling nuclear receptor PPARα
Source: Nat Commun. 2019 Apr 5;10:1566. doi: 10.1038/s41467-019-09598-9 (PMC6451001; doi:10.1038/s41467-019-09598-9)
Supplement: Supplementary file 7 — Supplementary Data 4 [file 41467_2019_9598_MOESM7_ESM.xlsx]

## Sheet: Supplementary Data 4
Supplementary Data 4. List of genes expression of which is significantly modified both in livers Vps15 and in PPARa mutants (presented as a heatmap on Fig. 2d). Each column corresponds to an individual animal and contains the values of gene expression in livers of mice. For analyses, the data for all genes, expression of which was significantly modified, was extracted from microarray generated in…
Dataset	GO term	Labeling on a heatmap presented on Fig.2d	This study					GSE35015					GSE73298
Gene name			GFP_1916_2	GFP_1916_3	GFP_1939_8	Cre_1916_5	Cre_1939_7	C57WT_1	C57WT_2	C57WT_3	Ppara_KO_not_injected_2	Ppara_KO_not_injected_3	LWT_veh_1	LWT_veh_3	LWT_veh_2	LWT_veh_4	La-KO_veh_1	La-KO_veh_3	La-KO_veh_2	La-KO_veh_4
ELOVL3	fatty acid biosynthesis	fatty acid metabolism	395.037	346.644	649.761	97.6592	105.015	16929.9	16217.2	16239.5	7882.38	7421.65	6134.5	14065.1	8161.99	14686.6	5234.3	6691.66	3769.85	8923.37
ACAA2	Fatty acid biosynthesis	fatty acid metabolism	5129.73	4917.73	4585.93	1502.31	1572.2	17383.3	17897	16603.1	11797.8	11061.6	194665	198494	181157	203820	142836	131839	126931	135520
FADS1	Fatty acid biosynthesis	fatty acid metabolism	14643.4	11383.1	13750.4	7846.02	6421.83	4954.68	5016.44	5247.94	3473.03	3159.38	11189.5	10129.5	7364.42	9849.52	8137.83	6653.29	8567.48	6940.02
ELOVL5	fatty acid biosynthesis	fatty acid metabolism	15030.7	10569.5	14514.6	5433.53	3464.61	22249.6	24109.8	25049	18578	16999.4	23346.9	20772	12616.8	21710.9	11829.5	10915	10506.4	8590.61
ELOVL2	fatty acid biosynthesis	fatty acid metabolism	1543.82	1396.4	1524.42	414.509	301.255	25411.8	26903.7	28169.2	17706.1	17499.2	18913.3	20077.5	15054.8	18282.3	15772.7	14004	17613.1	14892.6
FADS2	Fatty acid biosynthesis	fatty acid metabolism	1570.88	1589.85	1379.03	540.094	443.278	3356.53	3719.09	4533.47	1602.38	1679.98	3395.2	3283.81	2175.77	2770.37	1608.33	1209.91	1563.34	1066.9
TECR	fatty acid metabolism	fatty acid metabolism	3881.43	3533.64	4274.3	2024.75	1671.69	1879.52	1735.38	1892.67	1326.7	1415.28	1151.96	1152.59	983.119	1053.03	807.146	893.826	769.584	890.402
ACOX1	fatty acid metabolism	fatty acid metabolism	362.103	306.12	417.341	143.552	133.041	26563.8	28212.1	26955.3	21019.5	21374.6	190816	218570	196450	228013	102876	84957.7	102876	90976.9
ACADS	fatty acid metabolism	fatty acid metabolism	1279.18	1268.31	1442.41	854.12	778.779	1075.71	803.275	723.134	501.292	437.746	2591.7	2660.01	2807.17	2781.37	1433.21	1478.79	1539.1	1363.85
FAAH	fatty acid metabolism	fatty acid metabolism	1256.72	1215.87	1478.07	474.049	637.253	321.579	333.533	354.655	224.742	237.218	229.738	231.391	221.368	248.249	251.909	282.06	251.627	242.105
HMGCS2	fatty acid metabolism	fatty acid metabolism	12136.2	12766.4	14159.4	3148.52	3287.96	12375.5	13735.1	12540.5	8696.18	8466.12	14554.6	20380.5	19572.7	21870.3	5894.42	4899.7	5418.63	6636.51
HMGCL	fatty acid metabolism	fatty acid metabolism	1995.26	2007.41	2139.52	1395.17	1510.07	4088.19	4344.62	4040.6	2901	2984.94	31868	32947.7	32120.5	34141.7	25067.4	24416.8	24240.4	23049
HSD17B4	fatty acid metabolism	fatty acid metabolism	6495.32	6699.21	6764.63	5100.62	5006.45	14640.2	15629.5	14793.3	6379.35	6471.42	41072.8	47111.9	41113.3	48799.1	18900	15899.2	18592.6	16342.5
FITM1	fatty acid metabolism	fatty acid metabolism	294.904	315.315	415.272	117.979	113.129	34.9472	53.1591	71.7187	5.21884	5.02194	705.548	690.259	845.275	497.362	170.34	113.241	207.714	74.7858
ACOT7	fatty acid metabolism	fatty acid metabolism	331.999	344.371	451.062	245.903	224.601	191.415	167.276	187.25	145.464	140.794	4959.29	4761.46	4254.24	4662.32	4883.46	5243.07	4166.33	4504.41
THEM4	fatty acid metabolism	fatty acid metabolism	187.165	266.584	194.134	138.668	130.143	368.418	411.517	468.842	305.312	308.843	1732.83	1517.2	1614.41	1722.01	1828.11	1748.91	1615.34	1689.96
EPHX2	fatty acid metabolism	fatty acid metabolism	5521.75	4901.68	4488.12	3393.81	3780.35	19797.2	22063.5	20507.8	13901.7	13160.7	25612	33996	33654.9	37754	18948	17654.3	19860.1	20096.7
ACSL5	fatty acid metabolism	fatty acid metabolism	9820.87	8388.49	9229.91	7874.79	6901.82	6244.66	6409.89	6657.51	5042.55	4914.54	8889.21	7433.04	6520.03	7479.82	4274.69	4931.24	4008.64	3334.46
ECH1	fatty acid metabolism	fatty acid metabolism	7798.94	9321.94	7176.25	4751.8	4060.54	5629.11	5397.19	4666.56	1619.1	1840.24	17406.4	22645.6	19808.4	24782.9	6826.66	5982.87	6874.03	6760.93
Cyp4a14	fatty acid metabolism	fatty acid metabolism	4656.4	7047.73	3843.22	328.308	298.468	207.221	39.5911	31.1576	5.8645	5.99568	35073.5	68533.3	50564.9	130773	85.173	187.388	185.374	413.61
Cyp2j9	fatty acid metabolism	fatty acid metabolism	246.213	277.337	243.971	139.25	134.349	24.4008	27.1897	26.4578	11.099	9.09156	1342.91	1342.91	1267.71	1625.96	1126.34	1141.82	993.138	1462.57
CPT2	fatty acid metabolism	fatty acid metabolism	2559.33	2651.85	2557.1	1555.71	1332.2	2144.3	2196.32	1990.74	694.075	715.988	2819.4	4261.44	3792.34	4545.05	1260.57	996.079	1211.77	1117.24
ECI1	fatty acid metabolism	fatty acid metabolism	3759.77	4218.79	3690.77	2591.7	2814.44	3300.84	3254.72	2827.89	1867.07	1872.23	41619.2	43518.8	39129.5	44676.4	17584.3	15555	16156.3	15808.8
ACAT1	fatty acid metabolism	fatty acid metabolism	326.345	369.116	324.657	165.354	169.217	16404.9	17318.5	16701.2	13383.6	13138.7	7487.99	7590.67	6815.79	9483.58	4820.73	4704.62	4662.32	3688.91
DECR1	fatty acid metabolism	fatty acid metabolism	437.354	534.211	445.564	184.182	254.049	6043.16	6133.82	4901.3	4459.76	4511.1	6671.08	7520.44	7006.12	7637.86	3374.81	2896	3209.68	2937.74
Cyp3a25	fatty acid metabolism	fatty acid metabolism	3083.63	4073.02	3881.43	1263.13	1663.37	23051.7	24842.8	23564.4	19369.8	18699.5	24560.5	24739.5	28870.4	33918.6	28586.7	29524.4	29668.7	33403.1
CYHR1	fatty acid metabolism	fatty acid metabolism	897.24	995.373	966.141	329.407	450.203	105.882	98.9128	93.8541	72.5352	64.5582	1153.38	1173.42	1207.44	1161.96	1137.14	1254.45	1170.62	1340.31
ACSL1	fatty acid metabolism	fatty acid metabolism	2897.48	3403.58	3099.52	589.923	880.207	26102.3	28469.3	24797	22518.3	21024.4	40208.1	49051.1	43949.3	60161.2	27930.1	17044	16346.9	17153.3
ACADVL	fatty acid metabolism	fatty acid metabolism	4079.73	5195.19	4450.52	3163.36	3198.32	5224.84	5521.06	4858.85	1995.21	1963.9	60153.3	64935.7	61445.5	71970.5	26361.3	24309.3	26543.5	27201.5
ACADL	fatty acid metabolism	fatty acid metabolism	266.157	359.719	283.851	171.259	185.828	8473.64	8018.69	7185.16	3505.15	3282.5	4662.32	4956.85	3923.23	5646.2	1886.9	2561.98	2080.81	2324.95
ACAD8	fatty acid metabolism	fatty acid metabolism	235.702	268.949	260.838	166.975	178.849	953.45	875.243	829.875	608.538	680.129	232.909	259.019	266.713	236.265	252.566	181.729	232.54	253.095
SC5D	lipid biosynthesis	lipid metabolism	536.754	522.847	445.272	247.906	185.483	11661	11776.1	13273.6	8832.03	8347.86	12883	11303.7	10232.8	8864.69	13067.4	11516.9	10847.8	8063.56
NSDHL	lipid biosynthesis	lipid metabolism	477.482	371.98	331.647	266.4	239.189	1754.24	1914.82	2074.75	1535.51	1366.57	616.03	415.706	416.477	341.208	565.456	593.346	569.61	364.653
PMVK	lipid biosynthesis	lipid metabolism	608.897	476.424	597.755	247.208	236.346	2591.11	2079.33	2353.61	1164.72	1080.37	6556.53	4945.63	4066.9	5007.71	7622.16	8262.71	6478.85	6203.75
GOT2	lipid metabolism	lipid metabolism	11104.6	10338.5	11628.2	7798.94	7310.52	6371.17	7154.19	6969.16	4928.12	4901.97	30367.4	30838	29210.7	32055	22350.1	24326.7	23117.6	20597.2
Ces1e	lipid metabolism	lipid metabolism	2492.59	2190.89	2539.17	243.465	256.284	3750.22	3491.4	3592.7	3019.92	3034.36	13964.1	15321.2	9950.81	17680.8	9622.94	11604.9	10353.2	7933.06
IAH1	lipid metabolism	lipid metabolism	1478.07	1629.21	1835.29	928.831	1002.81	10366.4	9808.07	10431.1	7639.49	8250.87	2814.09	3257.41	2991.03	3126.36	3177.55	2869.5	3146.01	3143.87
GPD1	lipid metabolism	lipid metabolism	673.746	744.548	776.867	193.681	198.183	1668.04	2219.71	1919.34	1267.57	1294.85	51389.7	53446.9	44209.9	61025.6	34141.7	26085	27849.3	24286.1
PCYT2	lipid metabolism	lipid metabolism	3433.18	3807.09	4039.58	1993.16	1722.39	3243.09	3203.86	3714.74	2159.5	2215.15	8126.1	10589.2	9469.62	12117.6	10125.7	8624.34	11913.3	11027
AADAC	lipid metabolism	lipid metabolism	705.808	617.894	638.013	181.328	223.132	26447.1	24575.9	25269.2	20354	21025.5	81333.5	76015.6	71894.9	78783.2	73239.2	71894.9	67759.4	76248.1
GPAM	lipid metabolism	lipid metabolism	229.315	221.705	208.949	133.002	160.563	12185	13441.3	15139.1	7351.58	7121.53	379.063	387.445	389.987	381.949	173.701	178.783	152.637	145.841
IVD	lipid metabolism	lipid metabolism	2684.71	2878.49	2530.47	1187.94	1132.33	800.553	738.863	844.935	674.412	635.617	7928.17	9012.34	9777.01	8142.18	9854.87	9301.58	11572.6	10743.6
GNPAT	lipid metabolism	lipid metabolism	213.088	261.519	224.947	158.592	169.859	489.006	448.407	418.861	375.964	375.027	3446.88	3376.39	3335.84	3465.5	3212.28	3219.43	3269.5	3207.63
BDH1	ketone bodies metabolism	lipid metabolism	336.426	339.47	377.024	200.29	247.733	544.613	556.646	559.032	423.502	419.588	5464.27	4653.57	5231.03	5276.37	4816.85	3989.99	4212.53	2953.18
TASP1	aminoacid metabolism	aminoacid metabolism	220.1	204.557	230.739	150.665	146.115	137.806	117.068	102.719	81.5854	78.5161	1001.96	1966.62	1292.9	3147.08	940.502	2418.89	1462.18	2140.42
UROC1	aminoacid metabolism	aminoacid metabolism	4425.38	4128.07	6037.44	1666.96	2137.96	97.2212	80.5275	80.5275	64.1905	63.6663	21330.2	23856	25920.3	23024.5	23004.4	21928.8	23576	24999.8
CSAD	aminoacid metabolism	aminoacid metabolism	1483.27	1667.57	1903.73	1262.52	1377.94	8572.78	8705.8	6714.7	3526.64	3307.76	7849.43	8827.11	5686.32	14075.8	15939.4	15183.8	14123	15335.7
SARDH	aminoacid metabolism	aminoacid metabolism	742.318	771.502	987.9	208.217	193.905	2686.3	3141.42	3088.93	1941.63	1893.31	31224	33578.8	37673.7	28870.4	35472.8	31773.4	35153.2	33795.7
SRR	aminoacid metabolism	aminoacid metabolism	1431.87	1138.04	1240.14	930.083	835.73	1263.02	1259.98	1260.56	1043.94	926.973	1067.79	1073.58	946.498	945.125	912.422	855.497	965.122	759.969
GSTA3	aminoacid metabolism	aminoacid metabolism	2227.39	1927.48	2194.08	1363.95	1116.43	11924.1	12453	14043.4	10279.1	10222.8	154559	154543	136716	154836	180194	169283	160909	164818
PRODH2	aminoacid metabolism	aminoacid metabolism	3338.24	3494.12	2897.48	589.392	779.146	1902.2	1661.93	1752.72	1334.32	1279.95	17680.8	18203.2	18807.1	18266.4	16053.2	17383.5	16977.3	15471.5
INMT	aminoacid metabolism	aminoacid metabolism	19361.9	19361.9	18632.3	1374.09	1504.26	11137.3	10829.9	11802.7	6411.58	6728.48	55692.3	62440.8	45308.5	62930.3	43733.4	57049.3	41919.6	49459
FAHD1	aminoacid metabolism	aminoacid metabolism	1508.52	1550.24	1465.73	1012.17	1057.61	1421.5	1595.69	1418.11	978.111	1089.74	2242.96	2252.15	2016.07	2350.87	3219.43	2095.06	2846.7	2472.37
ADH4	carbohydrate metabolism	carbohydrate metabolism	2550.56	2041.81	2379.6	706.027	833.543	7805.47	9462.47	8024.96	5789.91	6199.23	16646.5	12959.6	16380	12578.3	12081	12322.7	12484.4	9500.98
AGL	carbohydrate metabolism	carbohydrate metabolism	1042.21	906.218	867.034	602.047	447.472	445.295	517.272	587.618	400.637	361.991	1604.01	1747.91	1551.07	1675.08	1671.16	1598.88	1648.25	1597.8
ALDOC	carbohydrate metabolism	carbohydrate metabolism	486.371	367.323	409.997	258.536	162.964	385.337	402.188	423.709	214.17	209.816	7465.03	6310.69	7627.82	7164.35	7306.41	6901.23	8809.98	7606.38
ALDH3A2	carbohydrate metabolism	carbohydrate metabolism	6796.76	6966.33	6115.16	3958.34	3574.7	1303.47	1637.88	1361.64	435.418	430.836	1432.27	1602.26	1359.35	1868.54	672.729	539.779	599.048	650.285
RBKS	carbohydrate metabolism	carbohydrate metabolism	372.795	397.194	362.393	242.802	266.001	213.418	184.2	185.272	110.046	147.107	4245.27	4522.06	4519.79	4151.8	4672.08	4414.78	4534.64	4519.79
STK16	signaling	signaling	164.533	154.053	187.026	114.709	111.852	395.721	359.147	320.758	247.456	253.647	861.36	984.988	899.706	1026.64	611.579	596.462	631.994	587.833
ST3GAL3	signaling	signaling	1208.11	1083.7	1270.3	780.053	672.464	648.579	756.069	727.257	411.846	400.764	10147.9	10763.1	9232.35	8978.23	11281	10506.4	12130.1	9358.15
PCSK6	signaling	signaling	1662.35	1591.13	2156.53	1201.54	1022.44	496.091	538.085	457.033	375.541	382.589	5336.41	6361.72	6241.8	6355.45	5274.98	4549.56	5030.43	5240.03
Lrrfip2	signaling	signaling	172.427	159.879	172.723	138.063	130.295	426.188	435.342	438.067	303.082	382.365	387.604	550.26	501.113	433.708	450.009	393.29	409.328	534.726
CXCL12	signaling	signaling	4790.55	4730.39	5021.74	1766.94	1642.93	2876.87	2737.29	2730.12	2273.97	2088.53	7682.58	7262.29	8229.5	9581.36	9041.64	7914.76	7855.99	8313.01
UCK1	signaling	signaling	564.766	464.884	610.957	272.869	320.228	269.299	339.116	287.778	187.159	186.172	7997.64	11246.4	11905.1	9262.57	6369.47	4497.72	5511.19	5135.29
INHBC	signaling	signaling	584.404	551.916	616.034	184.877	223.481	323.362	405.528	369.828	212.477	272.493	2456.8	2816.73	2152.9	3828.03	2472.37	2470.23	3035.78	2508.12
GCGR	signaling	signaling	1255.22	1148.46	1610.63	528.311	784.347	2518.69	2686.89	2659.68	1999.76	2141.58	48849.5	50564.9	51028	52909.8	54635	41209	51506.2	48065.7
Ccl27a	signaling	signaling	657.707	636.8	755.653	278.03	321.986	179.29	177.959	187.201	78.6953	111.657	72.7458	418.571	79.8756	696.517	76.5907	388.684	64.8231	93.2343
PTPN11	signaling	signaling	274.359	300.958	314.147	212.785	219.08	883.642	1026.72	1009.39	779.172	861.617	6192.51	6493.36	6358.99	7522.37	6195.08	6227.87	6871.17	6919.91
MACROD2	signaling	signaling	132.559	141.025	155.539	114.462	117.782	88.9826	89.5506	89.1877	55.9355	56.5408	146.436	134.467	126.822	149.577	113.759	141.078	112.416	133.207
AXIN1	signaling	signaling	348.121	371.495	390.515	238.574	262.809	85.0393	85.0393	85.0393	47.941	55.5304	554.64	639.278	544.388	675.995	641.102	705.222	612.012	703.26
PSEN2	signaling	signaling	1693.2	1864.52	2250.64	1490.44	1279.72	7822.09	6304.75	6875.64	4970.98	5141.58	11222.1	13829.4	13388.2	13917.7	11406.2	10057.6	11633.6	11441.6
FKBP4	signaling	signaling	2361.1	2507.88	2700.36	1051.89	1006.58	683.433	792.731	780.641	472.358	512.653	997.775	956.519	974.373	1066.98	1089.89	954.997	921.301	838.843
DHRS11	signaling	signaling	474.392	545.997	612.913	389.299	328.838	43.2619	35.2245	42.0027	31.0737	27.64	661.244	461.568	545.715	436.969	482.236	606.83	500.738	508.294
CLK3	signaling	signaling	446.986	472.718	504.568	357.579	315.724	172.025	146.243	175.282	122.551	120.015	923.494	1007.77	939.493	1225.82	924.968	993.342	999.343	1128.43
EFNA1	signaling	signaling	490.328	562.591	491.253	325.799	284.668	1479.65	1248.51	1135.33	409.537	402.211	2296.39	2014.91	1574.36	1865.47	2080.14	1948.09	1730.5	1714.05
CABLES2	signaling	signaling	271.488	312.464	294.028	161.118	159.338	55.5501	65.0425	67.8737	39.7422	34.1712	1015.87	912.501	800.324	1049.41	800.477	963.467	721.842	786.672
SGK2	signaling	signaling	1213.28	1204.86	1011.67	772.568	946.671	3236.01	2807.1	3611.75	2082.66	2097.54	6056.74	9686.58	6729.22	12636.1	4104.16	6580.58	4959.29	6516.61
LIMD1	signaling	signaling	421.148	415.836	376.498	307.4	322.929	237.941	247.863	248.332	192.181	201.451	1590.87	1499.08	1618.99	1659.6	1520.2	1374.43	1434.92	1558.97
NUDT6	signaling	signaling	551.916	544.38	403.411	319.639	226.553	17.4962	20.9943	19.0248	15.4737	14.6019	436.774	503.865	463.691	487.334	451.983	468.432	404.774	449.244
DVL1	signaling	signaling	592.87	591.345	570.221	377.323	354.842	3909.66	3905.01	3986.15	3154.33	3088.3	4003.91	3793.44	3725.63	4215.24	4426.14	3891.13	3388.21	4472.38
CMTM6	signaling	signaling	1153.64	1092.93	990.878	679.924	560.107	8495	10398.1	8775.87	6875.39	7193.53	5545.29	4530.26	5903.32	4595.83	5010.91	3975.85	4982.03	3840.94
AKAP1	signaling	signaling	1034.1	1032.96	966.991	552.446	504.001	990.503	1128.65	1184.23	762.22	712.529	545.043	592.334	578.265	649.03	482.126	408.711	509.566	429.608
PDZK1	signaling	signaling	1960.08	1767.92	1876.16	1390.69	1331.26	564.681	588.151	539.367	409.039	432.233	3029.48	2634.05	2646.79	2666.69	3282.72	2671.21	3611.3	2413.16
METTL7B	signaling	signaling	8805.38	7622.65	7815.37	6037.44	5485.24	10340.2	9802.02	10590.6	8184.88	8220.78	21597.5	17888.4	19860.1	18642.5	16392.9	13174.3	17584.3	14618.9
GMPPA	signaling	signaling	399.058	343.441	365.526	313.5	280.154	244.211	228.997	201.629	180.755	190.278	1921.69	1481.91	1490.9	1274.61	1567.4	1544.01	1614.66	1643.02
UGT3A1	signaling	signaling	8031.03	8042.24	6823.72	1861.81	1573.7	2356.39	2043.42	1977.64	1124.8	1210.76	1342.45	2827.92	1470.45	1566.2	593.288	650.815	1743.86	471.039
PPM1B	signaling	signaling	3590.78	3608.41	3170.58	2037.12	1924.46	1529.41	1496.19	1635.66	1009.49	950.452	5000.41	4971.72	5375.1	5350.57	4192.55	4602.25	4729.29	5205.38
NDST1	signaling	signaling	1303.13	1363.95	995.943	672.684	630.087	2224	2207.48	2356.96	1761.16	1797.72	353.972	360.93	333.457	332.83	345.608	381.1	346.437	353.645
MAPK8	signaling	signaling	274.021	284.382	255.458	172.509	158.171	145.297	177.121	160.616	104.346	112.674	88.2583	92.9078	84.0077	83.7146	83.8083	81.0079	79.0569	85.7803
DLG3	signaling	signaling	317.339	363.999	233.431	165.199	147.771	85.7524	85.1794	96.8364	74.3765	74.3765	1319.88	1549.77	1612.54	1489.81	1546.9	1782.91	1527.84	1866.29
CHUK	signaling	signaling	1177.22	1306.19	1057.61	787.452	648.144	2671.81	2795.01	2806.78	2161.93	2139.17	9006.31	10407.1	9646.41	10539.5	8864.69	9248.5	8440.32	8265.97
PRKD3	signaling	signaling	230.291	236.905	195.744	128.393	128.697	3010.26	3405.44	3665.27	1985.74	1887.37	572.787	493.818	516.162	540.691	559.323	560.33	588.066	496.788
ILKAP	signaling	signaling	688.688	791.772	768.591	619.236	639.491	480.904	425.087	474.856	381.843	356.566	404.804	431.277	402.113	419.401	423.65	419.763	389.074	435.5
PHTF2	transcription regulation	transcriptional regulation	214.807	207.157	240.043	173.065	161.433	171.275	182.064	205.367	126.938	132.607	614.032	561.003	548.317	606.44	625.526	725.922	550.971	602.641
CTCF	transcription regulation	transcriptional regulation	265.241	262.961	317.207	221.263	215.817	628.07	622.02	629.523	466.908	493.497	833.336	856.123	831.773	948.394	907.219	971.595	844.342	930.869
SEC14L2	transcription regulation	transcriptional regulation	1571.3	1390.69	1712.63	960.116	1109.42	4222.63	5003.2	4496.75	2692.09	2650.87	29110.8	29070.6	30285.7	31224	20723.1	20547.7	20276.9	18495.2
HSF2	transcription regulation	transcriptional regulation	231.483	198.059	241.798	158.408	182.055	53.1038	44.9226	54.2492	20.1736	30.9166	380.106	395.551	364.866	485.93	333.635	304.734	399.391	312.951
MIF4GD	transcription regulation	transcriptional regulation	662.011	800.01	878.062	462.553	619.033	635.501	838.608	831.854	521.942	593.221	3641.93	4246.56	4011.65	5059.01	5044.37	5216.79	6092.31	6618.2
HEXIM1	transcription regulation	transcriptional regulation	266.783	324.604	336.56	147.133	157.776	692.319	853.652	800.068	560.061	611.862	695.267	1043.76	624.909	1032.2	527.886	929.479	679.695	807.309
AHCTF1	transcription regulation	transcriptional regulation	646.772	736.07	805.639	325.558	392.495	511.036	555.183	594.689	260.272	290.662	1003.24	1058.74	941.371	1315.24	920.499	1287.65	968.216	1162.36
HDAC5	transcription regulation	transcriptional regulation	332.461	340.442	384.531	231.103	225.432	35.8443	32.9387	31.9369	17.3578	19.3257	4553.83	5311.37	6065.51	6530.17	5867.79	6358.99	5763.56	7483.9
HABP4	transcription regulation	transcriptional regulation	266.948	288.101	289.927	173.344	145.455	458.793	432.268	461.611	258.785	256.226	1624.63	1636.37	1637.46	1518.97	2339.81	2282.34	2377.98	1852.25
TBX3	transcription regulation	transcriptional regulation	287.225	377.846	293.465	202.006	183.368	305.312	381.208	292.788	240.434	205.651	15542.4	13841.4	13152.9	14158.5	15819.1	13749.9	15064.2	14459.1
IRF6	transcription regulation	transcriptional regulation	407.01	517.471	410.527	300.254	242.713	1144.9	1015.34	994.437	619.914	627.422	1159.16	1250.48	1107.49	1141.58	1350.75	1243.7	1251.9	1354.76
GTF2H4	transcription regulation	transcriptional regulation	329.305	364.498	362.484	259.135	244.314	281.88	212.952	288.574	182.985	192.661	2320.2	2095.7	2317.67	2308.82	2316.86	1923.35	2221.53	2493.69
PUM1	transcription regulation	transcriptional regulation	703.638	612.333	608.52	480.013	494.907	516.23	465.35	541.079	314.025	337.578	1353.07	1193.04	1224.14	1272.45	1056.21	1103.01	1147.55	1023.26
TLE1	transcription regulation	transcriptional regulation	428.734	376.245	343.052	233.778	201.073	647.455	741.332	711.861	519.406	557.664	3116.45	2588.47	2341.42	3030.7	2306.61	2264.65	1982.73	1746.34
SREBF1	transcription regulation	transcriptional regulation	848.383	815.084	516.61	202.644	192.611	3880.49	4065.32	4689.65	3129.32	3244.96	456.237	298.146	288.718	222.548	190.245	162.515	146.858	124.936
POLD2	transcription regulation	transcriptional regulation	262.245	248.977	222.133	187.79	159.61	116.476	133.734	177.968	62.1115	89.5635	300.513	193.768	232.574	200.681	230.556	211.06	174.224	178.75
ZZZ3	transcription regulation	transcriptional regulation	272.892	278.763	264.113	185.796	179.358	205.183	206.696	243.107	152.418	158.033	659.566	661.942	700.01	795.413	728.275	690.334	848.999	804.332
KHDRBS3	transcription regulation	transcriptional regulation	151.725	165.922	143.488	120.048	116.883	159.959	119.477	140.189	30.1946	21.0594	912.723	996.617	888.577	1018.32	390.038	370.172	387.269	292.198
Anp32a	transcription regulation	transcriptional regulation	412.785	471.407	324.382	207.432	194.562	323.468	238.414	210.244	152.854	143.801	554.862	566.23	591.943	521.123	524.239	483.206	517.504	487.719
HDAC11	transcription regulation	transcriptional regulation	355.307	487.694	309.921	170.857	173.323	337.588	307.497	281.765	168.46	161.997	280.025	223.358	301.579	246.83	320.147	384.394	318.607	381.086
SUDS3	transcription regulation	transcriptional regulation	1864.52	1936.33	1934.02	1305.64	1335.18	470.93	764.637	605.682	302.431	329.594	437.95	470.356	374.762	502.824	464.206	457.048	474.646	411.878
HES6	transcription regulation	transcriptional regulation	1470.63	1652.71	1565.06	283.327	314.061	3022.02	2777.31	3002.63	1863.61	1950.45	7264.86	5445.45	6858.93	4380.23	7888.03	6471.44	5660.57	4866.25
EXT2	glycoprotein biosynthesis	other functions	133.002	131.474	153.455	111.661	105.084	237.135	207.691	192.78	162.478	166.978	63.3958	55.8766	70.389	56.68	73.3464	54.5818	60.9057	71.955
ALG5	glycoprotein biosynthesis	other functions	835.305	1017.98	950.478	695.965	721.252	501.533	532.245	557.206	288.593	327.073	4180.32	4123.1	4128.45	4008.64	3956.93	4045.76	4023.21	3970.77
Hyi	glyoxylate metabolism	other functions	2083.8	2789.3	2584.51	879.787	1112.65	516.257	549.193	519.481	348.698	387.099	13152.9	12457.7	13408.7	14394.9	11588.9	12552.1	10269.2	12636.1
CD163	immunity	other functions	401.701	368.275	333.436	119.873	132.902	480.424	362.048	219.044	25.9785	23.5815	69.5728	65.5474	85.3404	64.8084	76.15	69.8597	60.8519	67.938
TIRAP	immunity	other functions	313.854	306.992	261.139	225.71	188.62	240.855	201.026	240.91	168.471	170.625	6356.32	5708.78	7110.5	3947.48	6989.91	4063.99	5520.33	3488.94
Ptms	immunity	other functions	2216.96	2764.41	1895.13	867.193	859.946	1366.06	1251.65	1140.64	985.82	1067.39	42223.8	41414	41919.6	37917.7	46109	42111.7	43518.8	43162.4
IGFBP2	insulin signaling	other functions	2244.11	2197.42	1828.4	245.598	125.239	5627.23	5006.16	4759.71	1515.31	1515.63	29551.2	38389	33394.4	36404.2	13671	14013.3	8256.6	18128.1
IRS1	insulin signaling	other functions	162.448	165.743	154.51	120.162	128.978	1607.2	1716.86	1765.39	570.533	648.621	378.644	308.084	298.748	342.278	303.32	237.445	274.57	304.823
KCMF1	ion transport	other functions	186.917	192.648	201.635	132.35	132.542	168.766	150.047	142.817	137.589	121.78	6186.42	7390.48	6675.38	7939.17	7056.17	7227.25	8137.83	7748.76
ATP2A2	ion transport	other functions	730.49	790.942	807.876	524.94	569.092	3028.08	3189.12	3593.19	2594.82	2718.03	459.802	477.877	360.209	476.816	470.152	363.469	450.531	390.253
KCNK5	ion transport	other functions	776.867	1524.42	1124.65	316.574	421.53	353.777	315.95	339.137	213.385	235.316	820.916	1398.56	1715.28	1400.88	1060.78	1786.73	1246.17	1916.59
FXN	iron metabolism	other functions	174.197	165.507	190.648	146.303	131.734	269.311	253.582	259.334	178.623	216.198	1787.18	1974.66	1760.8	1926.57	1555.78	2003.67	1615.75	1850.18
CPOX	iron metabolism	other functions	245.742	256.18	275.747	144.395	146.667	4487.25	5106.78	5503.18	2914	2913.67	8765.03	11468.6	9262.57	11947	5169.88	5248.89	5152.81	3894.16
BCO2	iron metabolism	other functions	322.49	326.448	301.052	134.275	134.781	193.866	199.144	227.116	141.596	162.641	532.674	525.001	673.734	533.996	533.727	567.296	564.826	556.291
ENTPD4	lysosome	other functions	1125.41	1009.56	1180.24	823.718	647.578	901.42	990.09	1015.64	771.942	704.9	817.063	714.747	815.29	706.043	1021.2	824.931	849.354	835.484
PAQR7	membrane receptor	other functions	1052.42	928.831	1088.36	552.226	618.482	41.3635	64.4992	59.3173	15.4231	14.2156	3594.81	4545.33	4161.77	4367.61	1292.9	1088.45	1078.5	827.102
PGRMC2	membrane receptor	other functions	409.067	451.81	512.039	224.601	197.465	1213.28	1111.54	1191.35	914.917	877.374	897.288	865.186	836.068	1110.41	645.996	701.48	735.245	750.359
SDC1	membrane receptor	other functions	581.402	631.941	630.009	365.192	361.226	2390.48	1903.73	2096.56	1478.86	1800.06	5900.75	6234.82	5545.29	5844.77	4568.83	4707.74	6210.22	5132.88
PSTPIP2	membrane receptor	other functions	174.459	168.965	151.838	130.805	126.382	680.719	710.794	824.562	399.224	422.072	163.219	129.862	145.372	130.655	159.568	159.256	144.782	143.843
SUCNR1	membrane receptor	other functions	1327.55	1379.03	760.994	161.949	149.489	3476.19	3611.31	3979.94	1264.6	1339.39	2269.65	2422.76	2222.11	2463.68	2297.99	2423.57	2490.86	2399.15
FCGRT	membrane receptor	other functions	3527.76	4484.17	4073.02	2692.4	3266	879.795	1012.5	966.332	624.188	656.175	7624.06	8147.39	7711.05	8316.09	6297.26	5825.12	5960.65	6328.74
RAB43	membrane trafficking	other functions	632.835	871.328	684.575	400.686	259.607	495.414	610.373	499.735	298.843	269.159	3618.72	3741.23	3934.97	3670.72	2444.95	2029.36	2276.29	2022.27
RAB17	membrane trafficking	other functions	160.888	173.537	160.786	119.013	132.892	478.652	413.359	422.346	368.156	371.794	594.114	438.59	549.329	479.622	664.103	554.416	691.054	669.423
TRAP1	mito chaperone	other functions	2379.6	2284.01	2534.56	1640.65	1546.38	3120.08	2595.43	2944.28	2049.47	1994.07	5356.82	5112.19	5292.19	4995.69	5150.7	4445.95	4626.06	5092.54
MTFP1	mito fission	other functions	199.236	175.905	228.615	124.343	135.015	704.156	623.626	643.615	505.758	504.94	8384.37	8718.15	7347.19	8718.15	7025.9	7390.48	6310.69	7651.74
RTN4IP1	mitochondrion	other functions	307.772	291.872	290.989	191.985	168.075	244.068	274.805	311.495	191.847	212.624	163.164	147.339	152.074	138.396	148.649	112.373	110.185	107.947
PQBP1	mRNA processing	other functions	448.299	467.738	511.705	254.354	271.685	396.498	399.813	411.015	284.947	335.459	286.315	278.5	249.405	264.361	268.05	277.231	299.835	259.616
QPRT	nicotine metabolism	other functions	1506.6	1466.3	1669.81	989.681	1185.98	2057.89	1850.71	1971.49	1387.08	1512.34	12401.2	12626.4	13904.1	11015.6	14665.9	13220.7	13990.7	13399.8
PRPSAP1	nucleotide metabolism	other functions	407.753	391.316	400.859	285.391	265.698	1899.24	2165.25	2076.34	1482.52	1517.7	20446.1	21606.4	22298.5	20061.7	21146.8	20628.2	21354.9	20169.9
SIRT3	one carbon metabolism	other functions	3225.68	3216.89	3319.9	1235.79	1251.02	1884.79	1886.23	1781.46	1457.4	1503.37	12014.8	11656.1	13772.2	12894.5	11396.6	11199.3	11563.3	13174.3
FPGS	one carbon metabolism	other functions	2595.01	2686.82	3496.89	1404.2	1527.45	805.858	723.618	745.503	536.491	522.629	14025.2	18781.2	18385.8	19032.6	14988.3	14236.1	14830.3	15651.8
CRYZ	oxidoreductase	other functions	1141.31	1270.3	1189.95	835.305	897.641	8000.86	9832.48	9363.34	7385.13	7377.06	14075.8	12616.8	13714.1	13174.3	14170.7	13314.1	15601.4	12420.7
PEX6	peroxisome	other functions	1828.4	2126.2	2205.71	1260.88	1588.64	591.362	518.49	573.774	458.542	464.744	1199.02	1536.33	1558.24	1555.09	1436.49	1321.49	1366.21	1366.18
TYSND1	peroxisome	other functions	217.664	242.984	269.496	160.426	157.056	312.046	314.775	350.522	238.082	211.983	15517.2	17520.2	16977.3	15149	10421.9	11624.3	10462.9	9443.99
DHRS4	peroxisome	other functions	1022.96	1168.57	1039.81	363.109	503.868	4480.24	4129.51	3706.04	1489.65	1650.79	5831.89	6656.94	5349	6708.01	3100.4	2583.46	3085.79	2911.97
AGPAT3	phospholipid metabolism	other functions	582.153	515.064	701.84	323.52	414.509	1588.48	1642.37	1574.92	1015.53	1047.21	17151.9	17536.1	16548	19297.7	13522.5	12798.8	14598.6	11349.7
CPN1	protease	other functions	5533.21	5344.27	6505.22	3096.27	3523.77	4570.42	4760.28	5006.7	3452.23	3187.62	8424.46	7849.43	7203.43	7624.06	8171.84	7562.51	9458.46	7760.05
PSMD2	proteasome	other functions	163.51	164.628	162.35	125.815	133.641	1861.57	2012.05	1872.46	1312.51	1435.45	10921.7	10643.5	10199.7	9906.67	9765.42	10116.2	9843.82	8849.99
FARSB	Protein biosynthesis	other functions	1081.31	1109.73	1131.73	750.533	785.445	2270.98	2349.58	2481.78	1505.53	1783.21	1985.02	1712.9	1612.14	1650.21	1496.01	1250.76	1329.12	1194.61
DNAJB2	Protein processing	other functions	650.257	698.188	827.435	512.441	444.708	707.823	753.545	955.259	398.495	412.897	799.797	831.082	669.433	771.339	787.241	722.588	864.315	698.29
RNF5	Protein processing	other functions	1272.32	1503.08	1162.36	610.804	615.326	1013.2	886.662	906.582	516.482	591.979	6457.99	7611.17	6461.62	6948.94	7611.17	7651.74	7660.68	6569.56
GFM2	protein synthesis	other functions	593.817	482.393	554.573	316.42	318.243	139.829	154.386	135.632	112.972	103.862	752.822	820.543	796.777	796.705	765.855	712.827	793.762	738.88
SEC24D	protein transport	other functions	331.587	289.265	366.068	215.513	249.261	1593.03	1590.13	1644.16	1235.25	1244.35	1947.43	1886.9	1599.33	1866.78	1469.28	1685.79	1930.67	1442.61
ME1	pyruvate metabolism	other functions	1419.46	980.123	1776.74	846.522	500.675	6238.03	6820.69	5443.33	4911.45	4261.63	8975.5	6483.91	4569.71	6694.58	4928	3138.92	2093.9	3210.06
GLO1	pyruvate metabolism	other functions	7058.16	7498.42	6712.4	3205.13	3423.95	22576.4	23070.1	22028.5	16603.5	17236.8	13010.7	13749.9	13649.1	15335.7	11504.9	20835.6	12313.8	11666.2
ETFDH	respiratory chain	other functions	2173.57	2165.09	2263.23	1456.34	1424.86	3806.79	3838.18	3410.72	1693.06	1663.1	16874.8	18577.2	16950.5	19530.9	5058.49	4597.74	4772.09	5296.78
COX7A1	respiratory chain	other functions	216.862	191.547	203.885	174.369	153.137	45.2523	15.4312	20.5447	9.11243	9.11243	857.541	547.06	770.5	732.329	558.336	679.548	491.063	747.343
CYB5B	respiratory chain	other functions	8182.93	8371	8031.03	4060.54	2884.7	5323.37	5274.5	5202.79	3426.32	3833.38	3790.95	2701.93	2803.1	2642.76	3202.37	3002.75	2932.25	2394.77
NDUFA6	respiratory chain	other functions	7434.72	7798.94	7088.83	4026.25	5296.09	5911.21	5532.79	5697.45	4521.35	4526.45	17488.5	18266.4	16683.7	16825.8	19393.8	18642.5	18726	17198.3
ETFB	respiratory chain	other functions	6843.95	8788.56	7412.19	3791.65	4212.09	5260.41	4935.51	4814.23	2799.62	2669.49	82923.3	84454.9	83247.1	94514.6	44577.9	42705	46329.3	41360.8
RETSAT	retinol metabolism	other functions	6997.97	9283.69	7434.72	2026.22	2595.01	3955.74	3496.82	2870.98	1287.25	1338.61	24441.2	30430.2	29441	45366.4	6252.19	5524.04	4709.76	6587.66
MRPL34	ribosome biogenesis	other functions	813.465	823.718	1150.52	460.903	464.884	461.353	459.383	435.49	351.559	343.657	6152.57	7247.72	5852.3	6561.56	5631.03	5601.13	5250.83	5400.52
MRPL37	ribosome biogenesis	other functions	1136.21	1261.79	1297.6	1021.12	901.516	300.887	323.443	316.226	271.629	233.749	685.79	683.919	698.209	668.928	751.609	597.817	682.439	580.37
MRPS9	ribosome biogenesis	other functions	557.681	592.326	545.419	352.822	395.471	598.024	542.028	549.09	477.975	480.227	930.177	965.315	1053.53	998.051	954.249	996.368	922.211	990.742
STAU1	RNA binding	other functions	682.678	683.227	760.199	505.762	526.112	971.4	1058.18	1059.25	772.108	782.566	777.099	766.512	807.146	886.058	688.504	823.611	774.299	775.583
ESRP2	RNA processing	other functions	805.639	775.855	847.971	496.402	381.972	874.088	925.779	883.281	717.61	725.129	2425.68	2434.55	2698.56	2973.8	2540.54	2634.57	3020.74	2737.89
CSTF3	RNA processing	other functions	330.988	299.805	364.185	190.172	198.566	450.886	411.345	500.89	296.341	288.507	512.734	532.158	456.34	512.673	536.703	462.441	546.982	423.093
TARDBP	RNA processing	other functions	662.223	688.688	719.813	284.668	335.657	1122.25	1267.08	1206.78	766.296	657.835	126.539	140.639	157.673	107.231	104.438	112.408	112.322	92.4756
SKIV2L	RNA processing	other functions	314.015	373.294	330.001	242.596	223.852	266.529	242.927	211.382	147.452	198.629	1200.16	1308.37	1169.95	1190.6	1292.45	1143.22	1379.71	1127.6
UTP6	RNA processing	other functions	457.869	395.772	398.002	317.67	279.36	447.238	520.167	525.153	403.275	410.531	50352.3	51216.8	59282.3	50434.2	50942.7	45417.8	49810.8	51626.8
DUSP11	RNA processing	other functions	716.146	689.935	690.361	547.258	479.316	234.799	240.965	302.075	193.066	190.745	87.7592	87.192	67.4335	97.5366	80.8561	83.3202	92.7501	90.4698
GLE1	RNA transport	other functions	204.437	238.97	210.536	159.766	152.848	159.263	178.835	193.689	148.369	129.925	474.167	437.085	476.812	415.22	442.092	445.856	460.257	413.336
THTPA	thiamine metabolism	other functions	839.03	875.001	720.013	450.367	417.514	322.952	297.518	270.57	239.307	253.04	988.104	968.013	783.436	853.675	1040.6	849.093	979.279	888.35
RNF186	transmembrane protein	other functions	296.393	250.978	232.91	151.597	160.329	72.7325	44.7147	37.5836	12.4135	18.4826	654.469	740.243	362.87	755.201	86.5065	269.577	131.822	114.266
TLCD2	transmembrane protein	other functions	3096.27	2153.07	2081.12	522.847	483.463	6103.29	6615.48	7414.63	5449.53	5253.14	1032.67	898.911	1049.78	869.655	927.535	895.39	829.123	716.699
TMEM53	transmembrane transport	other functions	963.985	845.941	1080.58	582.153	579.521	208.273	232.608	208.273	162.806	167.636	6393.85	6042.9	6801.4	6801.4	6100.38	6323.49	6287.01	7310.96
STX17	transmembrane transport	other functions	185.057	177.823	190.7	138.603	132.62	200.863	169.471	193.306	156.947	145.965	376.186	401.308	393.381	374.155	335.481	335.337	346.639	362.378
SLC12A2	transmembrane transport	other functions	439.056	397.808	461.371	336.941	296.755	82.2898	102.55	118.535	60.7591	57.0968	450.942	547.577	408.871	600.372	498.194	528.242	546.083	533.021
SLC25A20	transmembrane transport	other functions	3556.49	3654.98	3934.75	2870.27	3144.29	4916.34	5403.59	4543.04	1100.12	1056.81	2518.83	3066.36	2972.66	3822.24	614.398	560.039	578.281	605.589
BET1	transmembrane transport	other functions	374.891	377.137	384.401	239.624	292.341	1087.58	1073.94	1002.61	844.285	834.346	2832.91	2393.32	2196.21	2743.18	2133.77	2232.4	2295.03	2164.3
TSPAN33	transmembrane transport	other functions	186.713	198.451	243.215	119.748	113.412	304.132	249.526	180.072	95.7946	95.7946	2207.35	2274.29	2622.4	2569.37	1460.24	1714.67	1526.42	1675.98
SLC39A9	transmembrane transport	other functions	233.404	235.572	286.856	169.544	146.478	254.437	290.703	318.132	230.035	229.257	56.6583	59.3841	62.3767	59.504	57.2086	48.396	57.2786	46.657
SLC25A10	transmembrane transport	other functions	1941.82	2175.02	2353.65	1026.1	763.646	601.668	717.095	584.816	407.666	435.767	1402.84	1422.42	1503.03	1319.88	1008.67	811.348	1148.07	785.272
FOXRED1	transmembrane transport	other functions	310.653	327.422	342.852	245.72	238.642	239.253	280.396	235.53	159.712	140.482	3730.2	3445.56	3598.06	3192.91	3320.2	3379.21	3371.85	3401.62
SLC44A1	transmembrane transport	other functions	328.94	387.666	371.271	294.503	271.641	1862.49	1776.72	1942.97	1409.18	1515.61	139.228	148.755	138.885	149.911	128.252	139.102	138.298	136.998
SLC39A7	transmembrane transport	other functions	272.213	333.845	307.845	266.341	216.377	1291.06	1354.73	1293.9	1038.09	985.51	16114.9	15160.3	14556.2	15105.1	16405.6	14708.7	18642.5	16062.5
SLC17A2	transmembrane transport	other functions	2579.31	3048.58	2714.41	1266.41	1207.73	2879.59	3034.79	2440.52	1951.25	2176.99	1763.91	1614.28	1739.3	1885.82	1821.83	1799.12	1712.26	2064.43
TMEM150A	transmembrane transport	other functions	1966.41	1595.2	1760.95	1183.34	1410.12	832.069	756.815	1015.43	534.269	568.059	2334.65	2173.54	2372.16	2547.89	2844.42	2577.07	2703.26	2421.65
ABCB11	transmembrane transport	other functions	1816.33	1745.26	1424.04	500.4	532.712	6851.43	7386.31	8028.86	6103.31	6485.11	13863.6	12049	14004	10621.7	15033.2	13003.1	13220.7	13418.5
SLC19A2	transmembrane transport	other functions	2060.27	1899.78	1355.32	1106.4	930.974	3525.02	3683.05	4087.54	2104.24	2126.42	4619.07	4966.03	5806.44	5505.27	4551.56	5435.06	4215.24	4776.51
ABCD3	transmembrane transport	other functions	9850.41	9167.84	7720	3170.58	3119.25	22943.5	24491.1	24288.1	13024.4	13435.7	61200.5	57830	52832.5	66416.3	32183.3	22963.1	24194.9	22589.5
SLC22A23	transmembrane transport	other functions	537.934	541.717	407.753	408.159	298.816	432.424	461.378	479.87	370.849	368.875	2240.82	1577.15	1833.86	1908.04	1395.17	1366.51	1523.36	1473.43
TMEM30A	transmembrane transport	other functions	441.054	472.531	417.074	273.488	255.645	6545.65	7220.61	7078.36	5339.1	5253.97	3693.97	4272.7	3528.09	3583.58	4026.19	3436.25	3843.73	3326.76
SLC9A3R1	transmembrane transport	other functions	3721.52	4032.23	3506.19	1491.35	1326.98	5762.34	6018.65	5453.65	4793.36	4847.49	6411.92	5988.61	7053.97	5598.44	7775.09	7092.49	8718.15	6445.13
SLC12A7	transmembrane transport	other functions	261.897	303.939	241.128	167.912	165.686	222.721	278.984	284.457	161.787	139.043	436.491	363.144	409.245	387.243	305.833	322.958	306.87	301.821
SGPP1	transmembrane transport	other functions	1641.99	1747.35	1431.87	1039.81	954.342	5065.23	5001.2	5423.32	3682.34	3857.09	13541.3	13094.2	13337.2	12731	12322.7	11088.6	12014.8	11478.5
ABCB6	transmembrane transport	other functions	875.887	958.987	832.866	520.703	466.635	1612.79	1580.82	1382.54	1001.62	1142.55	4672.08	4606.51	4018.43	3972.96	3544.66	4337.01	4002.33	3478.39
Abca8a	transmembrane transport	other functions	839.848	1231.21	753.74	227.607	250.978	3347.81	2951.79	3281.26	2637.51	2776.9	245.195	252.621	279.278	265.37	310.052	211.82	216.828	296.223
SLC25A37	transmembrane transport	other functions	436.9	563.647	489.637	310.889	319.584	282.114	265.957	284.83	157.204	130.058	975.146	781.243	822.991	921.375	804.716	762.284	667.549	869.381
RAD23B	Ubl conjugation	other functions	768.722	717.811	795.516	617.729	560.277	2307.58	2553.76	2385.86	1885.6	1745.07	330.799	324.258	297.338	347.843	302.212	272.759	294.45	289.053
KLHL7	Ubl conjugation	other functions	325.705	302.778	323.649	178.939	189.575	501.158	472.669	503.475	353.913	344.24	181.008	198.357	156.89	222.315	108.594	141.244	131.061	131.126
PDZRN3	Ubl conjugation	other functions	252	251.363	230.641	197.256	184.821	12.9714	10.4063	9.82137	7.80482	6.5023	365.66	536.139	517.505	510.317	460.638	325.635	405.968	356.032
HECTD1	Ubl conjugation	other functions	1730.25	1625.32	1307.2	1141.31	947.15	1555.09	1944.42	1819.88	1249.56	1133.42	2238.9	2289.08	2076.58	2422.5	1487.54	1418.64	1498.05	1549.67
ZRANB1	Ubl conjugation	other functions	527.411	596.87	450.203	303.15	278.156	661.434	708.233	802.635	616.754	550.413	1291.43	1181.01	1302.81	1256.4	1270	1325.78	1189.92	1238.5
SPSB4	Ubl conjugation	other functions	174.157	193.61	165.639	132.104	141.727	221.482	155.231	274.528	97.8134	57.645	122.354	109.65	116.027	89.9579	129.105	116.76	105.854	110.933
RAP2A	Ubl conjugation	other functions	318.096	339.216	263.011	180.34	180.731	57.1431	89.2433	77.1836	40.5455	37.4848	1094.57	1018.53	906.182	1099.43	825.924	893.159	913.44	832.181
FBXO3	Ubl conjugation	other functions	953.934	1117.47	999.583	578.318	659.647	1470.8	1525.56	1306.54	1181.51	1051.78	669.539	664.871	684.844	673.42	585.639	636.075	627.505	675.363
PNPO	vitamin metabolism	other functions	1388.99	1345.32	1322.76	700.448	782.781	2719.95	2702.88	2815.7	2301.89	2164.94	30538.5	30652	31372	26085	35394.9	27563.1	39508	30204.6
BCL7C	apoptosis	other functions	1215.4	1527.45	1364.32	989.258	752.522	712.384	789.669	626.354	369.287	417.064	163.242	169	159.571	184.435	171.937	169.186	165.322	183.894
ZFAND6	apoptosis	other functions	2237.67	2194.08	1814.44	1576.51	1397.5	8759.26	8676.3	8020.98	6730.39	6912.45	1645.74	1765.3	1758.47	1819.35	1088.26	914.993	886.262	975.408
BRE	apoptosis	other functions	379.633	372.731	360.473	326.515	304.54	440.554	436.503	447.54	344.645	325.236	657.816	690.019	647.191	513.906	613.711	628.419	774.283	625.425
CTNNBL1	apoptosis	other functions	437.264	376.006	410.933	251.322	240.067	315.183	263.311	240.187	193.939	205.191	2871.44	3388.21	3191.9	3549.4	2230.47	2246.44	2654.01	2293.6
STARD13	cell cycle	other functions	181.557	209.492	183.607	159.068	137.139	61.5337	45.566	49.9338	28.6122	31.8708	266.167	257.129	253.056	237.965	263.22	232.092	294.862	304.704
EVI5	cell cycle	other functions	1497.6	1346.08	1396.4	1190.65	1161.77	4236.21	4366.62	4102.02	3490.3	3447.77	2833.97	2608.58	2681.03	2991.03	3111.92	2861.13	3053.44	3083.63
KLHDC3	cell cycle	other functions	434.954	515.735	434.777	317.636	298.265	886.03	888.636	817.592	735.441	649.062	9039.99	8504.17	7470.56	9151.81	8091.84	8454.8	7810.72	7976.68
SIAH2	cell cycle	other functions	161.294	181.772	171.571	127.917	147.377	137.744	170.819	153.958	55.4472	63.1155	512.357	441.75	353.182	469.566	345.585	302.578	442.257	316.661
GRB7	cell junction	other functions	3086.26	3232.64	3111.73	1357.23	1327.55	607.262	529.118	724.868	451.406	412.252	7442.09	8413.02	9495.2	8728.01	6955.71	9641.08	9227.23	9906.67
ARL4A	cell membrane	other functions	250.894	270.136	256.757	179.972	179.488	1888.47	1254.22	1059.84	606.575	587.539	2453.2	2759.35	2317.31	2784.11	2082.07	1656.6	1655.23	2013.48
GRAMD3	cell membrane	other functions	290.158	297.465	282.77	165.021	219.64	875.82	808.504	865.596	642.747	674.164	1278.96	1231.21	1179.07	1125.77	1009.76	1047.13	925.696	859.24
IFT27	cilium biogenesis	other functions	412.094	379.16	416.462	245.534	253.146	858.991	667.087	759.866	475.795	589.702	2831.73	3118.76	2576.24	2538.1	2889.48	2992.91	2727.27	2665.73
SSX2IP	cilium biogenesis	other functions	232.407	241.943	233.884	181.603	178.394	161.529	199.445	148.857	110.714	111.099	209.515	195.676	178.672	203.092	205.111	212.015	207.669	225.598
ACTR1B	cytoskeleton	other functions	660.671	614.114	876.06	420.295	376.875	321.883	331.027	321.828	169.417	213.714	329.217	278.652	290.858	296.281	300.564	308.9	295.873	303.245
Krt10	cytoskeleton	other functions	248.207	233.249	305.778	166.672	213.119	58.5596	62.7069	53.9343	42.9256	48.252	99.0937	108.101	96.0271	109.793	97.0654	91.0727	95.9779	99.3772
ACTB	cytoskeleton	other functions	965.331	1613.22	8618.7	117.098	140.732	6489.88	6023.64	5507.3	4322.55	4706.03	73858.7	62002.9	68533.3	60153.3	82188.2	67057.5	78425.7	66056.2
Tpm2	cytoskeleton	other functions	281.603	271.241	260.306	174.577	194.625	87.9637	103.06	95.6747	75.4972	58.4021	106.721	169.076	117.013	198.151	101.139	139.301	100.626	86.5346
PLS3	cytoskeleton	other functions	1162.98	814.692	963.577	598.241	559.125	5300.89	4828.12	5274.91	3589.52	3836.66	1935.2	1883.85	1785.94	1786.14	1607.3	1751.32	2022.82	1493.47
KIF1B	cytoskeleton	other functions	1505.01	1734.14	1193.89	980.123	850.299	1080.31	1167.21	1067.39	789.344	838.355	1369.96	1576.6	1235.5	1620.23	1037.88	1070.02	1286.8	1029.14
RAD23A	DNA repair	other functions	150.665	186.578	188.017	126.575	129.04	121.181	143.365	125.958	51.6324	84.1009	85.3108	87.4315	77.4759	82.4599	85.2804	77.6446	88.0223	73.1594
PARP1	DNA repair	other functions	630.597	618.605	567.543	498.926	413.244	615.399	655.245	721.581	550.687	540.094	700.968	614.29	583.526	511.696	579.482	573.113	532.42	500.217
PARP16	DNA repair	other functions	358.398	362.946	302.88	202.08	209.633	565.926	463.623	528.1	325.723	356.058	909.036	959.982	866.041	784.782	1290.81	1012.31	1024.48	1074.4
HELB	DNA replication	other functions	248.5	219.6	274.021	203.002	180.652	81.6138	83.3891	88.0287	63.2652	58.7238	754.109	834.665	730.616	919.272	656.964	542.197	582.914	777.414
RNASEH2C	DNA replication	other functions	351.392	389.84	465.816	208.474	222.508	1715.32	1654.56	1406.98	1007.74	1047.74	14134.6	14686.6	13204.8	15321.2	13728.3	12847.6	12587	13620.7
REPIN1	DNA replication	other functions	762.909	789.267	698.188	359.719	363.354	882.397	714.44	810.826	537.076	540.257	2268.87	2775.78	2444.46	3295.14	2748.85	2904.61	2855.06	3243.55
RABEP1	Endocytosis	other functions	212.249	240.306	221.914	189.522	174.489	336.402	372.515	352.359	213.097	247.824	256.348	245.316	207.828	243.897	232.876	236.415	233.837	241.723
ZFYVE21	Endocytosis	other functions	2732.37	2616.53	2657.78	1509.26	1661.61	495.636	464.867	491.595	362.483	403.544	2675.98	2181.85	2462.05	2398.31	2304.6	2487.57	2141.72	2654.01
EBPL	endoplasmic reticulum	other functions	6950.5	6670.18	7345.56	4066.02	3619.76	5926.84	4918.51	5347.76	4471.29	4380.2	14880.2	10380.9	10650.8	9571.02	11111.1	9957.14	10650.8	7562.51
SIL1	endoplasmic reticulum	other functions	446.745	450.367	498.447	335.359	320.076	901.681	970.159	960.124	699.779	740.368	17864.8	18931.7	18221.6	17037.3	19682.1	19075.8	20444.8	21188.8
PDIA5	endoplasmic reticulum	other functions	884.303	948.279	746.907	335.198	248.098	2117.13	2141.8	2058.76	1723.29	1715.12	6332.54	4685.59	6210.22	4809.72	6293.87	6018.8	8018.45	6703.62
CADPS2	exocytosis	other functions	697.524	676.736	663.341	289.191	281.016	418.001	417.88	379.354	294.682	282.48	167.079	161.369	156.206	162.322	166.367	173.46	157.703	180.261
EXOC7	exocytosis	other functions	437.088	388.523	426.975	341.962	308.268	223.142	245.392	228.084	189.657	180.679	1232.02	1206.4	1094.57	1034.75	1150.84	1151.15	1123.68	1112.2
STX5	other	other functions	242.754	236.772	284.794	215.727	212.181	1229.18	1330.35	1366.37	1044.38	1052.83	1802.7	1120.57	1383.53	1218.2	1255.29	981.004	815.724	894.038
GPR125	other	other functions	858.434	671.425	891.401	467.887	418.257	583.861	628.808	625.228	444.233	435.496	1359.35	1238.26	1046.6	1332.86	1018.03	927.486	862.298	909.712
FAM73B	other	other functions	1403.59	1291.08	1542.36	563.447	583.088	192.98	169.996	178.317	123.959	145.75	8259.33	8972.44	10372.3	8923.37	5317.43	5445.45	5294.45	5351.27
CCDC25	other	other functions	210.951	208.455	241.56	167.099	181.856	41.9932	117.584	408.389	11.3736	13.7685	522.014	455.262	408.937	472.214	447.18	495.398	510.918	433.187
CCDC101	other	other functions	347.942	325.422	375.668	217.215	244.563	667.875	561.208	625.905	378.211	406.364	1368.6	1360.3	1260.99	1558.27	1283.61	1405.15	1267.39	1433.13
FAM195A	other	other functions	895.746	1022.96	1200.99	310.329	417.261	828.659	783.049	779.256	592.165	600.599	15873	19239.1	19075.8	20276.9	6337.39	7155.83	6811.12	7144.49
DEXI	other	other functions	275.421	298.008	316.574	210.868	250.439	522.423	525.764	570.023	342.033	326.296	7296.87	8428.25	8750.28	7660.68	10304.9	7763.95	9483.58	9447.61
PIGY	other	other functions	311.751	320.444	400.06	227.224	214.513	377.65	331.781	366.511	318.331	276.815	1067.43	1063.44	938.504	1029.62	869.857	910.012	872.624	811.969
Fam193b	other	other functions	199.197	211.722	202.805	152.308	136.992	202.405	161.139	247.07	121.214	116.44	1495.09	1811.93	1920.39	2016.76	1890.29	1626.43	1792.09	2316.17
PVRL3	other	other functions	848.593	843.916	632.183	409.067	449.561	1989.23	2233.92	1813.8	1144.05	1183.48	367.034	358.551	383.187	298.081	283.147	269.684	294.514	309.792
CHCHD10	other	other functions	16089.3	15030.7	14899.5	10701.4	12656.8	39882	39742.1	37437.5	31260.1	33865.5	280723	271386	269555	280723	245106	227103	218570	232787
CHN2	other	other functions	640.394	587.509	556.933	355.974	331.52	307.286	427.756	367.646	211.455	252.861	442.011	388.301	391.8	396.515	337.782	328.511	295.859	279.253
PTER	other	other functions	1449.53	1210.26	1272.32	1049.83	949.253	3990.55	3643.73	4215.04	3297.95	2979.46	1235.14	1136.9	1200.68	1006.67	1690.22	1857.32	2361.36	1795.87
TTC27	other	other functions	321.42	338.565	319.584	228.476	228.286	62.862	62.862	63.5376	53.0122	45.9004	574.003	577.266	511.231	506.053	474.056	450.743	463.831	462.972
FAM107B	other	other functions	457.226	559.321	411.772	252.815	231.57	1707.14	2226.17	2003.05	1292.65	1352.31	2582.01	3012.81	3057.29	3687.98	1986.26	2250.39	2094.5	2821.02
CCBL2	other	other functions	1513.69	1672.68	1246.68	375.197	282.067	6121.88	5967.68	5980.79	1265.02	1303.19	4887.91	2627.57	6397.04	4718.01	702.619	3233.06	2331.17	1703.95
CBS/LOC102724560	other	other functions	1814.44	2019.09	1504.26	473.23	318.096	2196.47	1980.33	2074.49	1635.6	1718.06	44745.5	43252.6	39808.9	38556.6	53683.4	50135.8	61281.6	53683.4
ADCK3	other	other functions	153.137	160.939	130.745	115.985	104.554	4429.6	4014.01	4135.09	3006.22	2750.6	1054.56	1176.46	1234.7	1328.77	1294.35	1362.68	1190.32	1580.43
TRABD	other	other functions	569.581	617.245	578.829	252.989	288.551	294.32	252.95	305.319	217.867	193.829	2658.26	2517.31	2275.77	2127.77	1763.38	1909.87	2013.57	1923.74
B3GALNT1	lipid biosynthesis	lipid/aminoacid metabolism	98.957	100.344	112.874	155.565	165.132	12.2749	14.1325	13.0373	107.184	108.475	108.999	109.892	102.281	90.8507	106.883	109.134	104.64	119.171
OXCT1	lipid metabolism	lipid/aminoacid metabolism	177.674	170.443	180.34	402.47	411.863	151.726	129.442	170.016	217.065	176.867	456.768	431.79	449.488	394.007	614.628	512.46	436.658	445.802
ACER2	lipid metabolism	lipid/aminoacid metabolism	418.512	394.357	554.296	1081.31	1360.74	191.21	125.57	158.52	302.457	302.457	75.32	76.0237	68.8313	84.8033	68.9202	61.15	61.5773	73.278
RPIA	carbohydrate metabolism	lipid/aminoacid metabolism	192.797	194.043	233.363	268.798	304.822	90.8813	104.76	127.434	194.768	224.082	152.572	144.632	121.981	189.369	114.856	113.217	116.796	126.762
UGP2	carbohydrate metabolism	lipid/aminoacid metabolism	1618.23	1916.49	1325.81	3314.92	2550.56	16989.9	18735.1	17256.8	24381	24252.7	6670.06	5496.18	6140.06	4150	6636.5	5663.79	4676.31	5842.71
PKIG	signaling	signaling	346.321	343.374	413.42	477.953	580.434	1409.96	1280.12	1417.66	1685.93	1624.76	807.781	843.878	895.729	846.888	878.692	799.447	872.261	797.528
Ly6a	signaling	signaling	561.056	378.188	602.629	5883.19	6195.75	919.901	597.983	636.498	1611.31	1479.37	1043.76	834.86	868.381	661.436	1426.73	1269.66	797.904	934.828
FHL1	signaling	signaling	228.286	211.409	265.181	323.279	342.582	81.9634	73.508	78.4339	97.3973	94.6079	56.3626	54.953	48.1937	46.2775	49.3655	48.4709	46.0582	49.2723
Defb1	signaling	signaling	109.661	107.459	113.126	517.782	1530.23	121.699	71.8515	109.454	151.072	156.157	57.3851	74.108	118.331	73.6898	55.3983	53.8495	48.2464	59.7388
MED30	signaling	signaling	411.7	430.555	434.371	536.893	644.636	429.484	333.643	320.731	483.287	484.037	864.971	693.867	790.817	670.574	757.965	823.78	591.337	764.888
GNG10	signaling	signaling	462.351	479.185	527.411	748.847	866.102	584.042	527.293	554.46	824.666	855.324	285.396	247.086	288.948	218.778	323.013	302.797	309.739	263.549
FLCN	signaling	signaling	689.935	797.281	807.259	983.518	1048.72	897.503	807.381	926.093	1533.4	1621.44	1837.24	1889.09	1450.94	1523.88	2256.74	2150.43	2255.25	2033.35
RCAN1	signaling	signaling	500.082	449.786	547.652	1020.32	897.974	336.444	322.785	306.519	673.376	818.481	882.33	668.241	545.837	541.992	1004.03	626.144	745.425	596.099
PPP1CA	signaling	signaling	1819.21	1750.64	2151.52	2441.63	2259.56	4164.05	3680.97	3813.82	4932.53	5041.28	25562.5	25094.7	25023	23831	24260.5	26788	24679.5	23346.9
LYVE1	signaling	signaling	152.801	141.817	160.521	979.742	906.218	75.3157	115.072	114.342	304.81	245.92	325.976	511.806	452.292	534.255	248.739	174.912	273.747	456.594
IKBKG	signaling	signaling	178.533	164.467	195.991	299.208	272.938	101.805	100.33	110.435	138.835	133.843	390.497	283.215	268.153	301.068	351.524	350.963	393.153	313.906
NAA20	signaling	signaling	375.477	378.683	381.322	552.069	546.52	591.274	602.394	590.663	761.02	674.866	1397.01	1595.67	1461.85	1347.53	1310.1	1368.28	1304.02	1276.48
CRTAP	signaling	signaling	179.411	198.087	197.798	262.937	229.742	44.6633	31.0214	40.8985	83.3973	92.7354	754.805	702.585	736.69	682.059	807.711	812.663	698.209	858.78
TBC1D15	signaling	signaling	579.521	615.743	543.497	801.505	775.318	3026.47	2881.49	2887.11	3527.96	3415.93	1331.13	1402.49	1121.2	1219.87	1289.69	1066.46	1231.21	967.724
P2RX4	signaling	signaling	557.86	737.403	528.916	1160.7	985.16	35.2701	51.8139	42.5734	86.1943	75.3171	1536.37	1434.04	1707.88	1223.46	1809.13	1633.83	2159.35	1869.76
MAK16	signaling	signaling	407.694	420.386	406.593	629.462	520.227	149.333	158.142	140.874	187.421	189.742	346.965	249.675	242.413	276.245	296.618	278.837	249.631	239.031
SPP2	signaling	signaling	3243.34	2948.59	2830.86	3537.99	3919.45	4303.59	4194.57	4181.74	5390.73	5726.77	10973.9	10282.9	8849.99	10989.7	9871.18	10627.1	9879.07	8816.3
RGS1	signaling	signaling	128.724	119.824	116.835	464.556	628.197	24.1738	24.6688	24.6688	47.1525	34.0851	127.999	170.202	91.2367	82.3187	150.848	162.155	92.1266	103.796
AIDA	signaling	signaling	198.059	186.493	183.587	492.327	393.612	89.9127	88.0805	78.9159	126.833	98.0313	156.345	151.29	138.553	144.419	153.507	162.755	153.805	138.428
DCN	signaling	signaling	5170.22	4120.91	2449.51	7412.19	7142.94	5709.74	4720.62	4943.48	6731.08	6396.22	24326.7	25288.2	29259.7	35628.6	37111.9	30087.7	24560.5	34306.1
SH3BP2	signaling	signaling	389.39	289.405	318.096	460.441	443.748	66.6667	68.7856	58.3972	96.6404	98.7827	705.222	803.161	791.767	708.347	997.775	859.475	1304.74	1205.69
PRELP	signaling	signaling	1370.96	1223.64	1338.53	2210.98	1895.13	363.261	305.362	329.612	452.225	408.416	55.3024	56.5254	57.6431	56.2828	55.2173	55.9269	52.9865	61.4017
MPEG1	signaling	signaling	947.15	690.124	938.69	5653.55	5628.36	1472.77	1231.86	1419.85	2824.99	2872.58	582.884	383.541	592.481	381.185	773.953	608.348	898.999	589.514
POLDIP3	transcription regulation	transcription regulation	667.52	650.257	779.804	897.641	965.331	1577.29	1685.08	1840.84	2693.15	2759.52	6618.26	7403.77	8063.56	8424.46	8567.48	8226.3	8217.42	8321.7
IRF7	transcription regulation	transcription regulation	153.628	199.666	232.341	565.907	623.043	8.2229	6.90517	6.3272	12.7172	13.8297	624.778	389.937	488.115	344.532	1187.4	729.791	1148.58	957.956
Hmgn2	transcription regulation	transcription regulation	1265.86	1322.76	1372.8	2840.04	2952.09	2573.94	2116.76	2672.96	3749.84	3418.76	659.912	532.944	652.227	516.286	694.135	663.093	705.923	556.964
TCEAL8	transcription regulation	transcription regulation	413.139	329.118	550.436	836.957	735.743	977.888	963.516	1127.97	2401.61	2554.52	116.537	104.075	113.391	111.943	161.276	155.702	172.591	144.059
AEBP2	transcription regulation	transcription regulation	356.342	416.562	462.553	606.278	554.671	342.896	363.57	345.742	489.3	498.953	346.878	382.236	334.561	417.281	375.256	391.814	379.611	431.953
TRIB3	transcription regulation	transcription regulation	154.734	192.677	164.128	254.84	267.762	26.1955	11.2566	19.6511	69.8626	64.9643	351.618	656.695	1018.03	745.934	767.826	1244.77	853.894	1357.07
TPR	transcription regulation	transcription regulation	535.649	552.736	508.009	864.5	755.454	57.0244	68.8226	52.6998	76.0835	85.3775	244.666	291.598	284.208	291.631	307.261	255.422	295.75	316.327
GTF2H1	transcription regulation	transcription regulation	1228.36	1318.53	1087.08	1465.73	1561.11	372.206	371.879	360.157	498.978	420.838	1042.25	1053.53	994.05	899.045	1027.93	883.239	1135.61	985.524
BZW1	transcription regulation	transcription regulation	1278.11	1028.11	1113.64	1511.21	1558.63	838.185	905.853	934.16	1111.03	1144.16	1286.72	1256.54	1096	1253.46	1178.73	1251.12	1225.24	1150.63
RLIM	transcription regulation	transcription regulation	1074.57	1065.89	1031.38	1382.85	1259.15	937.807	1025.86	1156.77	1309.09	1297.29	96.0283	107.758	101.009	130.195	110.702	94.8258	118.941	116.023
Hmgn3	transcription regulation	transcription regulation	143.309	138.053	141.944	173.771	168.88	8.43652	8.40328	10.7059	12.8067	13.6028	60.4283	57.0621	58.243	44.1667	54.0055	57.3395	56.4781	59.2364
Fus	transcription regulation	transcription regulation	264.113	259.662	259.662	404.594	325.967	839.587	669.343	684.525	1227.97	1144.86	3783.66	3917.21	4103.07	3416.91	4534.64	3561.23	4509.84	4010.09
BHLHE40	transcription regulation	transcription regulation	1633.56	1481	1545.18	1990.73	1916.49	816.772	1001.44	839.666	2266.88	2187.82	1982.73	2148.61	1778.22	1594.1	2227.5	2876.77	2079.31	2232.99
LCN2	apoptosis	other functions	150.247	149.104	225.898	7953.21	8307.27	58.3097	23.4027	35.4194	175.263	118.443	1586.65	1091.29	2191.98	1347.3	1879.71	3478.39	28357.4	3906.33
MCL1	apoptosis	other functions	1484.96	1633.56	1189.34	2608.31	2457.4	2802.15	3029.96	3078.67	4224.11	4182.01	2575.84	2543.57	2370.42	2260.16	2807.1	2867	2466.75	2640.56
ITGB1BP1	cell adhesion	other functions	154.76	183.26	188.899	309.625	275.967	279.271	229.672	244.686	334.539	307.02	265.485	255.291	236.084	239.319	269.102	285.301	297.901	257.005
VCAM1	cell adhesion	other functions	509.094	455.099	463.781	3457.62	4440.48	89.7773	49.0665	92.6674	184.194	146.952	453.142	446.692	551.816	491.974	526.592	531.405	420.167	611.83
CDKN1A	cell cycle	other functions	119.95	115.739	352.549	1307.97	1893.16	64.0128	63.1113	72.9479	123.987	144.458	251.888	687.78	456.787	567.438	170.963	393.94	430.283	577.747
CCNG1	cell cycle	other functions	376.875	353.79	391.953	1062.81	980.123	1600.83	1749.86	1804.77	2244.46	2350.01	455.657	426.005	433.546	356.957	397.852	461.947	407.995	373.072
NEDD9	cell cycle	other functions	210.08	181.957	185.765	637.534	519.567	102.039	70.4301	128.735	295.034	345.849	96.5818	80.7174	71.5288	81.3026	162.009	92.7711	77.4694	111.66
GJA1	cell junction	other functions	296.543	311.369	313.294	774.221	635.715	158.059	133.22	152.855	269.966	275.668	53.5242	53.454	52.0892	55.6374	55.2536	62.6227	50.709	51.3092
PTPN12	cell junction	other functions	243.524	222.995	233.249	325.236	307.634	1857.39	1699.89	1917.45	2256.74	2338.33	253.913	288.882	245.809	281.268	248.651	345.855	226.769	313.954
ARL6IP5	cell membrane	other functions	334.799	416.389	511.305	1583.31	1449.53	643.839	519.91	529.235	807.666	831.201	2972.66	3040.4	2987.35	2719.47	3151.82	2865.02	3177.55	3048.5
TBCEL	cytoskeleton	other functions	1407.64	1340.04	922.729	2252.51	1613.22	710.838	702.56	765.742	885.863	930.067	923.71	791.246	840.709	787.635	980.917	847.308	900.19	931.234
ZFYVE26	DNA repair	other functions	437.173	417.641	449.041	728.998	617.894	215.12	221.679	264.02	337.138	310.375	815.724	664.067	841.606	722.157	919.061	832.181	808.775	745.425
PARP12	DNA repair	other functions	275.614	287.041	299.468	595.417	480.993	880.897	807.58	766.535	923.337	1036.87	406.421	351.155	412.656	328.97	392.369	429.458	444.829	429.374
NSMCE1	DNA repair	other functions	760.745	746.907	611.589	1169.13	1001.77	287.427	272.571	221.507	404.558	360.494	1321.95	1040.6	1181.05	946.204	1198.59	1165.11	1143.97	1139.33
ARRDC4	Endocytosis	other functions	425.52	445.134	468.089	643.739	725.401	120.477	82.5524	98.8781	131.334	172.842	246.91	212.855	217.92	230.749	246.936	272.344	242.216	285.789
SNX10	endocytosis	other functions	847.243	774.221	874.553	2412.71	2118.89	320.967	273.105	298.524	842.537	819.372	911.209	839.716	794.255	665.397	924.173	878.988	1041.82	725.873
SNX5	endocytosis	other functions	100.705	111.021	103.312	154.286	174.254	298.933	348.301	286.189	429.748	387.202	776.554	718.016	728.272	785.854	792.001	785.726	767.946	748.009
ANKFY1	Endocytosis	other functions	289.868	273.958	281.651	474.695	368.911	106.487	101.498	85.9369	163.176	163.792	76.3237	75.3491	72.4495	79.2277	82.8169	73.728	81.0848	68.7997
TRAPPC2L	endoplasmic reticulum	other functions	767.616	833.778	883.119	1245.68	1338.53	641.849	606.227	546.79	670.132	788.85	4316.77	3502.84	3817.21	3311.12	3666.38	4519.79	3493.28	3946.31
Pgap2	endoplasmic reticulum	other functions	254.877	294.631	192.677	318.04	411.333	1422.76	1345.02	1355.35	1770.28	2099.25	2775.41	1903.32	2732.97	1410.66	3067.2	2442.39	2776.29	2275.02
EXOC8	exocytosis	other functions	475.692	418.512	595.572	846.937	847.243	81.4208	98.0246	97.6938	118.54	130.79	215.084	226.738	224.878	223.872	230.048	236.105	239.948	245.424
ACOT9	fatty acid metabolism	other functions	147.471	144.893	161.747	437.009	405.924	84.4985	72.6687	81.4064	114.21	107.821	199.663	190.761	197.082	173.972	205.8	188.055	213.374	225.733
ST6GAL1	glycoprotein biosynthesis	other functions	1666.01	1701.94	1909.79	3021.52	2733.43	2019.6	1871.03	1784.58	2898.97	2634.4	233.506	209.198	232.995	205.141	213.161	221.003	205.296	183.472
RSAD2	immunity	other functions	255.198	206.947	330.441	5485.24	5178.93	23.6987	32.8491	21.927	45.5702	42.6139	414.366	318.994	450.009	331.758	943.384	684.844	747.912	861.602
PF4	immunity	other functions	106.444	104.824	127.246	283.037	169.161	50.2584	52.9899	52.1615	94.151	108.121	293.526	213.689	293.268	200.934	291.724	307.26	312.419	245.576
CD151	immunity	other functions	709.28	684.948	892.214	1516.77	1106.72	422.784	396.977	382.145	520.34	488.615	2301.76	2447.87	2479.88	2342.43	2701.88	2456.72	2768.37	2352.25
LBP	immunity	other functions	588.061	751.788	733.068	1510.07	1351.31	640.166	397.832	376.985	753.061	757.808	815.075	649.349	891.015	896.357	842.023	863.661	1256.1	1240.44
SEPT2	immunity	other functions	2534.56	2417.44	2285.72	3729.54	3811.08	921.382	1016.33	984.101	1141.79	1262.01	633.336	692.323	659.904	710.83	672.025	679.489	734.003	672.012
C2	immunity	other functions	2437.12	2425.59	2047.48	3235.75	3634.68	1131.27	1150.47	1089.67	1728.21	1749.51	29334.7	29468.3	38755.6	28948.4	48799.1	41497.8	47995.2	51028
Orm1	immunity	other functions	1702.75	1377.94	1620.78	3851.84	3679.23	162.434	109.912	116.065	1097.06	1335.7	41414	27920	35952.4	22716.1	41619.2	48745	64670.6	39166.3
IFIH1	immunity	other functions	115.869	103.581	113.042	139.817	124.668	1366.56	1321.36	1251.68	2108.24	2127.76	430.195	292.274	359.456	238.699	442.872	363.857	412.165	366.918
RHOQ	insulin signaling	other functions	414.509	418.89	468.05	626.35	853.848	262.327	321.601	214.762	382.002	367.474	519.661	611.871	646.521	536.368	727.17	812.123	779.078	893.159
ATP6V1E1	ion transport	other functions	3944.11	3725.86	4174.07	7244.09	7106.41	1542.13	1502.72	1307.99	1723.18	1866.77	9828.13	10043.7	8927.48	8478.96	10407.1	10147.9	11366.5	11064
ATP6V1B2	ion transport	other functions	725.941	770.486	783.91	1853.35	1669.81	159.734	163.229	170.015	244.025	237.994	157.738	158.443	159.583	171.984	172.8	194.959	210.52	182.328
ATP1A1	ion transport	other functions	4591.14	5184.59	5214.02	6079.68	5747.82	3750.82	3420.32	3457.38	6345.45	6339.88	13917.7	16505.1	14966	15910.8	14035.7	15395.4	15105.1	15699.6
ATP6V1A	ion transport	other functions	385.16	374.891	185.828	870.428	884.303	688.84	720.713	698.953	830.407	917.308	1565.18	1367.4	1318.25	1244.37	1522.3	1355.48	1422.29	1220.26
AP4B1	lysosome	other functions	372.878	394.241	336.762	503.296	423.551	147.633	138.585	151.044	207.563	199.945	1212.03	1349.93	1479.91	1160.27	1232.41	1372.08	1296.04	1344.85
NEU1	lysosome	other functions	946.058	1001.77	932.407	2189.28	2534.56	76.6293	80.8889	87.2248	113.356	120.703	6757.91	5884.37	7651.74	5618.95	8617.95	9521.96	9807.92	10332.2
ACP2	lysosome	other functions	467.615	400.434	430.297	609.658	683.227	238.092	265.104	225.209	368.422	340.106	471.08	406.478	404.639	373.765	435.424	489.666	462.83	430.858
HEXB	lysosome	other functions	267.762	213.205	247.117	844.444	742.663	747.702	548.136	626.695	831.884	852.777	911.753	561.265	1141.82	705.737	1283.51	1270.44	1280.17	1179.07
NUS1	membrane receptor	other functions	306.73	321.846	358.62	497.496	481.155	66.4112	76.735	73.3143	82.833	94.7465	428.902	418.658	430.915	404.049	402.569	449.632	417.756	418.869
FCGR2B	membrane receptor	other functions	437.598	534.329	429.377	575.975	661.143	231.977	210.994	189.232	273.518	253.355	1020.98	808.557	893.389	871.223	922.211	1117.3	822.009	838.65
TGFBR1	membrane receptor	other functions	877.161	800.98	748.522	1294.04	1307.97	1118.97	1279.45	1252.62	1435.26	1439.64	114.556	130.268	124.998	133.819	117.062	121.204	126.224	131.916
Ms4a6c	membrane receptor	other functions	112.046	98.4054	106.343	141.661	138.429	32.8219	49.918	30.9824	67.1868	64.0658	113.599	75.6617	117.728	112.014	114.218	97.7302	108.315	116.981
Mt2	mineral absorption	other functions	102.116	115.494	118.512	187.095	364.407	24.0902	15.4174	14.7562	3846.59	4321.01	123393	169689	215446	124318	227103	280723	284189	286586
Mt1	mineral absorption	other functions	2223.8	3590.78	6016.21	18369.3	19721	102.029	141.031	26.1275	7936.97	8087.6	22884.8	28108.6	40582.8	16773	43830.9	40374.5	52085.4	49969.2
MAT2A	one carbon metabolism	other functions	1268.99	1860.93	1548.21	4686.88	3570.14	2798	2587.13	2794.11	3454.94	3302.52	3094.76	3008.68	2828.44	3003.12	2204.32	2024.52	2284.92	2060.53
DPP8	protease	other functions	288.337	321.986	282.554	424.538	388.895	88.1082	95.6437	99.4443	129.273	123.517	385.669	419.036	427.864	429.374	402.848	317.074	400.285	366.744
EIF4EBP1	Protein biosynthesis	other functions	1639.82	1608.45	1722.39	5579.63	5924.04	1926.28	1612.75	1734.26	2243.23	2182.28	13628.8	12596.3	17065.4	11381.8	14332.1	15457.2	15415.6	15580.8
EIF4A1	Protein biosynthesis	other functions	4274.3	4431.48	4526.49	7228.7	7244.09	5443.61	5864.04	5574.77	6941.78	7002.7	15210.4	17670.7	16632.3	16040.8	16810.8	14901.8	16901.6	16114.9
EIF4E3	protein biosynthesis	other functions	218.04	233.743	230.335	789.267	634.027	48.5981	9.27462	26.2879	193.405	195.426	146.754	101.559	167.456	114.442	209.425	157.964	186.671	168.9
SSR1	protein processing	other functions	171.037	161.596	176.859	206.341	203.742	512.63	438.416	462.035	903.848	825.699	512.637	464.483	430.316	463.399	547.073	496.066	475.646	456.061
SPCS1	protein processing	other functions	3116.31	2798.05	3541.8	4460.47	4431.48	3891.33	3998.58	3937.62	5225.64	5184.84	19901.7	16457.5	17502.9	16005.7	20563.4	17354.4	18136.4	18082.6
NIP7	ribosome biogenesis	other functions	306.888	309.817	360.385	422.343	528.739	504.076	548.217	505.885	780.832	905.78	889.842	911.428	856.029	936.134	1028.78	863.792	857.462	871.824
Rpl22l1	ribosome biogenesis	other functions	131.937	124.175	133.446	179.342	174.823	6486.53	5248.57	6050.25	8469.89	8678.77	12497.7	12339	12626.4	13586.1	15385	16660.2	13780.4	16457.5
PES1	ribosome biogenesis	other functions	182.221	160.956	202.16	387.878	335.772	21.614	22.8733	21.6477	35.9685	34.1515	262.177	296.036	286.616	271.719	311.97	260.619	315.523	252.287
GNL3	ribosome biogenesis	other functions	1137.4	1045.04	1382.12	1953.49	1858.62	1137.76	1213.92	1246.62	2366.09	2299.28	1120.95	936.005	639.562	924.229	1010.72	953.465	895.414	613.733
RPL31	ribosome biogenesis	other functions	5443.87	6536.93	6438.42	8104.88	9321.94	53.4386	48.9861	52.2909	63.5645	79.5717	9648.94	9366.57	9450.89	9640.07	9212.61	9744.84	8896.92	9161.5
GTPBP4	ribosome biogenesis	other functions	786.785	865.681	812.122	1018.98	1034.92	2196.85	2856.12	2483.96	3742.99	3704.07	348.631	355.447	349.074	354.108	331.227	345.925	323.858	318.053
NOP58	ribosome biogenesis	other functions	395.551	351.507	279.853	843.916	784.972	410.045	463.816	453.06	760.379	800.891	1428.95	1105.89	834.167	1165.42	1300	1154.8	1111.67	752.893
YTHDF2	RNA binding	other functions	802.409	717.607	766.799	1224.26	1187.4	843.52	858.241	907.893	1073.11	1195.53	321.095	377.759	327.121	369.228	331.889	279.005	335.327	313.031
SRSF7	RNA processing	other functions	383.482	409.58	441.492	551.544	570.691	585.663	637.102	685.791	914.514	947.274	433.598	434.762	435.128	419.848	464.739	416.245	395.595	500.686
Gar1	RNA processing	other functions	420.504	374.983	474.049	794.584	758.727	107.093	128.497	104.323	183.897	194.917	2974.8	2292.15	2044.37	2482.94	3185.39	2497.34	2328.93	1856.55
DDX21	RNA processing	other functions	370.606	327.196	410.314	588.061	558.888	482.207	508.655	586.077	677.439	607.409	680.59	660.797	577.049	699.949	688.871	654.403	677.44	596.736
DDX24	RNA processing	other functions	387.4	412.785	453.221	678.598	654.803	264.98	297.21	266.037	363.919	392.515	4215.24	4236.66	4691.42	4687.61	6000.64	4691.42	5373	5336.41
PRPF38A	RNA processing	other functions	351.856	304.44	349.163	517.149	522.555	115.301	105.595	107.67	138.992	130.657	483.278	454.84	456.768	466.391	496.281	425.25	433.863	418.104
LSM3	RNA processing	other functions	255.706	213.151	217.607	431.176	460.7	146.017	186.777	146.383	231.731	217.574	558.336	532.42	446.554	454.094	466.652	482.356	401.875	410.999
RNPS1	RNA transport	other functions	377.955	406.889	496.033	586.37	700.964	1068.5	1034.2	1102.49	1243.27	1453.29	274.341	257.891	254.242	249.708	236.28	215.789	247.199	215.234
SUMO1	RNA transport	other functions	2760.42	2786.26	2531.76	3416.29	4018.7	3206.78	2668.83	2634.39	4054.59	3811.19	6431.22	5665.6	6642.48	5932.05	6764.22	6649.66	6255.49	5554.22
RBM3	stress response	other functions	765.775	820.242	702.096	1776.74	2113.21	1445.7	1411.25	1271.18	1653.94	1677.11	848.376	840.267	792.718	895.795	799.789	951.726	855.352	802.308
HSPB8	stress response	other functions	5832.4	5533.21	5362.62	6410.35	7644.61	1643.8	1833.46	2171.45	3304.73	3214.18	9219.49	9248.5	6384.61	8684.58	9066.26	7479.82	10749.3	7206.94
RTP4	transmembrane protein	other functions	129.009	122.801	129.686	144.079	156.934	632.605	634.039	598.726	1036.03	968.736	1769.74	1547.93	2204.54	1533.06	4171.24	2952.9	3070.19	3767.49
BRI3	transmembrane protein	other functions	3651.76	4143.13	3848.66	5055.83	6254.44	1165.81	1187.02	1240.7	2034.21	2003.71	15323.3	14868.3	14490.9	13315.3	13842.8	14216.8	13094.5	14058.5
MFSD1	transmembrane protein	other functions	1675.02	1446.52	1422.67	2464.26	2203.41	1280.6	1210.53	1284.12	1548.72	1554.38	1274.79	1258.06	1366.79	1019.16	1460.14	1495.23	1793.54	1457.4
SLC44A2	transmembrane transport	other functions	196.645	181.039	211.114	406.519	392.399	35.3376	34.4561	46.3541	50.4819	53.0551	763.008	771.479	855.45	793.098	827.102	926.709	817.255	862.298
SLC40A1	transmembrane transport	other functions	3876.06	3433.18	3919.45	13330.1	12270.7	5834.78	5812.38	4615.96	8264.1	7702.48	4559.48	3295.14	3659.76	5058.49	4938.16	5267.47	4311.34	4972.66
SLC39A6	transmembrane transport	other functions	144.443	146.538	184.694	239.254	224.243	44.6651	37.747	38.4316	75.0581	83.1911	250.482	248.739	191.853	279.695	249.23	269.425	244.59	336.247
SLC35A4	transmembrane transport	other functions	288.06	302.923	339.216	562.273	498.818	82.7141	89.144	83.9827	170.967	177.62	365.452	362.708	337.396	326.288	374.833	284.124	329.282	281.171
SLC20A1	transmembrane transport	other functions	141.887	151.376	155.141	297.613	242.888	252.81	403.556	414.306	1068.6	1089.58	521.197	558.16	635.953	544.492	775.75	623.688	728.107	664.706
SLC13A3	transmembrane transport	other functions	217.153	218.246	241.072	812.122	391.108	960.219	781.159	840.888	1094.2	1070.42	1626.95	1087	1251.93	944.791	2161.3	2485.44	3115.23	1570.29
ARF6	transmembrane transport	other functions	436.253	459.098	444.173	817.621	881.765	2619.42	2303.68	2643.38	3624.71	3710.61	1398.56	1449.46	1230.27	1365.34	1516.7	1376.94	1430.72	1556.68
ARF3	transmembrane transport	other functions	406.704	443.278	394.357	514.436	570.221	209.556	225.231	204.801	280.536	286.064	4217.02	3812.24	3588.1	3176.33	4668.48	3562.57	4033.76	3796.89
TMEM209	transmembrane transport	other functions	205.722	202.578	192.513	281.485	264.506	162.305	137.534	149.159	219.053	200.697	89.621	79.0882	74.0391	79.4575	95.3457	88.3605	83.4391	84.3962
TIMM17A	transmembrane transport	other functions	1187.4	968.156	930.716	1938.73	1776.74	976.294	907.811	927.888	1166.3	1347.38	7261.21	7000.25	7519.78	6349.78	7340.86	7079.19	6684.7	7115.74
TMEM51	transmembrane transport	other functions	385.671	313.077	344.047	1071.05	1057.14	60.7448	60.7823	37.931	367.835	418.828	663.427	511.231	637.51	566.737	800.324	919.272	747.738	1224.14
SLC16A6	transmembrane transport	other functions	109.219	101.577	105.717	150.694	149.216	59.5732	61.6124	59.2263	189.304	197.439	175.62	142.693	160.628	161.179	221.458	172.585	234.35	217.866
BET1L	transmembrane transport	other functions	575.253	550.564	558.092	798.962	699.834	393.433	462.32	389.66	728.87	741.524	1290.65	1505.05	1383.11	1278.65	1157.75	1145.7	1377.56	1146.6
TLE4	Ubl conjugation	other functions	400.989	376.081	467.738	568.609	526.252	405.673	337.447	420.522	585.875	479.28	73.3661	76.4414	68.1469	68.5541	72.7541	74.8864	66.9626	71.5155
UBA2	Ubl conjugation	other functions	432.013	489.013	474.517	710.357	583.995	2837.24	2392.71	2761.81	3219.29	3150.19	2363.55	2367.4	2164.91	2375.64	2356.66	2305.58	2212.74	2385.2
TNFAIP1	Ubl conjugation	other functions	1043.22	1066.56	1064.41	1973.9	1874.44	320.029	278.838	313.66	369.766	372.982	4376.87	4481.65	4058.06	3835.53	4816.81	4515.71	4870.91	4600.47
PIAS1	Ubl conjugation	other functions	321.986	272.892	268.585	404.716	417.436	23.5644	21.2141	23.9573	31.5743	39.9097	421.497	429.414	404.413	443.838	469.122	469.095	432.912	478.629
USP18	Ubl conjugation	other functions	384.531	285.292	368.275	2904.28	2670.03	345.798	345.417	230.593	1105.3	1229.83	803.793	647.672	1295.86	527.238	2267.49	1507.84	1606.32	1916.08
UBR7	Ubl conjugation	other functions	482.765	427.139	441.651	607.049	582.55	107.953	106.768	108.983	115.886	147.076	1692.67	1793.52	1527.44	1693.76	1983.94	2048.96	1902.51	1814.02
G3BP2	Ubl conjugation	other functions	1105.38	1027.44	1068.76	2126.2	1838.25	322.679	280.207	315.07	370.868	400.39	1974.65	2102.43	1875.16	1658.61	2293.7	1612.19	2103.29	1751.75
KLHDC2	other	other functions	1526.78	1493.25	1572.2	2587.47	2846.67	942.452	766.75	780.829	1037.2	1074.47	1354.18	1346.82	1233.25	1373.71	1260.39	1435.22	1337.5	1271.65
IFI35	other	other functions	248.58	230.433	268.892	332.15	357.077	304.01	329.848	251.139	403.834	430.761	2044.37	1947.43	1864.15	1535.19	2308.02	1779.16	2047.93	1873.56
IFIT3	other	other functions	544.38	570.537	582.794	2483.13	2516.52	258.145	268.25	255.355	487.175	525.288	991.009	670.746	1025.4	666.731	2019.52	1225.82	1284.18	1863.43
Ifi27l2a/Ifi27l2b	other	other functions	407.138	288.06	596.283	3511.65	3283.94	364.581	282.219	243.091	488.987	426.464	2501.8	1708.45	2350.04	1644.07	3504.97	2689.21	2462.74	2767.96
FAM129B	other	other functions	214.047	191.478	300.958	471.407	375.063	10.7755	10.5009	10.6043	13.6145	22.7269	521.119	466.038	626.958	488.928	804.395	592.118	652.227	624.699
TTC1	other	other functions	408.827	436.253	525.75	872.192	675.687	304.601	304.313	249.039	352.007	348.036	2282.93	2939.33	2546.31	2740.52	2702.14	2774.2	2804.87	3019.95
H3F3A/H3F3B	other	other functions	2711.27	2557.1	2216.96	3721.52	3930.47	8225.69	6988.85	7163.13	9163.22	9560.58	5549.09	5759.45	5187.67	6207.75	5770.5	5993.88	5367.38	5444.56
GBP7	other	other functions	129.367	115.685	105.436	142.685	157.363	945.327	759.782	791.034	1158.01	1162.68	187.2	161.65	186.015	121.094	194.657	168.307	169.875	135.788
Apol9a/Apol9b	other	other functions	1060.13	902.782	662.998	1998.78	2394.13	1171.19	1110.16	992.49	1303.7	1376.55	11104.7	8328.04	12674	5321.18	20199	16033.8	18801.1	16287.2
IFI44	other	other functions	99.37	95.8041	90.6157	119.812	112.319	14.5651	12.0271	11.933	44.3884	39.9504	202.078	166.569	297.227	153.541	338.617	235.887	269.34	301.698
Neat1	other	other functions	487.102	400.06	428.12	2001.6	1363.95	1093.59	857.959	1605.35	2912.33	2977.15	8107.43	10576.3	10094.2	11915.8	22106	5479.65	11958.7	12995.9
GBP4	other	other functions	287.129	216.862	235.845	1086.51	1065.6	382.894	315.888	361.922	648.509	534.866	152.213	160.457	127.412	139.935	193.768	161.209	153.848	180.898
CCDC86	other	other functions	393.234	321.632	385.384	871.756	806.252	86.8994	133.034	99.5226	202.579	203.319	2517.31	2089	1768.02	2050.8	2142.22	2012.22	1909.87	1607.67
