# Supplementary material for: The class 3 PI3K coordinates autophagy and mitochondrial lipid catabolism by controlling nuclear receptor PPARα
Source: Nat Commun. 2019 Apr 5;10:1566. doi: 10.1038/s41467-019-09598-9 (PMC6451001; doi:10.1038/s41467-019-09598-9)
Supplement: Supplementary file 8 — Supplementary Data 5 [file 41467_2019_9598_MOESM8_ESM.xlsx]

## Sheet: Supplementary Data 5
Supplementary Data 5. Expression level of the genes related to mitochondrial biogenesis and metabolic function in livers of mice that carry a hepatocyte specific deletion of PPARa (presented as a heatmap on Fig. 7a). The table contains values for gene expression levels extracted from microarray experiment performed with liver samples of PPARαf/f and AlbCre+;PPARαf/f mice treated with fenofibrate …
Dataset	GSE73298
	Group	WT-CHOW							WT-FENO									PPARaLKO-CHOW				PPARaLKO-FENO
Function		LWT_veh_1	LWT_veh_2	LWT_veh_3	WT_veh_1	WT_veh_2	WT_veh_3	WT_veh_4	LWT_Feno_1	LWT_Feno_2	LWT_Feno_3	LWT_Feno_4	LWT_Feno_5	WT_Feno_1	WT_Feno_2	WT_Feno_3	WT_Feno_4	La-KO_veh_1	La-KO_veh_2	La-KO_veh_3	La-KO_veh_4	La-KO_Feno_1	La-KO_Feno_2	La-KO_Feno_3	La-KO_Feno_4	La-KO_Feno_5
PPARa target genes	Ppara	13.1963	13.5937	13.7411	14.0787	13.2211	13.4975	13.5835	13.4469	13.5366	13.5225	13.5729	13.5461	13.4956	13.5333	13.2905	13.5323	12.575	12.7571	12.5832	12.806	12.4762	12.6426	12.679	12.4395	12.3044
PPARa target genes	Vnn1	9.89372	10.5852	9.86799	11.2527	9.77503	10.2984	10.3066	13.0802	12.7657	12.8615	13.1104	12.5312	12.8342	13.1474	12.8099	12.8041	5.714	5.4428	5.54073	5.58863	5.66211	5.93702	6.35643	5.77132	5.57813
PPARa target genes	Acot2	7.33549	7.25406	7.78762	8.37289	6.95144	7.61212	8.06779	11.9617	12.047	11.9497	12.6286	12.466	12.2901	12.7633	11.9111	12.1286	6.15252	6.17713	6.22134	6.519	6.12413	6.54378	6.36122	6.35411	6.53688
PPARa target genes	Acot5	7.97118	8.03265	8.89148	9.10715	7.95334	8.34803	8.81293	12.354	12.3256	11.712	12.7303	12.5218	11.7769	12.7568	11.3398	11.6675	6.84806	7.26701	7.55747	7.64912	7.1879	7.84831	7.4617	7.79881	7.93417
PPARa target genes	Krt23	9.40929	9.82479	10.2175	10.1803	7.56566	8.46805	8.35146	14.0371	13.7632	13.5468	13.6658	13.565	12.9152	13.3445	12.7842	12.7469	7.17439	6.21575	6.30548	7.10231	7.10266	7.26206	7.30948	7.06717	6.74819
PPARa target genes	Mogat1	6.3774	6.40191	6.10347	7.32093	5.9551	5.95526	5.90511	10.3302	10.1793	10.2334	10.3323	9.08606	10.0855	10.5806	9.10714	9.72328	5.88608	5.79531	5.84266	5.81462	5.76488	5.75148	5.73734	5.88032	5.88946
PPARa target genes	Smcp	5.42201	5.1373	5.27667	6.6556	5.66262	5.50363	5.15934	8.45814	8.70942	9.53227	9.35386	8.89745	9.50108	10.975	8.34774	9.30739	5.4085	5.19925	5.2114	5.06694	5.49595	5.06293	5.45646	5.32173	5.30462
PPARa target genes	Pdk4	11.3634	10.053	11.9497	10.9857	10.6156	11.0671	11.6937	14.8068	14.8902	15.3534	14.9448	14.8227	14.8864	15.0922	14.844	15.1824	9.55935	9.5687	9.9496	10.2555	9.56522	10.6114	10.3167	9.93712	10.4298
PPARa target genes	Cd36	8.14754	8.30449	8.62679	9.56966	8.42873	8.50197	7.94634	11.9395	12.0133	11.7511	12.1535	11.5811	11.976	12.3118	11.3838	11.4379	7.97095	8.43478	8.32002	8.13624	8.18359	8.28785	7.77332	8.19052	8.27736
PPARa target genes	Acot3	9.36862	8.62682	9.21537	10.5108	9.70273	10.3308	10.546	13.2349	12.8607	12.5988	12.9598	12.7317	12.6932	12.8905	12.5203	12.4861	6.66529	7.1411	8.07542	7.08163	8.0931	8.28877	8.00252	7.48766	7.6962
PPARa target genes	Vldlr	6.33667	5.58793	5.66771	6.24253	6.33308	6.3971	5.88758	8.95055	8.43825	7.93615	8.54537	9.33105	8.09404	8.93659	7.80307	8.03386	5.64063	5.64659	6.04265	6.17945	6.37122	6.77574	6.31023	6.03717	5.88706
PPARa target genes	Gal3st1	6.08586	6.90712	5.9733	7.37015	6.44639	5.98816	6.09954	9.65698	9.2686	10.3024	8.93422	9.14115	9.65268	9.7386	9.54777	9.45514	5.45201	5.20481	5.07091	5.62231	5.36347	5.45828	5.63013	5.25222	5.42938
PPARa target genes	Ehhadh	14.3128	13.8008	14.632	14.4924	13.5277	14.102	14.9726	17.6522	17.547	17.6625	17.7643	17.5706	17.6522	17.8796	17.4585	17.4519	12.4711	11.9612	12.4583	12.0459	12.7323	12.7046	12.5716	12.6498	12.6417
PPARa target genes	Pex3	11.1932	11.1308	11.1275	11.0932	10.8767	10.8899	10.9163	11.9623	11.9013	11.9731	11.7205	11.6388	11.8387	11.7327	11.7443	11.6421	10.6179	10.5717	10.7578	10.5351	10.7264	10.6279	10.5876	10.8716	10.6323
PPARa target genes	Pex5	11.914	11.7806	11.8413	11.9546	11.7437	11.851	11.865	12.1601	12.1881	12.1807	12.1601	12.1667	12.0103	12.3989	12.2543	12.0338	11.6835	11.6614	11.5641	11.6732	11.701	11.7263	11.7982	11.6755	11.7362
PPARa target genes	Pex13	9.38597	8.99761	9.13659	9.15058	9.07849	9.05165	9.27477	9.54212	9.61071	9.45133	9.57943	9.35126	9.39519	9.86455	9.37239	9.33273	8.99154	9.07727	8.91505	9.00157	8.97404	8.92446	8.95487	8.99413	9.07814
PPARa target genes	Pex14	9.2958	9.58132	9.84435	9.6997	9.2875	9.60416	9.36597	9.82479	10.1085	9.71193	10.2154	10.2454	10.1297	10.2323	10.1946	9.86637	8.90432	9.18188	9.07249	9.06309	8.82882	9.28015	8.88076	9.15316	9.10088
Mitochondrial dynamics	Mfn2	9.74818	9.88272	9.82562	9.75106	9.56874	9.6845	9.71379	10.2648	10.2709	10.4346	10.2333	10.0423	10.2472	10.1859	10.1668	10.1297	9.55939	9.46499	9.51447	9.51617	9.65049	9.57648	9.48235	9.49387	9.52886
Mitochondrial dynamics	Dnm1l	9.90816	9.7845	10.0725	9.80072	9.64365	9.98961	9.6717	9.82807	9.88557	9.51773	9.9609	10.062	9.82301	9.76847	9.85842	9.79991	9.6788	9.68542	9.64139	9.79798	9.67299	9.7004	9.64472	9.7363	9.67536
Mitochondrial dynamics	Opa1	11.2447	11.2094	11.2566	11.2576	11.1613	11.1453	11.1312	11.4413	11.3969	11.2582	11.2643	11.3845	11.1873	11.3297	11.3427	11.3083	11.1762	11.0621	11.1513	11.1129	11.0807	11.1564	11.0953	11.164	11.0882
Mitochondrial transcription	Tfam	9.75814	9.69828	9.89187	9.84445	9.71225	9.7772	9.85057	10.1431	10.1325	9.97888	10.0117	10.0396	9.84984	9.89506	9.98239	9.87609	9.48033	9.51136	9.55894	9.59216	9.67287	9.69515	9.69055	9.65344	9.76986
Mitochondrial transcription	Polg	9.88897	9.86629	9.82744	9.83413	9.68744	9.92435	9.81308	10.0499	9.95103	10.131	9.96023	9.98904	10.0514	9.94169	10.0921	9.8956	9.67164	9.72821	9.64779	9.68129	9.56646	9.63738	9.87626	9.71664	9.74411
Mitochondrial transcription	Tfb1m	10.3946	10.4073	10.1778	10.0744	10.0815	10.0115	9.89068	10.4728	10.7402	10.5172	10.2868	10.611	10.2629	10.0926	10.3771	10.1367	10.2315	10.0755	10.2361	10.1347	10.2383	9.92657	9.9951	10.2654	9.95829
Mitochondrial transcription	Tfb2m	10.4279	10.2792	10.5147	10.2913	10.4345	10.442	10.4441	10.7308	10.7508	10.4643	10.6563	10.8086	10.7192	10.8415	10.6291	10.6235	10.4408	10.3998	10.3547	10.1137	10.4534	10.4977	10.3037	10.5652	10.3436
Mitochondrial encoded RC components	ATP6	17.3882	17.3956	17.4904	17.5633	17.346	17.4039	17.4669	17.5206	17.59	17.6291	17.6369	17.5557	17.4669	17.5032	17.4112	17.4469	17.346	17.2545	17.3575	17.3391	17.2712	17.3575	17.3169	17.3575	17.3725
Mitochondrial encoded RC components	ATP8	16.4661	16.3116	16.5771	16.2839	15.9032	16.1454	15.8952	16.541	16.6095	16.6745	16.6546	16.4325	16.1228	16.139	15.9694	15.9126	16.4698	16.2949	16.4535	16.2979	16.2561	16.2346	16.4036	16.4036	16.3451
Mitochondrial encoded RC components	COX1	18.4736	18.5442	18.4258	18.5442	18.5123	18.5872	18.317	18.4916	18.5442	18.4595	18.5442	18.5872	18.5123	18.4413	18.4736	18.5123	18.3799	18.4595	18.5123	18.5442	18.4736	18.3539	18.4595	18.5442	18.3661
Mitochondrial encoded RC components	COX2	18.2834	18.259	18.2138	18.2138	18.1895	18.2483	18.2138	18.295	18.259	18.2705	18.295	18.2705	18.295	18.3052	18.317	18.3274	18.1758	18.1286	18.259	18.2398	18.1895	18.2284	18.2834	18.2284	18.2483
Mitochondrial encoded RC components	COX3	17.983	17.9648	18.0265	18.0402	17.991	18.0638	18.05	18.0265	18.05	18.0265	18.0402	18.0265	18.0885	18.0638	18.0747	18.1165	17.9089	17.8796	17.8853	17.8664	17.8853	17.9522	17.8733	17.9731	17.9416
Mitochondrial encoded RC components	CYTB	18.1461	18.1286	18.0988	18.1461	18.1286	18.1461	18.0885	18.05	18.1895	18.0885	18.1895	18.2138	18.1286	18.1758	18.0988	18.05	18.0988	18.0174	17.9995	18.0885	18.05	18.05	17.903	18.1895	18.0885
Mitochondrial encoded RC components	ND1	14.7624	14.6739	14.6974	14.8715	14.6096	14.7585	14.7345	14.8522	14.8932	15.2538	15.1414	14.8308	14.9476	14.8757	14.727	14.6166	14.6188	14.5421	14.6835	14.6526	14.5491	14.4998	14.495	14.8795	14.6288
Mitochondrial encoded RC components	ND2	17.59	17.5706	17.4759	17.7988	17.6052	17.6471	17.7244	17.7468	17.7244	17.8518	17.7563	17.6216	17.7468	17.7309	17.7988	17.6925	17.4585	17.4039	17.6625	17.4904	17.3725	17.4317	17.4234	17.4759	17.5418
Mitochondrial encoded RC components	ND3	16.5668	16.9237	16.8817	17.1893	16.7641	16.9001	16.9537	16.8167	17.043	17.1488	17.2204	16.8755	17.0361	17.1296	16.8896	17.0361	16.8498	16.7409	16.6468	16.827	16.6095	16.8405	16.7765	16.8167	16.7871
Mitochondrial encoded RC components	ND4	17.0664	17.1405	17.1615	17.3044	17.0481	17.1355	17.2121	17.0552	17.1893	17.0796	17.3725	17.2791	17.325	17.3103	17.1836	17.1754	16.9297	16.9469	17.0197	17.097	16.8693	16.9067	16.8817	16.9765	17.0084
Mitochondrial encoded RC components	ND4L	16.5698	16.411	16.551	16.491	16.4535	16.6181	16.5934	16.5321	16.4815	16.6139	16.5668	16.32	16.5771	16.476	16.3967	16.5818	16.4347	16.3085	16.3967	16.3002	16.3291	16.2506	16.1454	16.2785	16.3168
Mitochondrial encoded RC components	ND5	15.8578	15.775	15.6912	15.5984	15.4005	15.5746	15.4368	15.8915	15.8318	16.0755	15.9436	15.4582	15.7941	15.7977	15.4563	15.7018	15.6962	15.5158	15.5158	15.4657	15.4525	15.2125	15.3942	15.6428	15.3957
Mitochondrial encoded RC components	ND6	7.43562	8.29531	7.87998	8.19006	7.6838	7.87274	7.80693	7.9414	7.72549	8.085	8.01637	8.10928	8.07589	7.71128	7.81749	8.02546	8.21785	8.12941	7.74232	8.07901	7.87641	7.73703	8.3301	7.41999	7.55013
Mitochondrial membrane proteins	Tomm40	11.1378	11.2365	11.1817	11.053	10.8105	11.0228	10.8591	11.531	11.3466	11.5525	11.3841	11.5687	11.3773	11.1078	11.3541	11.2679	10.7473	10.7035	10.6119	10.6806	11.0113	10.7342	10.9388	10.9216	10.7447
Mitochondrial membrane proteins	Tomm20	11.7938	11.6106	11.8787	11.6523	11.683	11.8852	11.7222	11.6049	11.7127	11.5625	11.7325	11.8686	11.7813	11.8602	11.9039	11.6682	11.7917	11.7493	11.7603	11.6126	11.7966	11.7417	11.7956	11.8084	11.7489
Nuclear encoded RC components	Atp5b	16.4815	16.6223	16.5624	16.7295	16.5587	16.6373	16.6333	16.9182	16.7922	16.6626	16.8693	16.9412	16.827	17.0361	16.8941	16.8498	16.589	16.5211	16.4568	16.6095	16.3695	16.585	16.63	16.4977	16.5934
Nuclear encoded RC components	Uqcrc1	13.532	13.5163	13.5341	13.6005	13.588	13.6437	13.5244	13.8458	13.822	13.8293	13.8133	13.74	13.659	13.7298	13.7419	13.6437	13.5153	13.3695	13.5366	13.4994	13.4604	13.4499	13.6136	13.6905	13.6014
TCA cycle	Aco1	7.52801	7.69941	7.6905	7.74232	7.69214	7.65736	7.60662	8.01716	7.90409	7.54724	7.99311	7.42502	7.66978	7.91103	7.99954	7.91617	7.73324	7.45568	7.48858	7.40944	7.4672	7.58213	7.66905	7.30062	7.51075
TCA cycle	Aco2	14.8745	14.9037	15.1568	15.0068	14.5678	14.7081	14.6248	15.5368	15.3475	15.4385	15.6042	15.592	15.5421	15.3173	15.2767	15.1814	14.5179	14.4818	14.3853	14.4986	14.548	14.5054	14.6288	14.6248	14.6457
TCA cycle	Cs	13.2904	13.3385	13.7581	13.7928	13.2702	13.2262	13.4636	13.6778	13.6888	13.7016	13.7848	13.5605	13.6408	13.9494	13.6427	13.6492	13.197	12.9374	13.213	13.2517	13.1985	13.3723	13.293	13.4531	13.6943
TCA cycle	Idh1	10.8448	10.9139	10.9584	11.0476	11.049	11.0845	10.9549	11.4091	11.4603	11.1316	11.5525	11.477	11.4941	11.536	11.5564	11.9202	10.2536	10.4123	10.5176	10.1643	10.7363	10.6467	10.4455	10.3394	10.2663
TCA cycle	Idh2	13.6637	13.5909	13.4714	13.994	13.8133	13.888	13.6778	14.2969	13.9294	14.1405	13.934	14.1958	14.0449	14.1981	14.2317	14.1789	13.7666	13.6382	13.6395	13.9376	13.9239	13.9651	13.9798	13.7365	13.8153
TCA cycle	Ogdh	12.6097	12.8559	12.8103	12.7595	12.7046	12.75	12.7611	12.6286	12.698	12.8364	12.7283	12.9318	12.7205	12.7476	12.7091	12.6909	12.6803	12.8883	12.6769	12.9287	12.5843	12.8288	12.7207	12.8131	12.8293
TCA cycle	Suclg1	14.4152	14.2864	14.2535	14.4347	14.1824	14.3508	14.2985	14.8701	14.8293	14.7175	14.7547	14.8496	14.7028	14.6674	14.5219	14.495	13.877	13.8088	13.803	13.9543	14.0426	13.8001	14.0262	14.0089	13.8101
TCA cycle	Suclg2	11.791	11.6779	11.7385	11.6393	11.8066	11.7327	11.9018	12.3545	12.5657	12.1563	12.2087	12.0095	12.1312	12.1249	12.1142	12.1747	11.4871	11.477	11.6683	11.3409	11.5001	11.5868	11.5142	11.5863	11.609
TCA cycle	Dlst	13.529	13.489	13.5734	13.197	13.1287	13.1553	13.2825	14.075	13.8021	14.0253	13.9046	13.8666	13.8655	13.7293	13.652	13.6888	13.0981	12.8798	13.0045	12.9329	13.1038	12.8803	12.9152	13.0067	12.9445
TCA cycle	Sucla2	14.1519	14.0065	14.0513	14.1663	14.0783	14.0403	14.0808	14.3879	14.309	14.2621	14.2433	14.3591	14.1714	14.1773	14.1438	14.0463	14.0352	14.017	13.9046	13.9895	14.0661	13.8685	14.012	14.0229	13.9773
TCA cycle	Sdha	14.1466	14.1801	14.1944	14.2564	14.224	14.3235	14.2898	14.4416	14.4322	14.476	14.3894	14.3853	14.3194	14.5579	14.5138	14.3698	14.1416	14.0808	14.1044	14.1928	14.0314	14.2333	14.2633	14.2195	14.1474
TCA cycle	Sdhb	14.8303	14.7904	14.8383	14.6039	14.69	14.7535	14.6965	15.0065	15.084	14.768	14.8875	14.8199	14.6361	14.9255	14.5955	14.6899	14.8495	14.6261	14.8656	14.746	14.7726	14.8374	14.8544	14.8951	14.8735
TCA cycle	Sdhc	13.3085	13.1768	13.3197	13.2712	13.2936	13.2699	13.2729	13.5004	13.393	13.2921	13.3842	13.3678	13.3419	13.4043	13.3177	13.2724	13.2567	13.3252	13.3399	13.1835	13.3336	13.3098	13.2633	13.3084	13.1804
TCA cycle	Sdhd	15.2177	15.1195	15.2137	15.4693	15.2177	15.3022	15.2225	15.5238	15.4763	15.1043	15.3658	15.5818	15.3475	15.2649	15.3837	15.2421	14.9712	14.9432	14.9157	15.0339	15.095	15.0999	15.1295	15.0498	15.1144
TCA cycle	Mdh1	14.7748	14.924	14.946	14.7573	14.724	15.0011	14.5624	14.7382	15.1761	14.7363	14.9555	15.0237	14.8324	15.095	14.8715	14.7748	14.4937	14.8997	14.8795	14.8667	14.6432	14.9753	14.727	15.0022	14.8715
TCA cycle	Mdh2	15.7667	15.6807	15.7885	15.8111	15.6474	15.6136	15.6912	16.1629	16.118	16.0481	16.0481	16.1317	15.9547	16.2528	15.926	16.0481	15.6042	15.5903	15.5421	15.5958	15.4385	15.6258	15.6619	15.4979	15.6658
Ketogenesis	Acat1	12.8704	12.7347	12.89	13.0273	12.6503	12.8129	12.7053	13.7809	13.5421	13.4032	13.5815	13.4208	13.6459	13.4583	13.5128	13.4833	12.235	12.1868	12.1999	11.849	12.3455	12.2873	12.2243	12.3205	12.2106
Ketogenesis	Acat2	13.3063	13.3395	13.0484	12.9134	12.8165	12.6908	12.4969	13.3862	13.3154	13.1823	12.8165	12.5081	12.6556	12.5724	12.7384	13.0395	12.9492	12.8532	12.985	12.7778	12.4226	12.9755	12.4462	12.2277	12.3161
Ketogenesis	Hmgcs1	12.2344	12.0919	11.6526	12.433	12.33	12.0235	12.1336	13.8153	13.9494	13.6231	14.1405	13.1661	13.5993	14.0132	13.3714	14.4362	12.9896	12.1059	12.3801	12.4129	12.3962	12.1356	12.774	11.9866	11.6608
Ketogenesis	Hmgcs2	13.8292	14.2566	14.3149	14.638	14.0457	14.0868	14.1993	14.4093	14.2958	14.2837	14.53	14.0846	14.3038	14.5929	14.2884	14.2776	12.5251	12.4037	12.2585	12.6962	12.268	12.6608	12.5542	12.3984	12.7298
Ketogenesis	Hmgcl	14.9598	14.9712	15.0079	15.2075	14.8391	15.013	14.9099	15.8654	15.7539	15.6492	15.8479	15.6492	15.8402	15.7667	15.5577	15.6474	14.6135	14.5651	14.5756	14.4924	14.756	14.6873	14.6847	14.5925	14.756
Ketogenesis	Oxct1	8.83532	8.81214	8.75418	8.3988	8.83055	8.33691	8.46364	8.78294	8.73796	8.89241	8.58121	9.19165	9.01266	8.49394	8.47673	8.57766	9.26357	8.77036	9.0013	8.80026	9.16301	8.52434	8.66558	9.02522	8.98013
Fatty acid oxidaton	Cpt2	11.4612	11.8889	12.0571	11.9546	11.1719	11.7457	11.6123	12.4702	12.3001	12.4912	12.5921	12.596	12.4426	12.6189	12.2121	12.0676	10.2999	10.2429	9.96012	10.1257	10.0717	10.1279	10.2438	10.1365	10.2311
Fatty acid oxidaton	Acsl1	15.2952	15.4236	15.582	15.3421	14.6397	15.3337	15.4954	16.2707	16.3052	16.3041	16.4398	16.3255	16.3314	16.3589	16.2474	16.0162	14.7695	13.9967	14.057	14.0662	14.0307	13.9768	13.998	14.1937	14.0472
Fatty acid oxidaton	Acox1	17.5418	17.5838	17.7377	17.5335	17.1355	17.3801	17.3324	18.1614	18.0747	18.1614	18.1461	18.1286	18.1758	18.1895	18.1461	18.1614	16.6505	16.6505	16.3745	16.4732	16.5818	16.6468	16.6468	16.4789	16.4732
Fatty acid oxidaton	Acox2	14.4095	14.767	14.8687	14.03	13.9862	14.4176	14.3508	14.7832	14.6602	14.9574	15.095	15.0113	14.844	14.8795	14.4645	14.5591	14.5128	14.4275	14.4634	14.6479	14.4071	14.4013	14.2678	14.7019	14.6188
Fatty acid oxidaton	Acox3	9.84297	10.2365	10.0769	10.1051	10.0252	10.048	10.1005	9.77753	9.99851	10.0882	10.0056	10.0176	10.0066	9.9976	10.0058	10.1153	10.2631	10.0576	9.96573	10.1579	9.98437	10.1226	10.0307	10.1126	9.93654
Fatty acid oxidaton	Hadh	13.7555	13.6427	13.5962	13.8239	13.6078	13.6604	13.6361	14.458	14.2933	13.9928	14.3698	14.1886	14.098	14.1492	14.1056	14.1423	13.2825	13.2065	13.1295	13.0898	13.2245	13.331	13.1781	13.075	13.136
Fatty acid oxidaton	Hadha	11.5899	11.4925	11.5899	11.8464	11.3221	11.5488	11.6608	12.303	11.9811	12.3932	12.4969	12.2177	12.3306	12.4315	12.1294	12.3082	10.749	10.6269	10.8174	10.554	10.8889	10.641	10.8145	10.6013	10.853
Dataset	GSE73299	WT-FED							WT-FASTED										PPARaLKO-FED			PPARaLKO-FASTED
Function	Gene	LWT_Fed_1	LWT_Fed_2	LWT_Fed_3	WT_Fed_1	WT_Fed_2	WT_Fed_3	WT_Fed_4	LWT_Fas_1	LWT_Fas_2	LWT_Fas_3	LWT_Fas_4	LWT_Fas_5	WT_Fas_1	WT_Fas_2	WT_Fas_3	WT_Fas_4	WT_Fas_5	a-LKO_Fed_1	a-LKO_Fed_2	a-LKO_Fed_3	a-LKO_Fas_1	a-LKO_Fas_2	a-LKO_Fas_3	a-LKO_Fas_4	a-LKO_Fas_5
PPARa target genes	Ppara	7.65499	7.91055	7.54543	7.55254	7.49159	7.36556	7.54521	8.0006	7.9916	8.11615	8.09512	8.13933	8.10684	8.0161	7.94904	8.09236	8.16466	6.89309	7.04551	6.65664	7.3759	7.3945	7.27769	7.0825	7.30975
PPARa target genes	Vnn1	8.7511	10.9046	11.1214	8.18998	7.99183	7.7229	9.36079	9.66106	11.5425	9.39604	9.00025	12.2818	9.77303	9.27701	9.228	11.7832	10.9049	6.29534	5.82189	4.09011	5.13643	4.31001	7.2575	5.55872	6.67388
PPARa target genes	Acot2	6.95207	7.14273	7.24916	6.34725	6.29016	6.34586	6.6998	8.39094	8.75119	8.877	9.0809	9.31854	9.39628	8.59557	8.24043	8.71789	9.19009	6.59905	6.9836	6.78063	8.26801	8.12465	8.18188	7.80503	8.05515
PPARa target genes	Acot5	7.2633	7.85237	7.47206	6.99961	7.35215	7.22151	7.11447	8.04697	8.36777	8.48091	8.67809	8.73315	8.79593	8.50706	8.03232	8.4657	8.77098	6.96757	7.33731	7.46913	7.79268	7.51707	7.87438	7.53446	7.8822
PPARa target genes	Krt23	8.18563	5.71087	7.35598	7.08079	6.22753	6.50329	6.54548	10.3357	9.90747	9.83471	8.51385	9.90709	9.73202	9.34253	9.77295	9.66082	9.99184	5.22807	6.24361	6.55878	7.47168	7.87421	7.46724	7.6226	7.25479
PPARa target genes	Mogat1	7.39185	7.24167	7.2061	7.16488	7.0576	7.35228	7.282	9.06641	8.41959	8.56648	8.84988	8.33121	8.39487	8.3567	8.21322	8.43847	8.14486	7.03064	6.95293	7.11728	7.6768	7.53141	7.16104	7.2202	7.41856
PPARa target genes	Smcp	7.17628	7.23632	7.23006	7.08079	8.72431	7.28956	7.84741	7.42257	7.28555	7.2816	7.54024	8.27879	7.61299	8.42398	7.40474	7.73338	7.73417	7.19408	7.04745	7.18772	7.19548	7.12645	8.2221	7.05106	7.8219
PPARa target genes	Pdk4	4.87155	5.45137	5.33664	4.87155	5.94085	5.43339	5.0747	7.39747	8.13682	7.44482	8.66071	9.47438	8.37238	8.71455	8.93078	8.61427	9.51262	7.68884	6.81996	7.68736	8.81985	8.8871	8.07937	7.91188	8.82389
PPARa target genes	Cd36	7.10746	6.85053	7.03791	6.81538	6.8018	7.09187	6.68014	8.57817	7.97286	7.40958	7.36954	8.50814	7.68959	7.58967	7.53384	7.61011	7.31443	7.52775	6.62838	7.02046	7.75201	7.30841	7.37109	7.47711	7.75082
PPARa target genes	Acot3	7.29356	8.47763	7.08572	6.01861	6.25446	6.57593	5.93002	10.1471	9.75309	10.2233	10.342	10.1635	10.7131	9.81	8.55635	9.19867	9.74251	6.40746	5.7972	7.68575	8.20184	7.88638	8.93818	8.54087	9.32713
PPARa target genes	Vldlr	6.40477	6.64839	6.08153	5.92122	5.88209	6.12407	6.2389	7.47423	7.02365	8.12653	6.9567	7.64322	7.29571	7.00661	7.01769	7.10631	7.11331	6.95734	6.57371	6.41242	7.24333	8.21749	7.99949	8.17932	8.30473
PPARa target genes	Gal3st1	8.87143	7.77348	7.22822	7.5598	7.24044	7.98002	7.88733	8.54615	8.63934	8.3802	7.58444	8.4654	9.40581	8.89139	8.49084	8.57063	8.20692	7.41322	6.42852	6.85311	7.06284	7.05015	6.98977	7.19411	6.67884
PPARa target genes	Ehhadh	7.46906	7.44334	7.81011	7.13973	7.33213	7.20422	7.11921	9.99175	9.99193	9.55376	9.8349	9.66082	10.1206	9.83479	9.06098	9.88125	9.42032	6.53904	6.92138	6.52144	7.461	6.95361	7.57147	7.41648	7.27223
PPARa target genes	Pex3	7.39185	7.1762	7.19076	7.26867	7.1208	7.14654	7.13358	7.6742	7.53616	7.20614	7.34426	7.46956	7.62084	7.71735	7.48776	7.61677	7.60964	7.20005	7.18294	6.86453	7.27795	7.20429	7.41936	7.36731	7.3322
PPARa target genes	Pex5	7.08874	7.01421	7.11036	7.22923	7.22647	7.24584	7.16575	7.43042	7.53933	7.30591	7.33076	7.41483	7.51183	7.33306	7.29098	7.45026	7.42157	7.19051	7.21126	7.08452	7.01524	7.08053	7.19842	7.13202	7.19568
PPARa target genes	Pex13	7.27215	7.34815	7.22477	7.27903	7.13701	7.17557	7.31885	7.34937	7.58227	7.2831	7.51379	7.49072	7.41514	7.51858	7.5205	7.63919	7.65666	7.35256	7.23083	7.35342	7.52739	7.50114	7.48112	7.41649	7.65588
PPARa target genes	Pex14	7.39185	7.19876	7.07727	6.87778	7.07785	6.83547	7.12214	7.5099	7.63714	7.38319	7.54995	7.56413	7.52319	7.62955	7.35106	7.80656	7.68584	6.47055	7.28655	6.90345	7.10864	7.1619	7.19549	7.36822	7.24944
Mitochondrial dynamics	Mfn2	7.4138	7.34412	7.16046	7.26566	7.25984	7.27036	7.26603	7.58898	7.68155	7.61594	7.28912	7.53792	7.55371	7.65257	7.64989	7.6998	7.61142	7.23704	7.51607	6.97007	7.29984	7.12551	7.21865	7.29381	7.1756
Mitochondrial dynamics	Dnm1l	7.36807	7.22465	7.35598	7.41459	7.42303	7.36315	7.39607	7.24538	7.45955	7.52056	7.22466	7.29538	7.35323	7.4529	7.57164	7.71606	7.4421	7.27299	7.45371	7.07251	7.26062	7.18046	7.16405	7.3833	7.2919
Mitochondrial dynamics	Opa1	7.27543	7.32025	7.23385	7.42588	7.29357	7.30223	7.31564	7.59838	7.7261	7.55609	7.43281	7.47239	7.57166	7.66407	7.54457	7.71373	7.60602	7.24996	7.30848	6.99014	7.32095	7.19435	7.29516	7.21316	7.38262
Mitochondrial transcription	Tfam	7.43228	7.34337	7.28696	7.26732	7.58051	7.2231	7.24828	7.49492	7.42585	7.3203	7.28978	7.31605	7.51894	7.42482	7.32299	7.50801	7.3742	7.17087	7.24484	7.22905	7.25213	7.31357	7.3249	7.34372	7.3651
Mitochondrial transcription	Polg	7.31777	6.79981	7.0912	7.26881	7.19474	7.35164	7.12737	7.65035	7.47669	7.26723	7.22182	7.49128	7.41752	7.53232	7.29495	7.4743	7.47717	6.99644	7.11919	7.08686	7.46265	7.25013	7.14715	7.24927	7.21241
Mitochondrial transcription	Tfb1m	7.11555	7.20095	6.90611	7.19952	6.90647	6.37121	7.32052	7.54792	7.72372	7.3848	7.2351	7.36913	7.27344	7.66984	7.49029	7.57101	7.45426	7.23996	7.31189	7.19932	7.62839	7.60731	7.77001	7.72178	7.80325
Mitochondrial transcription	Tfb2m	6.96307	7.23656	7.1198	7.29766	7.07651	6.98672	6.99926	7.45007	7.67698	7.57371	7.55561	7.68134	7.66468	7.54644	7.42358	7.59906	7.66045	7.11605	7.15832	7.19611	7.37729	7.25241	7.39186	7.47345	7.59898
Mitochondrial encoded RC components	ATP6	7.27058	7.51237	7.33259	7.29604	7.31445	7.30382	7.25831	7.4786	7.60712	7.39918	7.43474	7.35102	7.33266	7.35411	7.36697	7.34417	7.43786	7.4415	7.35643	7.16152	7.44278	7.43821	7.42141	7.48546	7.45169
Mitochondrial encoded RC components	ATP8	7.53866	7.4967	7.37595	7.21201	7.21724	7.00667	7.01863	7.5727	7.62656	7.38395	7.58357	7.47483	7.31832	7.32143	7.22387	7.26342	7.22116	7.38794	7.49104	7.25124	7.53665	7.51612	7.4556	7.7808	7.6098
Mitochondrial encoded RC components	COX1	7.25861	7.47702	7.47485	7.22517	7.39729	7.14637	7.39843	7.36761	7.53532	7.37902	7.43758	7.3175	7.28111	7.4529	7.46285	7.47088	7.52756	7.51586	7.36943	7.22883	7.24036	7.33738	7.20372	7.23869	7.24134
Mitochondrial encoded RC components	COX2	7.13076	7.53948	7.55946	7.30164	7.34397	7.20353	7.24129	7.39747	7.49086	7.35353	7.51038	7.27772	7.27988	7.40323	7.32317	7.33688	7.50056	7.46704	7.27121	7.35595	7.36214	7.38607	7.13532	7.24054	7.32786
Mitochondrial encoded RC components	COX3	7.30141	7.42015	7.37669	7.3551	7.24139	7.30504	7.26443	7.39747	7.49008	7.41086	7.45416	7.32169	7.31381	7.43331	7.47851	7.3793	7.48025	7.41386	7.291	7.25873	7.3626	7.39731	7.32672	7.31033	7.28788
Mitochondrial encoded RC components	CYTB	7.22944	7.44093	7.40606	7.2305	7.1965	7.32835	7.282	7.48275	7.52416	7.47549	7.53954	7.23722	7.42028	7.46915	7.61392	7.48009	7.49217	7.46777	7.21627	7.22243	7.36152	7.35678	7.33699	7.39263	7.22819
Mitochondrial encoded RC components	ND1	7.48105	7.33381	7.2812	7.1834	7.71946	7.63733	7.69548	7.39747	7.62342	7.13306	7.32939	7.58336	7.78588	7.52901	7.55168	7.71428	7.63003	7.35903	7.46919	6.97705	7.2607	7.06509	7.33005	7.3665	7.41402
Mitochondrial encoded RC components	ND2	7.22725	7.15437	7.45988	7.21679	7.4143	7.39223	7.39976	7.49791	7.59569	7.37363	7.64127	7.52419	7.41582	7.50291	7.45984	7.58102	7.60722	7.38794	7.33437	7.19138	7.44267	7.33269	7.37219	7.32626	7.39814
Mitochondrial encoded RC components	ND3	7.18554	7.27672	7.55715	7.28075	7.34329	7.41873	7.42712	7.42942	7.61232	7.2816	7.36617	7.43249	7.24378	7.5325	7.40234	7.47826	7.64102	7.57516	7.53094	7.09097	7.48952	7.35746	7.43622	7.31951	7.44378
Mitochondrial encoded RC components	ND4	7.32462	7.3526	7.37443	7.46107	7.38836	7.29941	7.43835	7.49161	7.57824	7.44698	7.40906	7.4484	7.31252	7.48902	7.44074	7.53564	7.57015	7.35088	7.46891	7.17639	7.34159	7.35466	7.37403	7.3224	7.39945
Mitochondrial encoded RC components	ND4L	7.24255	7.44026	7.33678	7.34825	7.50694	7.55775	7.44269	7.36795	7.61585	7.56616	7.50178	7.50081	7.65832	7.58309	7.68634	7.62309	7.6483	7.33385	7.4619	6.97537	7.30676	7.22778	7.38839	7.2941	7.38833
Mitochondrial encoded RC components	ND5	7.36114	7.44168	7.2557	7.18848	7.41757	7.30129	7.3554	7.69822	7.79245	7.46238	7.61876	7.63334	7.71273	7.68807	7.74639	7.73682	7.75123	7.17684	7.49783	6.94264	7.50543	7.30841	7.402	7.39339	7.4647
Mitochondrial encoded RC components	ND6	7.09319	6.77007	7.63798	7.19849	7.00173	7.30039	7.07525	7.19951	7.1368	7.40694	6.99809	7.02296	6.80983	7.24775	7.04378	6.9659	7.11843	7.55166	7.23006	7.38338	7.21487	7.54824	7.51541	6.85976	7.19595
Mitochondrial membrane proteins	Tomm40	7.54968	7.2941	7.05086	7.21853	7.26959	7.39572	7.21086	7.59923	7.59534	7.44661	7.08359	7.24846	7.41899	7.42633	7.63382	7.50929	7.19501	7.2932	7.29077	7.12193	7.51198	7.23743	7.41033	7.65161	7.21037
Mitochondrial membrane proteins	Tomm20	7.31388	7.24733	7.1028	6.98033	7.16547	7.28584	6.9475	7.18889	7.31456	7.16783	7.36775	7.34512	7.39317	7.49258	7.41514	7.46684	7.46185	7.3288	7.31205	7.18261	7.57751	7.32625	7.56589	7.76357	7.62783
Nuclear encoded RC components	Atp5b	7.21883	7.27504	7.2214	7.17915	7.16868	7.27382	7.10519	7.53621	7.41855	7.2816	7.27062	7.19385	7.25813	7.50096	7.38933	7.41855	7.46358	7.16182	7.22764	7.02691	7.3432	7.1194	7.11818	7.23803	7.25449
Nuclear encoded RC components	Uqcrc1	7.15426	7.14406	6.96555	7.24101	7.28135	7.21641	7.26421	7.55645	7.3174	7.34904	7.20886	7.36917	7.25961	7.31467	7.45623	7.49261	7.31733	6.99636	7.26445	6.89847	7.19721	7.14965	7.19195	7.25312	7.27223
TCA cycle	Aco1	7.39185	7.45659	7.25814	7.28407	7.3432	7.35144	7.44919	7.04254	7.07934	7.15518	7.16827	7.29961	6.96268	6.9606	7.09962	7.09399	7.09555	7.28482	7.40201	7.26818	6.84276	6.64311	6.64699	6.51516	6.78484
TCA cycle	Aco2	7.10593	7.28356	7.17623	7.03626	7.1557	7.10028	7.23323	7.85425	7.83498	8.024	7.62092	7.86921	7.85463	7.88464	8.0214	8.02355	7.81675	7.10917	7.38384	6.74107	7.40542	7.30841	7.40198	7.62141	7.27223
TCA cycle	Cs	7.47901	7.36944	7.23561	7.27326	7.46135	7.29848	7.46548	7.10546	7.09582	7.08612	7.03135	7.09095	6.97116	6.93148	6.95965	7.09666	6.98053	7.18563	7.07745	7.1269	7.104	7.27514	7.14969	7.13957	7.38586
TCA cycle	Idh1	7.75434	7.51388	7.35598	7.51643	7.78414	7.65939	7.22407	6.9552	6.77577	7.18621	7.30947	6.95201	7.04437	7.21747	7.09148	6.95418	7.00607	7.31691	7.33673	7.21149	6.36293	6.40948	6.06448	6.21849	6.60998
TCA cycle	Idh2	6.79053	6.38712	6.45974	7.03466	6.93337	7.13004	6.71481	7.63865	7.38095	7.67778	7.45285	7.67956	7.86934	7.69866	7.69687	7.55821	7.43538	6.99254	6.84033	6.76678	7.37729	7.36835	7.43902	7.48587	7.46367
TCA cycle	Ogdh	7.24245	7.33132	7.28396	7.28844	7.2689	7.28031	7.31603	7.61412	7.64005	7.60942	7.55338	7.55289	7.64879	7.76195	7.75633	7.67705	7.64538	7.19555	7.31081	7.17116	7.6402	7.5922	7.615	7.57093	7.58508
TCA cycle	Suclg1	7.21568	7.38048	7.47414	7.1575	7.58065	7.44653	7.61983	7.77078	7.90262	7.70843	7.59309	7.84806	7.98012	7.9291	7.9169	8.09008	7.85337	7.16666	7.24756	6.70709	7.15088	7.07337	7.22731	7.13765	7.25467
TCA cycle	Suclg2	7.5797	7.38631	7.21305	7.29265	7.35078	7.1988	7.282	7.58562	7.1592	7.2816	7.18607	7.30733	7.31349	7.4157	7.30085	7.40242	7.30837	7.26235	7.22112	7.14336	6.95671	6.88825	6.76161	6.91402	6.96525
TCA cycle	Dlst	7.44576	7.60701	7.48343	7.40684	7.14145	7.26506	7.20732	7.99113	7.96469	8.1891	7.83799	7.68434	8.02286	7.97095	8.09814	7.96964	7.87472	7.23437	7.28793	6.92246	7.09446	6.99067	7.13251	7.36522	7.08153
TCA cycle	Sucla2	7.4248	7.25142	7.43566	7.3567	7.44307	7.29173	7.33245	7.65742	7.71409	7.67058	7.61944	7.54267	7.73362	7.70242	7.70425	7.66311	7.57675	7.34744	7.38066	7.03306	7.21108	7.11943	7.31839	7.17848	7.41967
TCA cycle	Sdha	7.14442	7.07687	7.35598	7.33836	7.31382	7.20243	7.32035	7.30942	7.3042	7.08252	7.15789	7.24863	7.2062	7.30665	7.23229	7.39011	7.3132	7.185	7.25412	7.04701	7.21613	7.02313	6.36053	7.1306	7.19336
TCA cycle	Sdhb	7.05826	7.2375	7.11336	7.16439	7.1652	7.1388	7.17117	7.48239	7.45548	7.31609	7.04435	7.22165	7.17757	7.38371	7.52971	7.47342	7.45282	6.96875	7.3285	6.80127	7.32896	7.21175	7.19953	7.3936	7.28756
TCA cycle	Sdhc	7.30164	7.39231	7.23083	7.30199	7.35927	7.29883	7.33377	7.37521	7.35915	7.40088	7.27343	7.26847	7.34938	7.43166	7.40858	7.52263	7.4142	7.26374	7.42986	7.06345	7.0764	7.10073	7.14318	7.2205	7.32716
TCA cycle	Sdhd	7.35582	7.52474	7.27479	7.39592	7.40783	7.47895	7.32663	7.56984	7.65314	7.71682	7.47467	7.37254	7.65934	7.62768	7.66841	7.615	7.54016	7.1519	7.29028	7.00796	7.16857	7.19161	7.38257	7.36813	7.35993
TCA cycle	Mdh1	7.33089	7.29647	7.3044	7.35512	7.42956	7.27007	7.45111	7.57133	7.56097	7.37034	7.24176	7.19536	7.28424	7.35981	7.63543	7.69435	7.54732	7.52866	7.47285	7.06037	7.24458	7.06912	7.13088	7.2941	6.97166
TCA cycle	Mdh2	7.12095	7.1225	7.22903	7.14761	7.00841	7.00363	6.98801	7.41777	7.35418	7.38327	7.25616	7.1645	7.24092	7.47559	7.54011	7.46222	7.4868	6.95042	7.04765	7.01474	7.14381	7.02961	7.15515	7.06583	7.27223
Ketogenesis	Acat1	6.95402	7.30901	7.47471	7.38992	7.30974	7.06137	7.00214	8.11568	7.93895	8.41505	7.98781	7.89015	8.00463	8.05875	7.84549	8.15046	7.93325	6.29015	6.88216	6.1346	6.75809	6.8417	6.81037	6.84686	6.79569
Ketogenesis	Acat2	8.6145	7.66029	7.51808	7.43994	7.5193	7.28627	7.54964	7.68572	7.14453	7.9736	7.35413	7.05233	7.3062	7.67542	7.46264	7.43766	7.37337	7.54354	8.06052	7.06454	6.3775	6.26433	6.33283	6.34439	6.39521
Ketogenesis	Hmgcs1	7.91923	6.62821	6.83587	7.13498	7.61024	6.66588	6.8152	6.9841	6.47351	6.71202	7.11839	6.96911	6.89841	7.19432	6.74986	6.84311	7.07849	7.65854	7.03092	7.33926	7.28256	7.17586	7.27793	6.76448	7.25749
Ketogenesis	Hmgcs2	8.47686	8.82392	8.75236	7.70092	7.685	7.68455	7.88797	8.60493	9.24434	8.78922	9.02399	9.12893	8.64414	8.61097	8.39933	8.91751	9.20022	6.55088	6.63092	5.79389	6.93763	6.79676	6.84264	6.30657	7.30613
Ketogenesis	Hmgcl	7.36314	7.31117	7.45146	6.99767	7.17048	7.35753	7.05184	7.99274	7.88902	7.96128	7.85727	7.74642	8.04505	7.93139	7.80574	7.98871	7.83448	6.95872	6.90136	6.65282	7.1399	7.22741	7.30087	7.33417	7.3262
Ketogenesis	Oxct1	7.31408	7.42015	7.38015	7.83995	7.88421	7.86294	7.81813	7.21606	7.01828	7.05387	7.22309	7.15325	7.2062	7.30979	7.26488	7.18747	7.17387	7.55837	7.90835	7.70999	7.25026	7.19029	7.23758	7.16964	7.43968
Fatty acid oxidaton	Cpt2	8.05611	8.19493	8.12404	7.51018	7.81344	7.84024	7.93585	8.55717	8.76534	8.54835	8.6047	8.6186	8.61314	8.54187	8.31425	8.70441	8.69375	6.36128	6.71799	6.40473	6.77483	6.67417	6.9062	6.77499	6.89643
Fatty acid oxidaton	Acsl1	7.70762	8.16953	8.18728	8.00128	7.66778	7.99176	7.85668	8.47672	8.79016	8.36436	8.83397	8.79673	8.64975	8.24894	7.94699	8.46273	8.64742	7.52737	7.59474	6.86613	6.78754	6.55695	6.80501	6.53955	7.06964
Fatty acid oxidaton	Acox1	7.75111	8.00969	8.14912	7.50244	7.53323	7.6074	7.41669	7.87007	8.13043	7.66594	7.90593	8.172	8.11001	8.10675	7.88369	8.06889	8.24779	7.64013	7.25028	6.92355	6.85272	6.87832	6.79469	6.63906	7.04104
Fatty acid oxidaton	Acox2	6.45237	6.98798	6.95701	6.9482	6.83766	6.65456	7.15492	7.90459	7.98016	7.73701	7.47467	7.46717	7.5554	7.71043	7.70417	7.85397	7.7675	6.34884	7.04841	6.55515	7.11767	7.19502	7.22777	7.10357	7.21628
Fatty acid oxidaton	Acox3	7.61833	7.38964	7.64334	7.82645	7.63904	7.56035	7.73879	7.18946	7.26515	7.41336	7.29279	7.24305	7.10053	7.30968	7.37505	7.31451	7.3168	7.64465	7.65611	7.49954	7.18638	7.01306	7.24479	7.24423	7.18045
Fatty acid oxidaton	Hadh	7.10929	7.29139	7.27021	7.12153	7.17107	7.13814	7.36808	7.64033	7.68995	7.85541	7.66402	7.82552	7.90211	7.69693	7.55239	7.87252	7.75177	6.95643	6.93397	6.58892	6.60563	6.64205	6.85712	6.64257	6.98892
Fatty acid oxidaton	Hadha	7.32474	7.46008	7.44911	7.29076	7.30254	7.29959	7.24908	8.00497	7.91454	7.88164	7.98461	7.8249	7.95159	7.85246	7.64857	7.79112	7.76385	6.58115	6.73952	6.63474	6.71842	6.76533	6.85007	6.70809	6.817
