# Supplementary material for: The class 3 PI3K coordinates autophagy and mitochondrial lipid catabolism by controlling nuclear receptor PPARα
Source: Nat Commun. 2019 Apr 5;10:1566. doi: 10.1038/s41467-019-09598-9 (PMC6451001; doi:10.1038/s41467-019-09598-9)
Supplement: Supplementary file 10 — Source Data [file 41467_2019_9598_MOESM10_ESM.xlsx]

## Sheet: Fig1
	Fig.1a						Fig.1b							Fig.1d								Fig.1e
	Function	# genes	% of all genes	Enrichment score			group	Polg	average	SEM	ttest vs control			group	total RC activity	average	SEM	ttest vs control					Basal Respiration	ATP Production	Spare Respiratory Capacity
	Mitochondrion	263	21.5574	53.0784			control-1	0.966355	1.01436	0.0627407				control-1	2081.7	2161.7	28.2632					GFP	13.5464	14.9786	56.0198
	Oxidation-reduction process	142	11.6393	41.2376			control-2	1.11777						control-2	2200.7								9.43864	11.6432	34.5892
	Endoplasmic reticulum	132	10.8197	14.1868			control-3	1.25321						control-3	2202.5								10.2565	12.456	45.3139
	Lipid metabolic process	77	6.31148	18.3277			control-4	1.00739						control-4	2161.9								14.5719	14.3198	54.5323
	Fatty acid metabolism	39	3.19672	9.98471			control-5	1.16928						LKO-1	1326.6	1281.97	116.062	0.000321106					14.1171	14.3221	47.8805
	Peroxisome	33	2.70492	10.5093			control-6	1.06853						LKO-2	1408.9								16.0303	16.692	57.4364
	Steroid hormone biosynthesis	32	2.62295	10.1195			control-7	0.776805						LKO-3	942.4								15.6913	16.3912	56.3477
							control-8	0.755564						LKO-4	1450							Cre	7.99173	13.1338	29.2235
							LKO-1	0.605259	0.568966	0.0320817	0.000261067												6.31672	12.2616	25.412
							LKO-2	0.532416															5.19343	10.957	21.9286
							LKO-3	0.613708															4.85588	12.5688	16.8673
							LKO-4	0.460293															5.68908	11.9262	21.3461
							LKO-5	0.633153														shVps15	12.4363	13.0894	39.7415
																							6.97352	11.4368	23.303
							group	Polrmt	average	SEM	ttest vs control												9.39519	12.0847	31.4537
							control-1	0.953051	1.02357	0.0815393													10.5872	11.4149	40.447
							control-2	0.976455															6.93586	10.0166	20.0701
							control-3	1.3619															10.1705	10.6971	29.9108
							control-4	1.27954															8.08988	10.8846	22.65
							control-5	1.06853
							control-6	1.09098															Cre		GFP		shVps15
							control-7	0.779502															Average	SEM	Average	SEM	Average	SEM
							control-8	0.678596														Basal	6.00937	0.553313	13.3789	0.971607	9.22692	0.766701
							LKO-1	0.603165	0.631752	0.0320027	0.00390821											Spare Respiratory Capacity	22.9555	2.07404	50.3028	3.14596	29.6537	3.09683
							LKO-2	0.613708														ATP Production	12.1695	0.362444	14.4004	0.706176	11.3749	0.377755
							LKO-3	0.582619
							LKO-4	0.601078
							LKO-5	0.758187
							group	Tfb1m	average	SEM	ttest vs control
							control-1	1.14522	1.00756	0.0458019
							control-2	0.911064
							control-3	1.15719
							control-4	1.0797
							control-5	1.0797
							control-6	0.895413
							control-7	0.993523
							control-8	0.798644
							LKO-1	0.570629	0.443288	0.0386289	3.44167e-06
							LKO-2	0.406302
							LKO-3	0.43096
							LKO-4	0.336954
							LKO-5	0.471597
							group	Tfb2m	average	SEM	ttest vs control
							control-1	0.91502	1.01207	0.0591332
							control-2	1.11487
							control-3	1.22848
							control-4	1.21577
							control-5	0.802112
							control-6	1.07317
							control-7	0.847847
							control-8	0.8993
							LKO-1	0.509401	0.465791	0.0169949	2.04979e-05
							LKO-2	0.45751
							LKO-3	0.44965
							LKO-4	0.415199
							LKO-5	0.497192
							group	Tfam	average	SEM	ttest vs control
							control-1	1.20008	1.01934	0.0738318
							control-2	1.15119
							control-3	1.31323
							control-4	1.1275
							control-5	0.822521
							control-6	0.948109
							control-7	0.878507
							control-8	0.713569
							LKO-1	0.878507	0.632808	0.0654318	0.0041937
							LKO-2	0.616907
							LKO-3	0.531494
							LKO-4	0.511613
							LKO-5	0.625519
							group	ATP6	average	SEM	ttest vs control
							control-1	1.09746	1.00799	0.0539455
							control-2	1.09366
							control-3	0.767994
							control-4	1.11278
							control-5	0.952088
							control-6	1.02397
							LKO-1	0.598394	0.454904	0.0437743	2.90591e-05
							LKO-2	0.370917
							LKO-3	0.374793
							LKO-4	0.510211
							LKO-5	0.420205
							group	ATP8	average	SEM	ttest vs control
							control-1	0.899171	1.01017	0.0659903
							control-2	1.28491
							control-3	0.983957
							control-4	1.10318
							control-5	0.836053
							control-6	0.953739
							LKO-1	0.612027	0.489985	0.0545395	0.000226154
							LKO-2	0.343092
							LKO-3	0.403787
							LKO-4	0.614152
							LKO-5	0.47687
							group	Nd1	average	SEM	ttest vs control
							control-1	0.942785	1.00709	0.0561041
							control-2	1.27015
							control-3	0.955945
							control-4	0.952638
							control-5	0.885768
							control-6	1.03526
							LKO-1	0.76313	0.566554	0.0709404	0.000800553
							LKO-2	0.410371
							LKO-3	0.461691
							LKO-4	0.709562
							LKO-5	0.488016
							group	Nd4	Fold Change average	SEM	ttest vs f/f
							control-1	1.02752	1.00599	0.0480904
							control-2	1.10127
							control-3	1.14804
							control-4	0.94224
							control-5	0.81743
							control-6	0.999423
							LKO-1	0.623805	0.477427	0.052245	3.94445e-05
							LKO-2	0.357042
							LKO-3	0.390709
							LKO-4	0.57601
							LKO-5	0.439571
							group	CO1	average	SEM	ttest vs control
							control-1	0.923382	1.00405	0.0410082
							control-2	1.09051
							control-3	0.976032
							control-4	0.96929
							control-5	0.904379
							control-6	1.1607
							LKO-1	0.590496	0.490676	0.0510975	2.35586e-05
							LKO-2	0.436786
							LKO-3	0.369847
							LKO-4	0.632878
							LKO-5	0.423373
							group	Cytb	average	SEM	ttest vs control
							control-1	0.818847	1.01136	0.0696821
							control-2	1.30285
							control-3	0.918064
							control-4	1.0293
							control-5	0.914888
							control-6	1.08423
							LKO-1	0.571041	0.380672	0.0528464	6.60728e-05
							LKO-2	0.282567
							LKO-3	0.306013
							LKO-4	0.418027
							LKO-5	0.325712
							group	Mcad	average	SEM	ttest vs control
							control-1	1.06529	1.02889	0.0989661
							control-2	0.793471
							control-3	1.63156
							control-4	0.976878
							control-5	0.818611
							control-6	1.10286
							control-7	1.08391
							control-8	0.758515
							LKO-1	0.911459	0.691722	0.0587592	0.0297099
							LKO-2	0.580855
							LKO-3	0.674201
							LKO-4	0.601339
							LKO-5	0.690757
							group	Lcad	average	SEM	ttest vs control
							control-1	1.01616	1.02202	0.0837772
							control-2	0.995246
							control-3	1.50851
							control-4	1.14324
							control-5	0.811197
							control-6	1.05931
							control-7	0.90634
							control-8	0.736177
							LKO-1	0.656617	0.579212	0.0282457	0.00198808
							LKO-2	0.587689
							LKO-3	0.490772
							LKO-4	0.612646
							LKO-5	0.548333
							group	Vlcad	average	SEM	ttest vs control
							control-1	1.12506	1.02438	0.088684
							control-2	0.917004
							control-3	1.53688
							control-4	1.13682
							control-5	0.755236
							control-6	1.02101
							control-7	0.926588
							control-8	0.776469
							LKO-1	0.590496	0.383546	0.0523498	0.000253275
							LKO-2	0.336808
							LKO-3	0.301452
							LKO-4	0.346277
							LKO-5	0.342696
							group	AOX	average	SEM	ttest vs control
							control-1	0.904379	1.02371	0.0836488
							control-2	1.15269
							control-3	1.32409
							control-4	1.35191
							control-5	0.795536
							control-6	1.05336
							control-7	0.721965
							control-8	0.885768
							LKO-1	0.351111	0.23934	0.0291839	1.90159e-05
							LKO-2	0.212421
							LKO-3	0.192109
							LKO-4	0.241484
							LKO-5	0.199575
							group	CPT1	average	SEM	ttest vs control
							control-1	0.932629	1.00764	0.0467826
							control-2	1.14027
							control-3	1.08251
							control-4	0.858194
							control-5	0.867163
							control-6	1.12457
							control-7	0.891542
							control-8	1.16423
							LKO-1	0.522816	0.560047	0.0485636	5.67247e-05
							LKO-2	0.448872
							LKO-3	0.482759
							LKO-4	0.641435
							LKO-5	0.704355
							group	Hmgcs2	average	SEM	ttest vs control
							control-1	0.770104	1.02096	0.078495
							control-2	1.11584
							control-3	1.34548
							control-4	1.2424
							control-5	0.791754
							control-6	1.16322
							control-7	0.863414
							control-8	0.875467
							LKO-1	0.276074	0.170862	0.0312344	5.21518e-06
							LKO-2	0.10534
							LKO-3	0.114874
							LKO-4	0.200007
							LKO-5	0.158014
							group	Hmgcl	average	SEM	ttest vs control
							control-1	1.2381	1.02756	0.0918004
							control-2	0.958018
							control-3	1.4826
							control-4	1.20008
							control-5	0.718532
							control-6	0.954704
							control-7	0.90634
							control-8	0.762138
							LKO-1	0.614773	0.423801	0.0496007	0.000498115
							LKO-2	0.407007
							LKO-3	0.404195
							LKO-4	0.338711
							LKO-5	0.35432

## Sheet: Fig2
		Fig.2c							Fig.2e									Fig.2f								Fig.2g
		group	plasma Hydroxybutyrate	average	SEM	ttest vs control			Group	Treatment	Hmgcs2	Average	SEM	ttest vs f/f	ttest vs FED			Group	Treatment	PPARα	Average	SEM	t.test vs CHOW			Sum normalized relative concentrations		Vps15FF-7	Vps15FF-8	Vps15FF-9	Vps15FF-10	Vps15FF-11	Vps15-LKO-17	Vps15-LKO-18	Vps15-LKO-19	Vps15-LKO-20	Vps15-LKO-21
		control-1	1.53	1.902	0.147153				Control-1	fed	1.24042	1.00885	0.0604391					Control-1	CHOW	1.37149	1	0.152031					Average	Vps15FF	Vps15FF	Vps15FF	Vps15FF	Vps15FF	Vps15-LKO	Vps15-LKO	Vps15-LKO	Vps15-LKO	Vps15-LKO
		control-2	2.37						Control-2	fed	0.83268							Control-2	CHOW	1.00752						Acetyl CoA	0.47734	0.546748	0.558366	0.539169	0.414093	0.328323	0.205029	0.240166	0.223463	0.323889	0.315631
		control-3	1.65						Control-3	fed	1.0613							Control-3	CHOW	0.62682						C6	0.430446	0.401212	0.472839	0.523869	0.392147	0.362163	0.130016	0.288112	0.145614	0.164772	0.430108
		control-4	1.98						Control-4	fed	0.943329							Control-4	CHOW	0.99417						C8	0.185642	0.155821	0.197049	0.186909	0.1773	0.211131	0.113863	0.0979181	0.0955507	0.0981251	0.130577
		control-5	1.98						Control-5	fed	1.07985							LKO-1	CHOW	0.077473	0.0822431	0.0252712	0.00100341			C10	0.240433	0.202699	0.239142	0.215834	0.281782	0.262706	0.139838	0.104756	0.102751	0.11646	0.0620518
		LKO-1	0.63	0.7275	0.0982662	0.000423282			Control-6	fed	0.895542							LKO-2	CHOW	0.0228721						C12	0.226385	0.159002	0.200915	0.208672	0.28021	0.283125	0.0857079	0.0833161	0.0830609	0.0544302	0.0461251
		LKO-2	0.66						Control-1	fasted	2.80079	3.17742	0.271086		1.45597e-05			LKO-3	CHOW	0.0822287						C14	0.369874	0.227072	0.312836	0.332837	0.424715	0.551912	0.179195	0.187548	0.159064	0.11267	0.116218
		LKO-3	0.6						Control-2	fasted	4.51847							LKO-4	CHOW	0.146399						C16	5.64348	3.44331	5.53439	5.21875	5.06122	8.95972	5.15876	2.59373	2.19476	2.46191	1.97349
		LKO-4	1.02						Control-3	fasted	2.7911															C16:1	0.858061	0.466234	0.61891	0.77377	0.70163	1.72976	0.280781	0.346699	0.332301	0.235266	0.359905
									Control-4	fasted	2.95024															C18:1	3.00288	1.4328	2.24734	2.26986	2.87766	6.18674	1.19408	1	1	1	0.913566
									Control-5	fasted	3.03318															C18:3	4.36167	2.0679	2.84042	2.84826	4.32487	9.72692	1	1.00294	1.07612	1.08307	1
									Control-6	fasted	2.97076															C20:4	1.63799	1.25485	1.15846	1.45966	1.54958	2.76741	0.775255	0.599054	0.945346	1.03613	0.856111
									LKO-1	fed	0.353758	0.285678	0.0254275	1.51384e-05												C20:5	0.11035	0.0596512	0.0699738	0.0995827	0.076002	0.246542	0.00348086	0.00447607	0.00351981	0.016155	0.0101583
									LKO-2	fed	0.234203															C22:6	1.10283	0.931681	1	0.875437	1.07536	1.63168	0.358766	0.276925	0.296997	0.613336	0.393949
									LKO-3	fed	0.264407															Carnitine	1.98794	1.89082	1.22335	1.52873	2.04053	3.2563	0.875412	0.631014	0.556012	1.14665	0.620989
									LKO-4	fed	0.290344															C4:carn	2.06761	1.9774	2.52021	2.13646	1.84409	1.85988	4.56447	4.00084	4.01903	4.82199	5.48756
									LKO-1	fasted	0.312263	0.43395	0.0721647	8.97431e-06	0.123941											C6:carn	0.224054	0.146257	0.231512	0.251108	0.188805	0.302591	0.518897	0.426845	0.44862	0.452329	0.529138
									LKO-2	fasted	0.41634															C8:carn	0.0771482	0.0301994	0.0642473	0.101743	0.0788666	0.110685	0.125475	0.154202	0.175881	0.105443	0.164398
									LKO-3	fasted	0.357455															C10:carn	0.0864671	0.0506896	0.0683581	0.109056	0.0861783	0.118053	0.180165	0.237973	0.232727	0.128474	0.194716
									LKO-4	fasted	0.71491															C12:carn	0.170774	0.102361	0.124711	0.261076	0.150722	0.214998	0.531644	0.80684	0.804715	0.332599	0.542098
									LKO-5	fasted	0.36878															C14:carn	0.450389	0.331092	0.344924	0.675571	0.39345	0.506911	1.61092	2.57496	2.54077	1.10368	1.77212
																										C16:carn	1.69439	1.57834	1.91523	2.32381	1.29051	1.36405	5.48315	8.34522	8.5143	4.98685	7.45412
									Group	Treatment	Aox	Average	SEM	ttest vs f/f	ttest vs FED											Ratios
									Control-1	fed	1.00405	1.00992	0.062992													Acetyl CoA		1.14541	1.16974	1.12953	0.867501	0.687819	0.429524	0.503134	0.468142	0.67853	0.661228
									Control-2	fed	1.04669															C6		0.932085	1.09849	1.21704	0.911025	0.841366	0.30205	0.669333	0.338286	0.382793	0.999214
									Control-3	fed	1.24905															C8		0.839363	1.06144	1.00682	0.955064	1.1373	0.613347	0.527457	0.514704	0.528572	0.70338
									Control-4	fed	1.05397															C10		0.84306	0.994632	0.897689	1.17198	1.09264	0.58161	0.435697	0.427356	0.484376	0.258084
									Control-5	fed	0.785037															C12		0.702354	0.887492	0.921758	1.23776	1.25064	0.378594	0.368029	0.366902	0.240433	0.203747
									Control-6	fed	0.920719															C14		0.613916	0.845789	0.899866	1.14827	1.49216	0.484476	0.507059	0.430047	0.304616	0.314209
									Control-1	fasted	2.01507	2.27942	0.253998		0.000670239											C16		0.610139	0.98067	0.92474	0.896827	1.58762	0.91411	0.459599	0.388902	0.436241	0.349694
									Control-2	fasted	2.83989															C16:1		0.543358	0.721289	0.901766	0.817692	2.0159	0.327228	0.404049	0.38727	0.274183	0.419441
									Control-3	fasted	2.10065															C18:1		0.477143	0.748396	0.755893	0.958301	2.06027	0.397645	0.333013	0.333013	0.333013	0.30423
									Control-4	fasted	1.3387															C18:3		0.474106	0.651223	0.65302	0.991561	2.23009	0.22927	0.229943	0.246722	0.248316	0.22927
									Control-5	fasted	2.3067															C20:4		0.766091	0.707245	0.891128	0.946023	1.68951	0.473295	0.365724	0.577137	0.632561	0.522658
									Control-6	fasted	3.07553															C20:5		0.540562	0.634106	0.902424	0.688734	2.23417	0.0315437	0.0405624	0.0318967	0.146397	0.0920554
									LKO-1	fed	0.341707	0.297966	0.0161004	1.96907e-05												C22:6		0.844808	0.906757	0.793809	0.97509	1.47954	0.325313	0.251103	0.269304	0.556147	0.357216
									LKO-2	fed	0.267171															Carnitine		0.951141	0.615384	0.769003	1.02645	1.63802	0.44036	0.31742	0.279692	0.576804	0.312378
									LKO-3	fed	0.282404															C4:carn		0.956371	1.2189	1.0333	0.891897	0.899531	2.20761	1.93501	1.94381	2.33216	2.65406
									LKO-4	fed	0.300583															C6:carn		0.652774	1.03328	1.12074	0.842674	1.35052	2.31594	1.90509	2.00228	2.01883	2.36165
									LKO-1	fasted	0.231781	0.30631	0.0418038	6.58139e-05	0.87082											C8:carn		0.391447	0.832777	1.3188	1.02227	1.4347	1.62642	1.99878	2.27978	1.36676	2.13093
									LKO-2	fasted	0.326654															C10:carn		0.586229	0.790567	1.26125	0.996659	1.3653	2.08362	2.75218	2.6915	1.48581	2.2519
									LKO-3	fasted	0.235832															C12:carn		0.599395	0.730274	1.52878	0.882582	1.25897	3.11315	4.72462	4.71218	1.9476	3.17437
									LKO-4	fasted	0.458767															C14:carn		0.735124	0.765834	1.49997	0.873577	1.1255	3.57673	5.71718	5.64127	2.45051	3.93464
									LKO-5	fasted	0.278516															C16:carn		0.931509	1.13034	1.37148	0.761636	0.805043	3.23607	4.92522	5.02501	2.94316	4.3993
									Group	Treatment	Cpt2	Average	SEM	ttest vs f/f	ttest vs FED												Vps15FF-fasted	SEM	Vps15-LKO-fasted	SEM
									Control-1	fed	1.22193	1.00824	0.0586572													Acetyl CoA	1	0.0953276	0.548112	0.0537793
									Control-2	fed	0.861049															C6	1	0.0687382	0.538335	0.152705
									Control-3	fed	0.972093															C8	1	0.0502484	0.577492	0.0450606
									Control-4	fed	1.1401															C10	1	0.0605332	0.437425	0.0493918
									Control-5	fed	0.972093															C12	1	0.106471	0.311541	0.0426298
									Control-6	fed	0.882193															C14	1	0.149512	0.408082	0.0485946
									Control-1	fasted	1.77666	1.703	0.140537		0.00103872											C16	1	0.160308	0.509709	0.0245336
									Control-2	fasted	2.34432															C16:1	1	0.260876	0.362434	0.033011
									Control-3	fasted	1.60677															C18:1	1	0.275878	0.340183	0.00719588
									Control-4	fasted	1.33715															C18:3	1	0.318732	0.236704	0.00518296
									Control-5	fasted	1.59567															C20:4	1	0.177569	0.514275	0.0574898
									Control-6	fasted	1.55743															C20:5	1	0.31421	0.0684911	0.0264615
									LKO-1	fed	0.381344	0.408149	0.0116414	3.91988e-05												C22:6	1	0.123667	0.351817	0.0698546
									LKO-2	fed	0.43805															Carnitine	1	0.17485	0.385331	0.0689193
									LKO-3	fed	0.408715															C4:carn	1	0.0602953	2.21453	0.172828
									LKO-4	fed	0.404487															C6:carn	1	0.119137	2.12076	0.0997674
									LKO-1	fasted	0.341313	0.437855	0.0734614	3.73479e-05	0.733782											C8:carn	1	0.18566	1.88054	0.200812
									LKO-2	fasted	0.348485															C10:carn	1	0.144356	2.253	0.291957
									LKO-3	fasted	0.276273															C12:carn	1	0.172293	3.53438	0.671254
									LKO-4	fasted	0.566115															C14:carn	1	0.1426	4.26407	0.779298
									LKO-5	fasted	0.657092															C16:carn	1	0.112805	4.10575	0.480041

## Sheet: Fig3
		Fig.3a									Fig.3b									Fig.3d								Fig.3f							Fig.3g
		group	treatment	CPT1	Average	SEM	ttest vs f/f	ttest vs CHOW			Group	Treatment	Fabp1	FC average	SEM	ttest vs f/f	t.test vs CHOW			Group	Ac-CoA	Ac-Carn	C4-Carn	C14-Carn	C16-Carn			Treatment	Ncor1	Average	SEM	t.test vs control			Treatment	Media	Hmgcs2	Average	SEM	ttest vs normal media	ttest vs fasting media
		control-1	CHOW	1.22264	1.03253	0.111283					Control-1	CHOW	0.996065	1	0.056737					IN-19032016-pHILIC-Vps-Liver-LKO-Chow-1	0.472165	15.6995	2.49474	1.63141	13.714			Control-1	1	1	0.078845				Control-1	normal	1.03504	1.00038	0.0195165
		control-2	CHOW	1.12117							Control-2	CHOW	0.860023							IN-19032016-pHILIC-Vps-Liver-LKO-Chow-2	0.277471	14.559	2.01747	1.25458	18.3601			Control-2	1						Control-2	normal	0.998604
		control-3	CHOW	1.07177							Control-3	CHOW	1.13778							IN-19032016-pHILIC-Vps-Liver-LKO-Chow-3	0.862726	20.0649	2.28044	1.38318	15.1821			Control-3	1.16726						Control-3	normal	0.9675
		control-4	CHOW	1.36604							Control-4	CHOW	1.00614							IN-19032016-pHILIC-Vps-Liver-LKO-Fenofibrate-10	1.16738	27.7193	4.61676	0.277499	3.44887			Control-4	0.832744						Control-1	fasting	21.7218	28.5126	3.54628	0.00148774
		control-5	CHOW	0.671286							Control-1	FENOFIBRATE	1.40853	1.58431	0.138257		0.00789384			IN-19032016-pHILIC-Vps-Liver-LKO-Fenofibrate-12	1.67096	28.3868	5.02888	0.128998	1.92419			BafA1-1	1.56481	1.54574	0.116591	0.0177877			Control-2	fasting	30.1357
		control-6	CHOW	0.742262							Control-2	FENOFIBRATE	1.60544							IN-19032016-pHILIC-Vps-Liver-LKO-Fenofibrate-14	1.28764	27.6386	3.57959	0.309301	3.47822			BafA1-2	1.1087						Control-3	fasting	33.6804
		control-1	FENOFIBRATE	1.95206	1.88313	0.0709346		0.000469668			Control-3	FENOFIBRATE	1.96665							IN-19032016-pHILIC-Vps-Liver-LKO-Fenofibrate-15	1.69951	24.6245	4.03391	0.179403	2.05059			BafA1-3	1.69664						BafA1-1	fasting	2.72256	3.45814	0.438327	0.00498705	0.00217851
		control-2	FENOFIBRATE	1.69937							Control-4	FENOFIBRATE	1.35661							IN-19032016-pHILIC-Vps-Liver-WT-Chow-4	1.37226	11.3329	2.18008	0.179551	1.36507			BafA1-4	1.81281						BafA1-2	fasting	3.4129
		control-3	FENOFIBRATE	2.02792							LKO-1	CHOW	0.389301	0.4007	0.0159242	0.00032198				IN-19032016-pHILIC-Vps-Liver-WT-Chow-5	1.97995	12.1081	1.01613	0.510055	2.96384										BafA1-3	fasting	4.23895
		control-4	FENOFIBRATE	1.85318							LKO-2	CHOW	0.380646							IN-19032016-pHILIC-Vps-Liver-WT-Chow-6	0.146134	11.7214	1.06446	0.211696	2.90582
		LKO-1	CHOW	0.494828	0.568391	0.0234553	0.00478584				LKO-3	CHOW	0.432154							IN-19032016-pHILIC-Vps-Liver-WT-Chow-7	0.647766	12.4994	1.32014	0.250764	2.41098			Treatment	Hdac3	Average	SEM	t.test vs control			Treatment	Media	Aox	Fold Change average	SEM	ttest vs normal media	ttest vs fasting media
		LKO-2	CHOW	0.641713							LKO-1	FENOFIBRATE	1.43272	1.19175	0.093127	0.0566737	0.000843807			IN-19032016-pHILIC-Vps-Liver-WT-Fenofibrate-11	0.741124	25.7511	1.8856	0.117275	2.17425			Control-1	1	1	0.037061				Control-1	normal	0.95023	1.00704	0.0860247
		LKO-3	CHOW	0.576343							LKO-2	FENOFIBRATE	1.23418							IN-19032016-pHILIC-Vps-Liver-WT-Fenofibrate-13	0.0783683	17.3081	1.26978	0.0402639	0.911552			Control-2	1						Control-2	normal	0.894809
		LKO-4	CHOW	0.572362							LKO-3	FENOFIBRATE	1.00509							IN-19032016-pHILIC-Vps-Liver-WT-Fenofibrate-8	1.73618	29.5144	2.1141	0.0497521	0.793251			Control-3	1.07862						Control-3	normal	1.17609
		LKO-5	CHOW	0.556711							LKO-4	FENOFIBRATE	1.095							IN-19032016-pHILIC-Vps-Liver-WT-Fenofibrate-9	1.14284	24.2974	1.99478	0.0442578	0.898575			Control-4	0.921382						Control-1	fasting	2.03177	2.0788	0.0632005	0.000553325
		LKO-1	FENOFIBRATE	1.14076	0.970042	0.0787112	0.00013439	0.000984561																				BafA1-1	2.06913	1.69379	0.217714	0.0465715			Control-2	fasting	2.20392
		LKO-2	FENOFIBRATE	0.933033							Group	Treatment	Pex6	FC average	SEM	ttest vs f/f	t.test vs CHOW			Average	Ac-CoA	Ac-Carn	C4-Carn	C14-Carn	C16-Carn			BafA1-2	2.68803						Control-3	fasting	2.0007
		LKO-3	FENOFIBRATE	1.03526							Control-1	CHOW	1.06783	1	0.0632927					LKO-Chow	0.537454	16.7745	2.26422	1.42306	15.7521			BafA1-3	1.22913						BafA1-1	fasting	1.31643	1.19386	0.0640844	0.156552	0.000600104
		LKO-4	FENOFIBRATE	0.771105							Control-2	CHOW	0.840932							LKO-Fenofibrate	1.45637	27.0923	4.31478	0.2238	2.72547			BafA1-4	1.22913						BafA1-2	fasting	1.10012
											Control-3	CHOW	1.1293							WT-Chow	1.03653	11.9155	1.3952	0.288016	2.41143			BafA1-5	1.49425						BafA1-3	fasting	1.16503
		group	treatment	HMGCS2	average	SEM	ttest vs f/f	ttest vs CHOW			Control-4	CHOW	0.961936							WT-Fenofibrate	0.924628	24.2177	1.81606	0.0628873	1.19441			BafA1-6	1.45306
		control-1	CHOW	1.45146	1.09816	0.181759					Control-1	FENOFIBRATE	1.95334	1.88738	0.150162		0.00159403
		control-2	CHOW	1.33099							Control-2	FENOFIBRATE	2.24815							folds vs WT-Chow	Ac-CoA	Ac-Carn	C4-Carn	C14-Carn	C16-Carn
		control-3	CHOW	1.31722							Control-3	FENOFIBRATE	1.82405							LKO-Chow	0.518514	1.40779	1.62286	4.9409	6.53227
		control-4	CHOW	1.42652							Control-4	FENOFIBRATE	1.52398							LKO-Fenofibrate	1.40505	2.27371	3.09258	0.777039	1.13023
		control-5	CHOW	0.448289							LKO-1	CHOW	0.654358	0.463657	0.0961092	0.00454886				WT-Chow	1	1	1	1	1
		control-6	CHOW	0.614506							LKO-2	CHOW	0.389185							WT-Fenofibrate	0.892044	2.03247	1.30165	0.218346	0.495311
		control-1	FENOFIBRATE	3.9109	3.20556	0.263653		0.000133003			LKO-3	CHOW	0.347429
		control-2	FENOFIBRATE	3.11126							LKO-1	FENOFIBRATE	1.47599	1.59313	0.20853	0.295793	0.00734281			SEM	Ac-CoA	Ac-Carn	C4-Carn	C14-Carn	C16-Carn
		control-3	FENOFIBRATE	3.16565							LKO-2	FENOFIBRATE	1.47464							LKO-Chow	0.172074	1.67784	0.138015	0.110594	1.37115
		control-4	FENOFIBRATE	2.63445							LKO-3	FENOFIBRATE	1.2281							LKO-Fenofibrate	0.134521	0.839498	0.31892	0.0419845	0.426952
		LKO-1	CHOW	0.193781	0.295363	0.0368195	0.00339753				LKO-4	FENOFIBRATE	2.19381							WT-Chow	0.402771	0.250836	0.269993	0.0754313	0.370185
		LKO-2	CHOW	0.364124																WT-Fenofibrate	0.348337	2.55204	0.187977	0.0182334	0.327686
		LKO-3	CHOW	0.301975
		LKO-4	CHOW	0.384885
		LKO-5	CHOW	0.232049
		LKO-1	FENOFIBRATE	1.14671	0.924776	0.114867	0.00021352	0.000688033
		LKO-2	FENOFIBRATE	1.0924
		LKO-3	FENOFIBRATE	0.679479
		LKO-4	FENOFIBRATE	0.780516
		group	treatment	Lcad	average	SEM	ttest vs f/f	ttest vs CHOW
		control-1	CHOW	1.36368	1.05356	0.139808
		control-2	CHOW	1.37316
		control-3	CHOW	1.1708
		control-4	CHOW	1.15869
		control-5	CHOW	0.61664
		control-6	CHOW	0.638386
		control-1	FENOFIBRATE	5.39828	3.9815	0.573219		0.000313371
		control-2	FENOFIBRATE	4.30944
		control-3	FENOFIBRATE	3.50035
		control-4	FENOFIBRATE	2.71791
		LKO-1	CHOW	0.514948	0.559948	0.0457443	0.0130261
		LKO-2	CHOW	0.677128
		LKO-3	CHOW	0.663193
		LKO-4	CHOW	0.467326
		LKO-5	CHOW	0.477145
		LKO-1	FENOFIBRATE	2.6898	1.9743	0.245101	0.0181454	0.000371782
		LKO-2	FENOFIBRATE	1.86284
		LKO-3	FENOFIBRATE	1.75625
		LKO-4	FENOFIBRATE	1.58832
		group	treatment	Aox	average	SEM	ttest vs f/f	ttest vs CHOW
		control-1	CHOW	1.35347	1.03259	0.111237
		control-2	CHOW	1.17419
		control-3	CHOW	1.2072
		control-4	CHOW	1.05458
		control-5	CHOW	0.700602
		control-6	CHOW	0.705475
		control-1	FENOFIBRATE	12.3092	10.6848	0.780698		3.37852e-07
		control-2	FENOFIBRATE	10.3508
		control-3	FENOFIBRATE	8.67381
		control-4	FENOFIBRATE	11.4056
		LKO-1	CHOW	0.146266	0.26344	0.0380411	0.000196644
		LKO-2	CHOW	0.271998
		LKO-3	CHOW	0.22324
		LKO-4	CHOW	0.37285
		LKO-5	CHOW	0.302848
		LKO-1	FENOFIBRATE	2.78305	2.01138	0.258861	4.27563e-05	0.000131303
		LKO-2	FENOFIBRATE	1.83613
		LKO-3	FENOFIBRATE	1.70724
		LKO-4	FENOFIBRATE	1.71912
		Group	Treatment	Fabp1	Average	SEM	ttest vs f/f	ttest vs CHOW
		Control-1	CHOW	1.12711	1.03449	0.12098
		Control-2	CHOW	0.727065
		Control-3	CHOW	1.48228
		Control-4	CHOW	1.22402
		Control-5	CHOW	0.75147
		Control-6	CHOW	0.895012
		Control-1	FENOFIBRATE	2.44493	2.60739	0.36432		0.00129614
		Control-2	FENOFIBRATE	2.89446
		Control-3	FENOFIBRATE	1.68597
		Control-4	FENOFIBRATE	3.40421
		LKO-1	CHOW	0.0955846	0.110557	0.0162737	7.3344e-05
		LKO-2	CHOW	0.147038
		LKO-3	CHOW	0.15211
		LKO-4	CHOW	0.0753887
		LKO-5	CHOW	0.0826612
		LKO-1	FENOFIBRATE	1.13405	1.03084	0.0622345	0.00528854	9.23544e-07
		LKO-2	FENOFIBRATE	1.12724
		LKO-3	FENOFIBRATE	0.873547
		LKO-4	FENOFIBRATE	0.988511
		Group	Treatment	Pex5	Average	SEM	ttest vs f/f	ttest vs CHOW
		Control-1	CHOW	1.3638	1.03065	0.110466
		Control-2	CHOW	0.697447
		Control-3	CHOW	1.17513
		Control-4	CHOW	0.921227
		Control-5	CHOW	0.777971
		Control-6	CHOW	1.24831
		Control-1	FENOFIBRATE	1.87877	1.55195	0.12243		0.0148562
		Control-2	FENOFIBRATE	1.57822
		Control-3	FENOFIBRATE	1.30457
		Control-4	FENOFIBRATE	1.44625
		LKO-1	CHOW	0.518682	0.481496	0.0844612	0.00412537
		LKO-2	CHOW	0.664004
		LKO-3	CHOW	0.645365
		LKO-4	CHOW	0.351231
		LKO-5	CHOW	0.228197
		LKO-1	FENOFIBRATE	0.899057	0.792509	0.070375	0.001699	0.0294002
		LKO-2	FENOFIBRATE	0.921971
		LKO-3	FENOFIBRATE	0.63286
		LKO-4	FENOFIBRATE	0.716148

## Sheet: Fig4
	Fig.4d
	Fig.4d										Fig.4e
	Experimental condition	Intencity of PPARa signal from which signal of non-specific binding to beads was substracted	Intencity of HDAC3 signal from which signal of non-specific binding to beads was substracted	Fold change of ratio HDAC3/PPARa relative to pcDNA transfected cells for each experimental sample	Average fold change	SEM	TTEST vs pcDNA				Fields	Transfection	Number of PLA interractions counted in one field in all GFP-positive cells divided on number of GFP-transfected cells	Average	Relative number of PLA interactions	average	SEM	TTEST vs pcDNA
	PPARα-HA+pcDNA-1	24189.4	945.829	0.944742	1	0.0976081					field 1	PPARα-HA, pcDNA	5.44828	5.19872	1.048	1	0.11052
	PPARα-HA+pcDNA-2	27697.9	1209.71	1.05526							field 2		1.0625		0.204377
	PPARα-HA+pcDNA-3	12736.9	26497.3	1							field 3		4.59091		0.883085
	PPARα-HA+pcDNA-4	16483	7168.33	1.22003							field 4		3.68421		0.708677
	PPARα-HA+pcDNA-5	16603.2	4616.16	0.77997							field 5		5.73077		1.10234
	PPARα-HA+pcDNA-6	15794.8	3089.01	1.464							field 6		5.48148		1.05439
	PPARα-HA+pcDNA-7	21350.2	1528.72	0.535997							field 7		4.69231		0.90259
	PPARα-HA+pcDNA-8	8850.62	3331.43	1							field 8		2.25		0.432799
	PPARα-HA+Vps15-Flag-1	30819.2	988.465	0.774934	0.0804698	0.307475	0.0128396				field 9		5		0.961776
	PPARα-HA+Vps15-Flag-2	30813.5	-2005.61	-1.57264							field 10		4.94118		0.950461
	PPARα-HA+Vps15-Flag-3	32451.3	-302.807	-0.225454							field 11		2.07143		0.39845
	PPARα-HA+Vps15-Flag-4	14373	-444.95	-0.0148807							field 12		2.6		0.500123
	PPARα-HA+Vps15-Flag-5	17431.7	2890.11	0.46512							field 13		4.44444		0.854912
	PPARα-HA+Vps15-Flag-6	23509.6	2461.67	0.783829							field 14		10.3636		1.9935
	PPARα-HA+Vps15-Flag-7	17706.8	2416.72	1.0217							field 15		4.18182		0.804394
	PPARα-HA+Vps15-Flag-8	10392.4	-2303.44	-0.588849							field 16		6.03846		1.16153
											field 17		9.26087		1.78138
											field 18		8.83333		1.69914
											field 19		8.1		1.55808
											field 1	PPARα-HA, Vps15-flag	6	1.99558	1.15413	0.38386	0.0795023	4.74521e-05
											field 2		5		0.961776
											field 3		0.8		0.153884
											field 4		2.5		0.480888
											field 5		2.08696		0.401437
											field 6		0.761905		0.146556
											field 7		1.73913		0.334531
											field 8		2.45		0.47127
											field 9		1.02941		0.198013
											field 10		1.625		0.312577
											field 11		2		0.38471
											field 12		5.06667		0.974599
											field 13		0.954545		0.183612
											field 14		1.26087		0.242535
											field 15		0.64		0.123107
											field 16		0.358974		0.0690506
											field 17		6		1.15413
											field 18		0.966667		0.185943
											field 19		0.358974		0.0690506
											field 20		0.176471		0.033945
											field 21		0.131579		0.0253099

## Sheet: Fig5
	Fig.5a								Fig.5b								Fig.5c								Fig.5d									Fig. 5e
		Basal Respiration	ATP Production	Spare Respiratory Capacity					Group	Treatment	AcH3K27	Average	SEM	ttest vs f/f	t.test vs CHOW		Group	Treatment	Aox	Average	SD	ttest vs f/f	ttest vs CHOW		Group	Treatment	Pmp70	Average	SEM	ttest vs f/f	t.test vs CHOW			Liver-Vps15-LKO-Chow-1	Liver-Vps15-LKO-Chow-2	Liver-Vps15-LKO-Chow-3	Liver-Vps15-LKO-Chow-4	Liver-Vps15-LKO-VPA-10	Liver-Vps15-LKO-VPA-5	Liver-Vps15-LKO-VPA-6	Liver-Vps15-LKO-VPA-7	Liver-Vps15-LKO-VPA-8	Liver-Vps15-LKO-VPA-9	Liver-Vps15-FF-Chow-11	Liver-Vps15-FF-Chow-12	Liver-Vps15-FF-Chow-13	Liver-Vps15-FF-Chow-14	Liver-Vps15-FF-VPA-15	Liver-Vps15-FF-VPA-16
	GFP	14.3665	11.8609	37.2307					Control-1	CHOW	0.987631	1	0.0758118				Control-1	CHOW	0.70225	1.02266	0.229644				Control-1	CHOW	1.07924	1	0.0286508					Vps15 LKO Chow				Vps15 LKO VPA						Vps15 FF Chow				Vps15 FF VPA
		12.9214	10.0694	28.9425					Control-2	CHOW	0.99132						Control-2	CHOW	0.831103						Control-2	CHOW	0.945107						Acetyl CoA	4.16492e+07	3.01967e+07	5.9625e+06	4.80906e+07	4.26336e+07	1.25791e+08	8.44564e+07	3.80802e+07	5.73645e+07	4.37092e+07	1.332e+08	8.14174e+07	7.56562e+07	1.33751e+08	1.51213e+08	3.14922e+07
		22.9746	17.8894	36.6883					Control-3	CHOW	0.825431						Control-3	CHOW	0.979472						Control-3	CHOW	0.976397						Butyryl-carnitine	1779694150	9.32037e+08	1.79153e+08	2166168975	5.93089e+08	1356754276	1295844651	1122511661	1052737265	5.5065e+08	2654932534	1091398731	1628129286	1500770358	1883363986	4.91484e+08
		15.6666	12.4214	24.4158					Control-4	CHOW	1.19562						Control-4	CHOW	1.09494						Control-4	CHOW	0.999253						Hexanoyl-carnitine	1.6411e+08	1.0701e+08	1.19937e+07	1.9276e+08	3.39968e+07	6.10206e+07	1.20959e+08	5.90019e+07	8.69815e+07	2.80622e+07	1.86932e+08	7.33121e+07	1.01313e+08	9.44411e+07	3.29613e+07	2.15621e+07
		23.5858	17.7901	27.777					LKO-1	CHOW	1.58551	1.32482	0.190435	0.16412			Control-5	CHOW	1.28217						LKO-1	CHOW	0.655425	0.596473	0.0794523	0.00307002			Octanoyl-carnitine	2.55524e+07	2.97801e+07	593863	2.50397e+07	1.5276e+07	4.49132e+07	4.12918e+07	2.93638e+07	2.98028e+07	1.93535e+07	1.61705e+07	6.55619e+06	8.24787e+06	8.09381e+06	6.93806e+07	6.1905e+06
	shVps15	12.4846	9.41702	33					LKO-2	CHOW	1.68194						Control-6	CHOW	1.24602						LKO-2	CHOW	0.543943						Decanoyl-Carnitine	2.12744e+07	44408222	4.73566e+06	1.00665e+07	3.18851e+06	5.07174e+06	6.69027e+06	1.48025e+06	6.99796e+06	3.9487e+06	3.49356e+06	5.95532e+06	3.41536e+06	6.98369e+06	0	632032
		13.5829	10.5624	25					LKO-3	CHOW	1.17221						Control-1	VPA	5.9877	5.87074	0.79958		1.70665e-07		LKO-3	CHOW	0.77967						Dodecanoyl-carnitine	4.97095e+07	1.16843e+08	1.17534e+07	3.48118e+07	9.63613e+06	1.1633e+07	2.66106e+07	1.24028e+07	1.7035e+07	9.00809e+06	8.25182e+06	1.45329e+07	6.81293e+06	1.29558e+07	633105	173063
		5.83346	7.29029	28.0799					LKO-4	CHOW	0.859631						Control-2	VPA	5.23045						LKO-4	CHOW	0.406852						Myristoyl-carnitine	2.12921e+08	4.18384e+08	4.25724e+07	1.46511e+08	3.97344e+07	4.47799e+07	6.99787e+07	3.75837e+07	6.61372e+07	3.86596e+07	3.98028e+07	5.7063e+07	1.85168e+07	5.77818e+07	2.79646e+06	1.35458e+06
		8.49447	7.19009	26					LKO-1	VPA	1.18564	1.75216	0.245344	0.042703	0.246331		Control-3	VPA	6.64886						LKO-1	VPA	1.05106	0.785416	0.0607475	0.0267404	0.0914963		Palmitoyl-carnitine	6.91791e+08	1246501312	162285492	5.65533e+08	1.23112e+08	1.22924e+08	1.89094e+08	1.32784e+08	2.09795e+08	9.48819e+07	1.16979e+08	1.24049e+08	4.15134e+07	1.65822e+08	1.23327e+07	4.35171e+06
		12.5401	9.14929	13.0335					LKO-2	VPA	1.98447						Control-4	VPA	4.87856						LKO-2	VPA	0.728925
		8.87898	7.88249	22.8966					LKO-3	VPA	2.44353						Control-5	VPA	6.60814						LKO-3	VPA	0.686229
		10.1654	7.66694	20.6849					LKO-4	VPA	1.87557						LKO-1	CHOW	0.386214	0.397987	0.0688388	8.0106e-05			LKO-4	VPA	0.749578
	sh15 shHDAC3	16.4786	12.7667	35.0947					LKO-5	VPA	2.15306						LKO-2	CHOW	0.372819						LKO-5	VPA	0.855772
		16.25	9.872	30.2878					LKO-6	VPA	0.870712						LKO-3	CHOW	0.375028						LKO-6	VPA	0.64093
		12.3567	12.1232	37.35													LKO-4	CHOW	0.401609
		10.6	7.58664	25.5													LKO-5	CHOW	0.32415						Group	Treatment	Pex6	Average	SEM	t.test vs WT	t.test vs CHOW
		14.8364	12.8326	29.9755													LKO-6	CHOW	0.528101						Control-1	CHOW	1.06648	1	0.0466206
																	LKO-1	VPA	1.77958	0.877095	0.484244	4.40474e-07	0.0373547		Control-2	CHOW	1.02523
																	LKO-2	VPA	0.849118						Control-3	CHOW	1.04586
		GFP		shVps15		shVps 15 shHDAC3											LKO-3	VPA	0.719571						Control-4	CHOW	0.862438
		Average	SEM	Average	SEM	Average	SEM										LKO-4	VPA	0.901229						LKO-1	CHOW	0.620044	0.629458	0.0383476	0.000855552
	Basal	17.903	2.23987	10.2828	1.0444	14.1043	1.14262										LKO-5	VPA	0.675609						LKO-2	CHOW	0.524654
	Spare Respiratory Capacity	31.0109	2.54116	24.0993	2.36567	31.6416	2.08373										LKO-6	VPA	0.337463						LKO-3	CHOW	0.681516
	ATP Production	14.0063	1.6126	8.45121	0.481909	11.0362	1.01632																		LKO-4	CHOW	0.691617
																									LKO-1	VPA	1.12437	0.856755	0.056573	0.110176	0.018308
																									LKO-2	VPA	0.857929
	Group	Vps15	Average	SEM	t.test vs GFP																				LKO-3	VPA	0.809424
	GFP-1	1.00463	1.0025	0.0499819																					LKO-4	VPA	0.77482
	GFP-2	1.08799																							LKO-5	VPA	0.840414
	GFP-3	0.914888																							LKO-6	VPA	0.733572
	shVps15-1	0.220931	0.159338	0.0309378	0.000137259
	shVps15-2	0.133662																							Group	Treatment	Fabp1	Average	SEM	t.test vs WT	t.test vs CHOW
	shVps15-3	0.123422																							Control-1	CHOW	1.06755	1	0.0265734
	shVps15/shHdac3-1	0.121722	0.118688	0.0142852	7.01795e-05																				Control-2	CHOW	1.00443
	shVps15/shHdac3-2	0.141774																							Control-3	CHOW	0.938516
	shVps15/shHdac3-3	0.0925686																							Control-4	CHOW	0.989497
																									LKO-1	CHOW	0.371147	0.34451	0.0561524	4.26121e-05
																									LKO-2	CHOW	0.212645
																									LKO-3	CHOW	0.481393
	Group	Hdac3	Average	SEM	t.test vs GFP																				LKO-4	CHOW	0.312854
	GFP-1	0.986233	1.00368	0.0611799																					LKO-1	VPA	0.882053	0.583422	0.0685312	0.0014964	0.0383376
	GFP-2	1.11729																							LKO-2	VPA	0.549184
	GFP-3	0.907519																							LKO-3	VPA	0.49717
	shVps15-1	1.59107	1.18927	0.204374	0.433415																				LKO-4	VPA	0.538843
	shVps15-2	1.05336																							LKO-5	VPA	0.643519
	shVps15-3	0.923382																							LKO-6	VPA	0.389762
	shVps15/shHdac3-1	0.146097	0.156609	0.00566187	0.000160411
	shVps15/shHdac3-2	0.15822
	shVps15/shHdac3-3	0.165511
[truncated: 3 more columns]

## Sheet: Fig6
	Fig.6a									Fig.6b									Fig.6c									Fig.6d								Fig.6e								Fig.6f
	Group	Treatment	Fold change of relative mitochondria area (per um2)	Average	SEM	t.test vs f/f	t.test vs CHOW			Group	Treatment	ND2	Average	SEM	ttest vs f/f	t.test vs CHOW			Group	Treatment	Mfn2	Average	SEM	ttest vs f/f	ttest vs CHOW			Group	Normalized luminescence	Average	SEM	t.test vs GFP	t.test vs PGC1a			Group	Cpt1	Average	SEM	ttest vs GFP	ttest vs PGC1a			Group	Tfb1m	Fold Change average	SEM	ttest vs GFP	ttest vs CRE/GFP
	Control-1	CHOW	0.544605	1	0.178091					Control-1	CHOW	0.594393	1	0.247863					Control-1	CHOW	1.17	1.00676	0.0512668					GFP-1	1.39389	1	0.14192					GFP-1	1.02337	1.00419	0.0641457					GFP GFP	0.841868	1.00734	0.0836009
	Control-2	CHOW	1.18171							Control-2	CHOW	1.43984							Control-2	CHOW	1.1							GFP-2	0.798539							GFP-2	1.10445								1.0693
	Control-3	CHOW	1.36349							Control-3	CHOW	1.41801							Control-3	CHOW	0.95							GFP-3	0.786648							GFP-3	0.884745								1.11085
	Control-4	CHOW	0.910192							Control-4	CHOW	0.547755							Control-4	CHOW	0.99							GFP-4	1.02092							PGC1a-1	2.92479	3.03601	0.19017	0.00053585				Cre-GFP GFP	0.536506	0.484451	0.0558422	0.00651156
	LKO-1	CHOW	0.297872	0.384968	0.0461738	0.0155549				Control-1	FENO	3.59514	2.30638	0.463897		0.047561			Control-5	CHOW	1.02							PGC1a-1	45.4612	44.2551	1.72927	2.74184e-07				PGC1a-2	2.77663								0.543996
	LKO-2	CHOW	0.432772							Control-2	FENO	2.37162							Control-6	CHOW	0.81							PGC1a-2	40.0522							PGC1a-3	3.4066								0.37285
	LKO-3	CHOW	0.318182							Control-3	FENO	1.64624							Control-1	FENO	2.46	1.93356	0.255866		0.0023874			PGC1a-3	43.2762							Vps15/PGC1a-1	12.2383	11.4711	0.38507	1.15028e-05	1.68256e-05			GFP Pgc1a	1.4406	1.46092	0.0178849	0.00606444
	LKO-4	CHOW	0.491047							Control-4	FENO	1.6125							Control-2	FENO	2.08							PGC1a-4	48.2309							Vps15/PGC1a-2	11.0298								1.49658
	LKO-1	FENO	0.84833	0.724891	0.123439	0.492602	0.0295001			LKO-1	CHOW	0.148846	0.1677	0.0121937	0.0364075				Control-3	FENO	1.96							Vps15/PGC1a-1	123.17	97.9767	8.44827	2.62704e-05	0.000791244			Vps15/PGC1a-3	11.1451								1.4456
	LKO-2	FENO	0.601453							LKO-2	CHOW	0.163731							Control-4	FENO	1.24							Vps15/PGC1a-2	89.1273															CRE-GFP Pgc1a	1.4914	1.25735	0.13545	0.191343	0.0061892
										LKO-3	CHOW	0.190523							LKO-1	CHOW	0.47	0.412355	0.0613764	3.69429e-05				Vps15/PGC1a-3	92.0264							Group	Tfam	Average	SEM	ttest vs GFP	ttest vs PGC1a				1.02219
										LKO-1	FENO	1.56485	1.22331	0.177574	0.0720186	0.00404133			LKO-2	CHOW	0.52							Vps15/PGC1a-4	87.5826							GFP-1	1.07674	1.00399	0.061995						1.25847
	Group	Treatment	Fold change of relative mitochondria number (per um2)	Average	SEM	t.test vs f/f	t.test vs CHOW			LKO-2	FENO	0.905429							LKO-3	CHOW	0.55															GFP-2	1.05458
	Control-1	CHOW	1.12315	1	0.10926					LKO-3	FENO	0.92827							LKO-4	CHOW	0.28															GFP-3	0.880666							Group	Tfam	Fold Change average	SEM	ttest vs GFP	ttest vs CRE/GFP
	Control-2	CHOW	0.872966							LKO-4	FENO	1.49468							LKO-5	CHOW	0.25															PGC1a-1	2.02324	1.94502	0.088998	0.000971255				GFP GFP	0.860551	1.00635	0.0789115
	Control-3	CHOW	0.765359																LKO-1	FENO	0.82	0.759952	0.0415912	0.00398619	0.00307231											PGC1a-2	1.76745								1.02693
	Control-4	CHOW	1.23852																LKO-2	FENO	0.83															PGC1a-3	2.04438								1.13158
	LKO-1	CHOW	1.28591	1.22936	0.341684	0.546195				Group	Treatment	CYTB	Average	SEM	ttest vs f/f	t.test vs CHOW			LKO-3	FENO	0.73															Vps15/PGC1a-1	5.58542	5.70784	0.468482	0.000572163	0.00157988			Cre-GFP GFP	0.589815	0.572544	0.0715758	0.0151993
	LKO-2	CHOW	0.768049							Control-1	CHOW	1.4252	1	0.134808					LKO-4	FENO	0.66															Vps15/PGC1a-2	6.57352								0.686977
	LKO-3	CHOW	2.1744							Control-2	CHOW	0.929047																								Vps15/PGC1a-3	4.96456								0.440842
	LKO-4	CHOW	0.689102							Control-3	CHOW	1.02104							Group	Treatment	Tfam	Average	SEM	ttest vs f/f	ttest vs CHOW																			GFP Pgc1a	2.92479	3.28071	0.236258	0.000798316
	LKO-1	FENO	1.21448	1.47377	0.259288	0.0986508	0.672376			Control-4	CHOW	0.624708							Control-1	CHOW	0.906553	1.00938	0.0617275													Group	Tfb2m	Average	SEM	ttest vs GFP	ttest vs PGC1a				3.18951
	LKO-2	FENO	1.73306							Control-1	FENO	12.0817	8.02192	1.51461		0.00365794			Control-2	CHOW	1.08748															GFP-1	1.00347	1.00001	0.00345975						3.72782
										Control-2	FENO	8.47122							Control-3	CHOW	0.848891															GFP-2	0.993092							CRE-GFP Pgc1a	3.22284	2.9977	0.247974	0.00156702	0.00071486
										Control-3	FENO	6.34982							Control-4	CHOW	0.875065															GFP-3	1.00347								2.50244
										Control-4	FENO	5.18491							Control-5	CHOW	1.1318															PGC1a-1	2.03496	1.89518	0.0984185	0.000812194					3.26783
										LKO-1	CHOW	0.0028273	0.00679587	0.00175836	0.00382198				Control-6	CHOW	1.20649															PGC1a-2	1.70527
										LKO-2	CHOW	0.0106899							Control-1	FENO	1.58077	1.58042	0.100898		0.000173974											PGC1a-3	1.94531							Group	Polg	Fold Change average	SEM	ttest vs GFP	ttest vs CRE/GFP
										LKO-3	CHOW	0.00687042							Control-2	FENO	1.59011															Vps15/PGC1a-1	3.03143	3.10385	0.12758	7.93032e-05	0.000206789			GFP GFP	0.952638	1.00092	0.0303848
										LKO-1	FENO	4.49332	4.99704	0.386874	0.101139	0.000112851			Control-3	FENO	1.69868															Vps15/PGC1a-2	2.92817								0.993092
										LKO-2	FENO	6.06091							Control-4	FENO	1.45211															Vps15/PGC1a-3	3.35195								1.05702
										LKO-3	FENO	5.07307							LKO-1	CHOW	0.537283	0.531006	0.0448639	0.00019559																				Cre-GFP GFP	0.594604	0.332707	0.132406	0.00793615
										LKO-4	FENO	4.36087							LKO-2	CHOW	0.547184																								0.235696
																			LKO-3	CHOW	0.682556																								0.167822
																			LKO-4	CHOW	0.413605																							GFP Pgc1a	1.38992	1.55595	0.1399	0.0178868
										Group	Treatment	ATP6	Average	SEM	ttest vs f/f	t.test vs CHOW			LKO-5	CHOW	0.474404																								1.44393
										Control-1	CHOW	1.11906	1	0.0591132					LKO-1	FENO	0.740883	0.924459	0.0686784	0.000262212	0.00158978																				1.83401
										Control-2	CHOW	1.01883							LKO-2	FENO	1.04872																							CRE-GFP Pgc1a	0.760489	1.01834	0.212082	0.939092	0.0517823
										Control-3	CHOW	1.07045							LKO-3	FENO	1.00751																								0.855595
										Control-4	CHOW	0.791659							LKO-4	FENO	0.900727																								1.43893
										Control-1	FENO	1.81291	1.08722	0.243906		0.743437
										Control-2	FENO	0.872782																																Group	Cpt1	Fold Change average	SEM	ttest vs GFP	ttest vs CRE/GFP
										Control-3	FENO	0.758903							Group	Treatment	Tfb2m	Average	SEM	ttest vs f/f	ttest vs CHOW																			GFP GFP	1.0558	1.00208	0.0449567
										Control-4	FENO	0.90427							Control-1	CHOW	0.96714	1.00262	0.0328552																						1.03766
										LKO-1	CHOW	0.241098	0.340558	0.0385261	0.000963731				Control-2	CHOW	0.962143																								0.912776
										LKO-2	CHOW	0.39172							Control-3	CHOW	1.07698																							Cre-GFP GFP	0.439317	0.449284	0.00996742	0.000276013
										LKO-3	CHOW	0.388857							Control-4	CHOW	1.12568																								0.469219
										LKO-1	FENO	0.740143	0.748995	0.12732	0.264981	0.0474778			Control-5	CHOW	0.91507																								0.439317
										LKO-2	FENO	1.10992							Control-6	CHOW	0.968716																							GFP Pgc1a	9.60199	10.2668	0.336615	1.07357e-05
										LKO-3	FENO	0.606145							Control-1	FENO	1.71589	1.67268	0.092502		4.40992e-05																				10.6911
										LKO-4	FENO	0.539773							Control-2	FENO	1.41173																								10.5074
																			Control-3	FENO	1.71445																							CRE-GFP Pgc1a	4.57361	4.61022	0.149158	2.05945e-05	9.91098e-06
																			Control-4	FENO	1.84867																								4.37212
										Group	Treatment	Tfb2m	Average	SEM	ttest vs f/f	t.test vs CHOW			LKO-1	CHOW	0.429905	0.383081	0.0503188	2.10919e-06																					4.88491
										Control-1	CHOW	1.20478	1	0.17512					LKO-2	CHOW	0.513498
										Control-2	CHOW	1.29931							LKO-3	CHOW	0.442072
										Control-3	CHOW	1.13099							LKO-4	CHOW	0.259653
										Control-4	CHOW	0.36492							LKO-5	CHOW	0.270279
										Control-1	FENO	1.74399	1.18548	0.191849		0.543063			LKO-1	FENO	0.787663	0.67172	0.0429349	6.44121e-05	0.00393488
										Control-2	FENO	0.888995							LKO-2	FENO	0.649301
										Control-3	FENO	0.993243							LKO-3	FENO	0.668558
										Control-4	FENO	1.11567							LKO-4	FENO	0.581357
										LKO-1	CHOW	0.282301	0.186377	0.0410662	0.0251454
										LKO-2	CHOW	0.177545
										LKO-3	CHOW	0.0992859							Group	Treatment	Polg	Average	SEM	ttest vs f/f	ttest vs CHOW
										LKO-1	FENO	0.361008	0.383962	0.0341623	0.00626425	0.0216551			Control-1	CHOW	1.11031	1.02903	0.108695
										LKO-2	FENO	0.439421							Control-2	CHOW	1.18796
										LKO-3	FENO	0.437973							Control-3	CHOW	1.42026
										LKO-4	FENO	0.297446							Control-4	CHOW	0.96257
																			Control-5	CHOW	0.798919
																			Control-6	CHOW	0.694146
																			Control-1	FENO	1.28621	1.15661	0.0926929		0.432485
																			Control-2	FENO	1.06557
																			Control-3	FENO	0.940768
																			Control-4	FENO	1.3339
																			LKO-1	CHOW	0.551432	0.559405	0.0535442	0.00552176
																			LKO-2	CHOW	0.573393
																			LKO-3	CHOW	0.75081
																			LKO-4	CHOW	0.482575
																			LKO-5	CHOW	0.438816
																			LKO-1	FENO	0.680571	0.710839	0.0390295	0.00441234	0.0664264
																			LKO-2	FENO	0.662561
																			LKO-3	FENO	0.672819
																			LKO-4	FENO	0.827403
																			Group	Treatment	ND1	Average	SEM	ttest vs f/f	ttest vs CHOW
																			Control-1	CHOW	0.861623	1.00447	0.0417367
																			Control-2	CHOW	1.10012
																			Control-3	CHOW	1.10597
																			Control-4	CHOW	1.03823
																			Control-5	CHOW	1.02122
																			Control-6	CHOW	0.899677
																			Control-1	FENO	1.88203	1.39378	0.189318		0.0395547
																			Control-2	FENO	1.32024
																			Control-3	FENO	1.41037
																			Control-4	FENO	0.962474
																			LKO-1	CHOW	0.356117	0.414481	0.022159	9.33355e-07
																			LKO-2	CHOW	0.423891
																			LKO-3	CHOW	0.392479
																			LKO-4	CHOW	0.490727
																			LKO-5	CHOW	0.409193
																			LKO-1	FENO	0.741739	0.796626	0.0777719	0.0267135	0.00118556
																			LKO-2	FENO	0.676093
																			LKO-3	FENO	0.743527
																			LKO-4	FENO	1.02515
																			Group	Treatment	ND2	Average	SEM	ttest vs f/f	ttest vs CHOW
																			Control-1	CHOW	1.1343	1.01754	0.0831111
																			Control-2	CHOW	1.32347
																			Control-3	CHOW	0.973994
																			Control-4	CHOW	0.966469
																			Control-5	CHOW	0.997891
																			Control-6	CHOW	0.709141
																			Control-1	FENO	1.23025	1.1937	0.105287		0.2223
																			Control-2	FENO	1.34954
																			Control-3	FENO	1.30835
																			Control-4	FENO	0.886681
																			LKO-1	CHOW	0.293634	0.28121	0.0203975	2.55423e-05
																			LKO-2	CHOW	0.322737
																			LKO-3	CHOW	0.323616
																			LKO-4	CHOW	0.234013
																			LKO-5	CHOW	0.232052
																			LKO-1	FENO	0.782222	0.621415	0.0618311	0.00337121	0.000688755
																			LKO-2	FENO	0.481951
																			LKO-3	FENO	0.623787
																			LKO-4	FENO	0.597701
																			Group	Treatment	CYTB	Average	SEM	ttest vs f/f	ttest vs CHOW
																			Control-1	CHOW	0.890464	1.00324	0.036133
																			Control-2	CHOW	1.05348
																			Control-3	CHOW	1.01594
																			Control-4	CHOW	1.00113
																			Control-5	CHOW	1.13508
																			Control-6	CHOW	0.923369
																			Control-1	FENO	1.07907	1.06029	0.0546405		0.387995
																			Control-2	FENO	1.07422
																			Control-3	FENO	1.17575
																			Control-4	FENO	0.912136
																			LKO-1	CHOW	0.197226	0.25795	0.018749	3.45532e-08
																			LKO-2	CHOW	0.293059
																			LKO-3	CHOW	0.296928
																			LKO-4	CHOW	0.267108
																			LKO-5	CHOW	0.235427
																			LKO-1	FENO	0.576936	0.502331	0.0356022	0.000139922	0.000345977
																			LKO-2	FENO	0.421263
																			LKO-3	FENO	0.466503
																			LKO-4	FENO	0.544623
																			Group	Treatment	MTCO2	Average	SEM	ttest vs f/f	ttest vs CHOW
																			Control-1	CHOW	0.901852	1.00958	0.0604675
																			Control-2	CHOW	1.16755
																			Control-3	CHOW	1.14564
																			Control-4	CHOW	1.03883
																			Control-5	CHOW	1.02535
																			Control-6	CHOW	0.778253
																			Control-1	FENO	1.70305	1.23195	0.179355		0.203755
																			Control-2	FENO	1.276
																			Control-3	FENO	1.09574
																			Control-4	FENO	0.853021
																			LKO-1	CHOW	0.375336	0.382511	0.0370969	1.51477e-05
																			LKO-2	CHOW	0.40827
																			LKO-3	CHOW	0.420891
																			LKO-4	CHOW	0.462917
																			LKO-5	CHOW	0.245142
																			LKO-1	FENO	0.600742	0.581032	0.0624313	0.0140136	0.0239046
																			LKO-2	FENO	0.509137
																			LKO-3	FENO	0.465964
																			LKO-4	FENO	0.748286
																			Group	Treatment	ATP6	Average	SEM	ttest vs f/f	ttest vs CHOW
																			Control-1	CHOW	0.946143	1.01127	0.0714333
																			Control-2	CHOW	1.05165
																			Control-3	CHOW	0.904579
																			Control-4	CHOW	0.965354
																			Control-5	CHOW	1.34284
																			Control-6	CHOW	0.857066
																			Control-1	FENO	1.11133	1.11488	0.145101		0.496275
																			Control-2	FENO	1.22331
																			Control-3	FENO	1.40549
																			Control-4	FENO	0.719377
																			LKO-1	CHOW	0.256214	0.307744	0.0152705	1.04895e-05
																			LKO-2	CHOW	0.293567
																			LKO-3	CHOW	0.344049
																			LKO-4	CHOW	0.317096
																			LKO-5	CHOW	0.327792
																			LKO-1	FENO	0.630245	0.585092	0.0404839	0.0125664	0.000209177
																			LKO-2	FENO	0.473125
																			LKO-3	FENO	0.656314
																			LKO-4	FENO	0.580686

## Sheet: Fig7
		Fig.7b									Fig.7c									Fig.7d									Fig.7e							Fig.7g
		Group	Treatment	Hmgcs2	Average	SEM	ttest vs f/f	ttest vs CHOW			Group	Treatment	ND2/Tert1	Average	SEM	ttest vs fed	ttest vs f/f			Group	Treatment	ND2/Tert1	Average	SEM	ttest vs fed	ttest vs f/f			Group	Hmgcs2	Average	SEM	ttest vs control			Group	PPARa	Average	SEM	ttest vs IgG
		Control-1	CHOW	0.857079	1.0063	0.050141					Control-1	FED	0.473849	1.06308	0.146529					Control-1	FED	1.371	1.04	0.138					Control-1	0.909	1.004	0.064				IgG-1	1.30888	1.04435	0.125815
		Control-2	CHOW	1.11149							Control-2	FED	1.46662							Control-2	FED	1.133							Control-2	1.126						IgG-2	0.816958
		Control-3	CHOW	0.909093							Control-3	FED	0.95429							Control-3	FED	1.248							Control-3	0.977						IgG-3	0.935191
		Control-4	CHOW	1.14274							Control-4	FED	1.27235							Control-4	FED	0.821							Fasting-1	45.94	45.105	1.618	1.07979e-05			IgG-4	0.82645
		Control-5	CHOW	0.924984							Control-5	FED	0.912249							Control-5	FED	0.629							Fasting-2	47.395						IgG-5	1.20999
		Control-6	CHOW	1.0924							Control-6	FED	1.29909							Control-1	FASTED	1.586	1.81	0.097	0.002				Fasting-3	41.981						IgG-6	1.58008
		Control-1	FENO	1.83719	1.71325	0.0735955		1.25967e-05			Control-1	FASTED	1.16272	1.87161	0.203539	0.00911539				Control-2	FASTED	2.028														IgG-7	0.632878
		Control-2	FENO	1.64433							Control-2	FASTED	2.05267							Control-3	FASTED	1.664														ChIP-1	4.90187	5.69344	1.41883	0.00945344
		Control-3	FENO	1.47683							Control-3	FASTED	2.59818							Control-4	FASTED	1.717							Group	Aox	Average	SEM	ttest vs control			ChIP-2	2.3511
		Control-4	FENO	1.81819							Control-4	FASTED	1.92186							Control-5	FASTED	2.056							Control-1	1.02574	1.00042	0.020254				ChIP-3	4.25257
		Control-5	FENO	1.94194							Control-5	FASTED	1.47683							LKO-1	FED	0.949	1.137	0.059		0.509			Control-2	1.01513						ChIP-4	3.98616
		Control-6	FENO	1.56103							Control-6	FASTED	2.0174							LKO-2	FED	1.025							Control-3	0.960373						ChIP-5	15.2422
		LKO-1	CHOW	0.305131	0.249042	0.0192258	6.32075e-08				LKO-1	FED	0.495687	0.34454	0.0505313		0.00499755			LKO-3	FED	1.057							Fasting-1	3.58424	3.54039	0.0703608	4.12002e-06			ChIP-6	4.85678
		LKO-2	CHOW	0.248704							LKO-2	FED	0.305131							LKO-4	FED	1.288							Fasting-2	3.40267						ChIP-7	3.74509
		LKO-3	CHOW	0.263797							LKO-3	FED	0.288671							LKO-5	FED	1.235							Fasting-3	3.63427						ChIP-8	6.21175
		LKO-4	CHOW	0.182694							LKO-4	FED	0.288671							LKO-6	FED	1.266
		LKO-5	CHOW	0.206255							LKO-1	FASTED	0.314798	0.333531	0.0431502	0.87235	8.50736e-05			LKO-1	FASTED	1.223	1.325	0.13	0.332	0.0179595
		LKO-6	CHOW	0.287673							LKO-2	FASTED	0.336225							LKO-2	FASTED	1.301							Group	Tfb2m	Average	SEM	ttest vs control			Group	Tfam#1	Average	SEM	ttest vs IgG
		LKO-1	FENO	0.266554	0.308382	0.0225318	5.23521e-09	0.0729719			LKO-3	FASTED	0.193781							LKO-3	FASTED	0.862							Control-1	1.02693	1.00034	0.0184773				IgG-1	0.640972	1.05577	0.140364
		LKO-2	FENO	0.321413							LKO-4	FASTED	0.360357							LKO-4	FASTED	1.79							Control-2	0.964821						IgG-2	0.99539
		LKO-3	FENO	0.263797							LKO-5	FASTED	0.462492							LKO-5	FASTED	1.553							Control-3	1.00928						IgG-3	1.56736
		LKO-4	FENO	0.257474																LKO-6	FASTED	1.223							Fasting-1	1.60029	1.6074	0.0740673	0.00135438			IgG-4	0.675955
		LKO-5	FENO	0.392972																									Fasting-2	1.48281						IgG-5	1.47939
		LKO-6	FENO	0.348082																									Fasting-3	1.73909						IgG-6	0.837987
																																				IgG-7	1.19334
		Group	Treatment	Aox	Average	SEM	ttest vs f/f	ttest vs CHOW																												ChIP-1	2.3511	6.21637	1.95036	0.0216075
		Control-1	CHOW	1.00521	1.01007	0.0634076																							Group	Tfam	Average	SEM	ttest vs control			ChIP-2	5.82934
		Control-2	CHOW	1.2505																									Control-1	0.857574	1.00694	0.0827631				ChIP-3	5.11594
		Control-3	CHOW	1.08485																									Control-2	1.01983						ChIP-4	15.6165
		Control-4	CHOW	0.960928																									Control-3	1.1434						ChIP-5	2.48802
		Control-5	CHOW	0.777816																									Fasting-1	1.13158	1.34813	0.115192	0.0739186			ChIP-6	10.5927
		Control-6	CHOW	0.981119																									Fasting-2	1.38831						ChIP-7	1.52098
		Control-1	FENO	2.74632	2.91014	0.148273		3.46918e-07																					Fasting-3	1.5245
		Control-2	FENO	2.71791
		Control-3	FENO	2.9231																																Group	Tfam#2	Average	SEM	ttest vs IgG
		Control-4	FENO	3.34615																									Group	ND2	Average	SEM	ttest vs control			IgG-1	1.116	1.09487	0.218766
		Control-5	FENO	3.31153																									Control-1	0.962594	1.001	0.0319222				IgG-2	1.36446
		Control-6	FENO	2.4158																									Control-2	0.976032						IgG-3	0.656712
		LKO-1	CHOW	0.333903	0.25967	0.0272197	7.33174e-07																						Control-3	1.06437						IgG-4	0.660517
		LKO-2	CHOW	0.313709																									Fasting-1	2.18859	2.60585	0.211815	0.00169768			IgG-5	2.02324
		LKO-3	CHOW	0.303023																									Fasting-2	2.87787						IgG-6	0.748289
		LKO-4	CHOW	0.165225																									Fasting-3	2.75108						ChIP-1	0.634342	0.968343	0.270616	0.672571
		LKO-5	CHOW	0.224144																																ChIP-2	0.708742
		LKO-6	CHOW	0.218015																																ChIP-3	1.84463
		LKO-1	FENO	0.298851	0.298446	0.0155941	7.80819e-09	0.244677																												ChIP-4	0.905425
		LKO-2	FENO	0.348082																																ChIP-5	1.10701
		LKO-3	FENO	0.263797																																ChIP-6	0.609909
		LKO-4	FENO	0.257474
		LKO-5	FENO	0.282731																																Group	Tfb2m#1	Average	SEM	ttest vs IgG
		LKO-6	FENO	0.339739																																IgG-1	2.17598	1.19821	0.503523
																																				IgG-2	0.500578
		Group	Treatment	Tfb2m	Average	SEM	ttest vs f/f	ttest vs CHOW																												IgG-3	0.918064
		Control-1	CHOW	1.04427	1.00575	0.0484327																														IgG-4	0.805245
		Control-2	CHOW	1.19956																																IgG-5	1.24186
		Control-3	CHOW	1.00173																																ChIP-1	1.23685	2.78037	1.54137	0.384453
		Control-4	CHOW	1.0087																																ChIP-2	1.24114
		Control-5	CHOW	0.842355																																ChIP-3	5.86311
		Control-6	CHOW	0.937896																																ChIP-4	0.497407
		Control-1	FENO	1.53421	1.44592	0.0881412		0.00138464																												ChIP-5	0.68658
		Control-2	FENO	1.42652
		Control-3	FENO	1.3036																																Group	Tfb2m#2	Average	SEM	ttest vs IgG
		Control-4	FENO	1.50786																																IgG-1	1.13288	0.986862	0.19598
		Control-5	FENO	1.76847																																IgG-2	1.89868
		Control-6	FENO	1.13485																																IgG-3	0.464902
		LKO-1	CHOW	1.19127	0.915117	0.0961819	0.419652																													IgG-4	0.487452
		LKO-2	CHOW	1.0122																																IgG-5	1.25992
		LKO-3	CHOW	1.10765																																IgG-6	1.07301
		LKO-4	CHOW	0.559612																																IgG-7	0.591179
		LKO-5	CHOW	0.866037																																IgG-8	1.57644
		LKO-6	CHOW	0.753929																																ChIP-1	2.11648	3.60327	0.815608	0.00881774
		LKO-1	FENO	1.17895	1.07585	0.0382084	0.00320059	0.151457																												ChIP-2	1.15003
		LKO-2	FENO	1.16272																																ChIP-3	3.86821
		LKO-3	FENO	1.03706																																ChIP-4	1.10445
		LKO-4	FENO	1.01924																																ChIP-5	6.46806
		LKO-5	FENO	0.937896																																ChIP-6	2.23974
		LKO-6	FENO	1.11922																																ChIP-7	5.01066
																																				ChIP-8	6.86852
		Group	Treatment	Tfam	Average	SEM	ttest vs f/f	ttest vs CHOW
		Control-1	CHOW	1.04186	1.00468	0.0443311
		Control-2	CHOW	1.19265
		Control-3	CHOW	1.02397
		Control-4	CHOW	0.932494
		Control-5	CHOW	0.888329
		Control-6	CHOW	0.948794
		Control-1	FENO	1.62357	1.36729	0.0785148		0.00243246
		Control-2	FENO	1.42323
		Control-3	FENO	1.23043
		Control-4	FENO	1.31418
		Control-5	FENO	1.51484
		Control-6	FENO	1.09746
		LKO-1	CHOW	0.888329	0.800931	0.0521165	0.0138568
		LKO-2	CHOW	0.906995
		LKO-3	CHOW	0.891413
		LKO-4	CHOW	0.574018
		LKO-5	CHOW	0.797837
		LKO-6	CHOW	0.746993
		LKO-1	FENO	0.93898	0.916906	0.0238451	0.000265976	0.0705596
		LKO-2	FENO	1.02397
		LKO-3	FENO	0.888329
		LKO-4	FENO	0.861049
		LKO-5	FENO	0.885256
		LKO-6	FENO	0.903857
		Group	Treatment	ND1	Average	SEM	ttest vs f/f	ttest vs CHOW
		Control-1	CHOW	1.24258	1.02835	0.109973
		Control-2	CHOW	1.42241
		Control-3	CHOW	0.83702
		Control-4	CHOW	0.775572
		Control-5	CHOW	0.791869
		Control-6	CHOW	1.10063
		Control-1	FENO	1.34568	1.74072	0.138038		0.00237521
		Control-2	FENO	1.68568
		Control-3	FENO	2.26315
		Control-4	FENO	1.99078
		Control-5	FENO	1.46747
		Control-6	FENO	1.69154
		LKO-1	CHOW	1.37872	0.955083	0.102041	0.635835
		LKO-2	CHOW	0.922316
		LKO-3	CHOW	1.116
		LKO-4	CHOW	0.746562
		LKO-5	CHOW	0.825496
		LKO-6	CHOW	0.741405
		LKO-1	FENO	1.05946	1.04798	0.0541357	0.000878112	0.439979
		LKO-2	FENO	1.17555
		LKO-3	FENO	0.906471
		LKO-4	FENO	1.1434
		LKO-5	FENO	0.863539
		LKO-6	FENO	1.13945
		Group	Treatment	ND2	Average	SEM	ttest vs f/f	ttest vs CHOW
		Control-1	CHOW	1.16878	1.0203	0.0911254
		Control-2	CHOW	1.31494
		Control-3	CHOW	0.876606
		Control-4	CHOW	0.787308
		Control-5	CHOW	0.809442
		Control-6	CHOW	1.16473
		Control-1	FENO	1.02101	1.50552	0.13892		0.0152872
		Control-2	FENO	1.31951
		Control-3	FENO	1.79005
		Control-4	FENO	1.97931
		Control-5	FENO	1.44894
		Control-6	FENO	1.47427
		LKO-1	CHOW	1.30134	0.980943	0.0795823	0.751644
		LKO-2	CHOW	0.955945
		LKO-3	CHOW	1.12506
		LKO-4	CHOW	0.840896
		LKO-5	CHOW	0.858565
		LKO-6	CHOW	0.803851
		LKO-1	FENO	1.08298	1.06209	0.0755474	0.0186614	0.476615
		LKO-2	FENO	1.10191
		LKO-3	FENO	0.885768
		LKO-4	FENO	1.07549
		LKO-5	FENO	0.855595
		LKO-6	FENO	1.37078
		Group	Treatment	CYTB	Average	SEM	ttest vs f/f	ttest vs CHOW
		Control-1	CHOW	1.23399	1.0246	0.0979658
		Control-2	CHOW	1.25556
		Control-3	CHOW	0.935191
		Control-4	CHOW	0.786399
		Control-5	CHOW	0.723635
		Control-6	CHOW	1.21279
		Control-1	FENO	1.26868	1.33471	0.0837021		0.0489575
		Control-2	FENO	1.25992
		Control-3	FENO	1.69741
		Control-4	FENO	1.25556
		Control-5	FENO	1.19196
		LKO-1	CHOW	1.40769	0.999303	0.0859209	0.849985
		LKO-2	CHOW	0.978289
		LKO-3	CHOW	1.00579
		LKO-4	CHOW	0.83702
		LKO-5	CHOW	0.906471
		LKO-6	CHOW	0.860551
		LKO-1	FENO	0.909618	0.951292	0.0644502	0.00661094	0.664399
		LKO-2	FENO	1.07425
		LKO-3	FENO	0.76755
		LKO-4	FENO	0.951538
		LKO-5	FENO	0.816958
		LKO-6	FENO	1.18783
